# Supplementary material for: Further results involving Marshall–Olkin log-logistic distribution: reliability analysis, estimation of the parameter, and applications
Source: Springerplus. 2016 Mar 31;5:385. doi: 10.1186/s40064-016-2007-x (PMC4814396; doi:10.1186/s40064-016-2007-x)
Supplement: Supplementary file 1 — 10.1186/s40064-016-2007-x First data set. [file 40064_2016_2007_MOESM1_ESM.nb]

(* Content-type: application/mathematica *)

(*** Wolfram Notebook File ***)
(* http://www.wolfram.com/nb *)

(* CreatedBy='Mathematica 7.0' *)

(*CacheID: 234*)
(* Internal cache information:
NotebookFileLineBreakTest
NotebookFileLineBreakTest
NotebookDataPosition[       145,          7]
NotebookDataLength[     45359,       1276]
NotebookOptionsPosition[     41342,       1138]
NotebookOutlinePosition[     41722,       1154]
CellTagsIndexPosition[     41679,       1151]
WindowFrame->Normal*)

(* Beginning of Notebook Content *)
Notebook[{
Cell[BoxData[
 RowBox[{
  RowBox[{
   RowBox[{"w", "=", 
    RowBox[{"{", 
     RowBox[{
     "389", ",", "18", ",", "22", ",", "10", ",", "112", ",", "63", ",", 
      "100", ",", "13", ",", "151", ",", "467", ",", "162", ",", "117", ",", 
      "122", ",", "33", ",", "42", ",", "99", ",", "283", ",", "80", ",", 
      "314", ",", "112"}], "}"}]}], ";"}], "\[IndentingNewLine]", 
  "\[IndentingNewLine]"}]], "Input",
 CellChangeTimes->{{3.576930490569371*^9, 3.576930632950821*^9}, {
   3.57693066635048*^9, 3.5769306758352966`*^9}, {3.576930932486947*^9, 
   3.576930944920169*^9}, 3.5769310233259068`*^9, {3.5771942157563534`*^9, 
   3.5771942183147573`*^9}, 3.577194452283969*^9, {3.57719485164467*^9, 
   3.5771949134363785`*^9}, {3.577195294482648*^9, 3.577195397442829*^9}, {
   3.57719593342857*^9, 3.5771959791054506`*^9}, {3.57752552560408*^9, 
   3.577525831177417*^9}, {3.577525977568074*^9, 3.5775262484313498`*^9}, {
   3.577526399502015*^9, 3.577526888484874*^9}, {3.5775271335829053`*^9, 
   3.577527414679799*^9}, {3.5775274579074755`*^9, 3.5775276152493515`*^9}, {
   3.577527777208836*^9, 3.5775279533059454`*^9}, {3.5775281500066924`*^9, 
   3.577528514329732*^9}, {3.577528612516305*^9, 3.577529006136196*^9}, {
   3.577529188391316*^9, 3.5775296947214055`*^9}, {3.5775297987423882`*^9, 
   3.57753010150772*^9}, {3.5775301954666853`*^9, 3.5775307105951896`*^9}, 
   3.577600198461613*^9, 3.5776042941360073`*^9, 3.5810534139401393`*^9, 
   3.5810576439879694`*^9, 3.58105784953393*^9, 3.5914569659087353`*^9}],

Cell[BoxData[
 RowBox[{"\[IndentingNewLine]", 
  RowBox[{
   RowBox[{
    RowBox[{"Ordering", "[", "w", "]"}], ";"}], "\[IndentingNewLine]", 
   "\[IndentingNewLine]", "\[IndentingNewLine]"}]}]], "Input",
 CellChangeTimes->{{3.5769307155373664`*^9, 3.5769307418234124`*^9}, {
   3.576930787734293*^9, 3.576930800042715*^9}, 3.576930836016378*^9, 
   3.57693110489845*^9, 3.5769311849109907`*^9, {3.5769314221874075`*^9, 
   3.576931439565838*^9}, {3.5769315423232183`*^9, 3.576931546223225*^9}, {
   3.5769318925906334`*^9, 3.576931984358794*^9}, {3.576932029723674*^9, 
   3.576932046758904*^9}, 3.5784944798019214`*^9}],

Cell[CellGroupData[{

Cell[BoxData[
 RowBox[{"Q", "=", 
  RowBox[{"w", "[", 
   RowBox[{"[", "%", "]"}], "]"}]}]], "Input",
 CellChangeTimes->{{3.5769320146228476`*^9, 3.5769320146384473`*^9}, {
  3.5769320603465276`*^9, 3.5769320767733564`*^9}}],

Cell[BoxData[
 RowBox[{"{", 
  RowBox[{
  "10", ",", "13", ",", "18", ",", "22", ",", "33", ",", "42", ",", "63", ",",
    "80", ",", "99", ",", "100", ",", "112", ",", "112", ",", "117", ",", 
   "122", ",", "151", ",", "162", ",", "283", ",", "314", ",", "389", ",", 
   "467"}], "}"}]], "Output",
 CellChangeTimes->{3.5769320800337625`*^9, 3.576973710618356*^9, 
  3.5771008392006598`*^9, 3.577194226863573*^9, 3.57719445903878*^9, 
  3.577194944964034*^9, 3.5771954079260473`*^9, 3.57719599024387*^9, 
  3.577525841801036*^9, 3.57752625421896*^9, 3.5775269256441393`*^9, 
  3.577527621224162*^9, 3.577527964990366*^9, 3.5775285242981496`*^9, 
  3.577529014466611*^9, 3.577529702552619*^9, 3.577530107888131*^9, 
  3.5775307357580338`*^9, 3.577536952261302*^9, 3.5775593455321193`*^9, 
  3.5776002066516275`*^9, 3.577604300578819*^9, 3.5784944839203286`*^9, 
  3.581053429805367*^9, 3.5810576496975794`*^9, 3.5810578548535395`*^9, 
  3.5810898753728676`*^9, 3.5905085802833724`*^9, 3.591456970947544*^9, 
  3.5915401729868703`*^9, 3.591541865184659*^9, 3.5915497921426616`*^9, 
  3.600219403578929*^9}]
}, Open  ]],

Cell[CellGroupData[{

Cell[BoxData[
 RowBox[{"\[IndentingNewLine]", 
  RowBox[{
   RowBox[{"m", "=", 
    RowBox[{"Length", "[", "Q", "]"}]}], "\[IndentingNewLine]", 
   "\[IndentingNewLine]", "\[IndentingNewLine]"}]}]], "Input",
 CellChangeTimes->{{3.576932572323827*^9, 3.5769326074550886`*^9}, 
   3.577100842211465*^9}],

Cell[BoxData["20"], "Output",
 CellChangeTimes->{3.5769326103878937`*^9, 3.576973713207961*^9, 
  3.5771008442394686`*^9, 3.577194228766776*^9, 3.5771944617999854`*^9, 
  3.5771949493008413`*^9, 3.577195410047651*^9, 3.5771959922718735`*^9, 
  3.5775258441098394`*^9, 3.577526257588566*^9, 3.577526927594143*^9, 
  3.577527627869774*^9, 3.5775279667063694`*^9, 3.5775285262325535`*^9, 
  3.577529016260614*^9, 3.5775297058910255`*^9, 3.577530112053338*^9, 
  3.577530740765643*^9, 3.5775369549133067`*^9, 3.577559351101329*^9, 
  3.5776002083520308`*^9, 3.5776043028408227`*^9, 3.5784944894739385`*^9, 
  3.581053432987773*^9, 3.5810576514447823`*^9, 3.581057856678743*^9, 
  3.581089880598877*^9, 3.5905085819993753`*^9, 3.591456972632347*^9, 
  3.5915401749879847`*^9, 3.5915418669667606`*^9, 3.591549795144833*^9, 
  3.6002194084305377`*^9}]
}, Open  ]],

Cell[CellGroupData[{

Cell[BoxData[
 RowBox[{
  RowBox[{"T", "=", 
   RowBox[{"Mean", "[", "Q", "]"}]}], "\[IndentingNewLine]"}]], "Input",
 CellChangeTimes->{{3.5769320979269934`*^9, 3.576932132683855*^9}}],

Cell[BoxData[
 FractionBox["2709", "20"]], "Output",
 CellChangeTimes->{3.590508584058579*^9, 3.591456977905156*^9, 
  3.5915401770591035`*^9, 3.591541872642085*^9, 3.5915498012701836`*^9}]
}, Open  ]],

Cell[CellGroupData[{

Cell[BoxData[
 RowBox[{"N", "[", 
  FractionBox["2709", "20"], "]"}]], "Input",
 CellChangeTimes->{{3.5810898908324947`*^9, 3.581089901924114*^9}, 
   3.5914569949559865`*^9}],

Cell[BoxData["135.45`"], "Output",
 CellChangeTimes->{
  3.581089903437317*^9, 3.5905085931533947`*^9, {3.5914569811499624`*^9, 
   3.59145699684359*^9}, 3.5915401826054206`*^9, 3.591541875091225*^9, 
   3.591549804569372*^9}]
}, Open  ]],

Cell[CellGroupData[{

Cell[BoxData[
 RowBox[{
  RowBox[{"Var", "=", 
   RowBox[{"Variance", "[", "Q", "]"}]}], "\[IndentingNewLine]"}]], "Input",
 CellChangeTimes->{{3.576931704173503*^9, 3.5769317041891026`*^9}, {
   3.576932142418272*^9, 3.576932187517951*^9}, 3.5915401875547037`*^9}],

Cell[BoxData[
 FractionBox["6359339", "380"]], "Output",
 CellChangeTimes->{3.590508595446599*^9, 3.59145698554917*^9, 
  3.5915401899168386`*^9, 3.5915418771933455`*^9, 3.5915498067064943`*^9}]
}, Open  ]],

Cell[CellGroupData[{

Cell[BoxData[
 RowBox[{"N", "[", 
  FractionBox["6359339", "380"], "]"}]], "Input",
 CellChangeTimes->{{3.581089911486931*^9, 3.5810899203945465`*^9}, 
   3.591457006094406*^9}],

Cell[BoxData["16735.102631578946`"], "Output",
 CellChangeTimes->{3.581089922703351*^9, 3.590508597287402*^9, 
  3.59145700859041*^9, 3.5915401917709446`*^9, 3.59154187918946*^9, 
  3.591549808536599*^9}]
}, Open  ]],

Cell[CellGroupData[{

Cell[BoxData[
 RowBox[{"s", "=", 
  RowBox[{"StandardDeviation", "[", "Q", "]"}]}]], "Input",
 CellChangeTimes->{{3.5769309006316915`*^9, 3.5769309006628914`*^9}, {
   3.5769315519796352`*^9, 3.576931561979253*^9}, 3.5769315970169144`*^9, 
   3.5769318881758256`*^9, {3.5769321996391726`*^9, 3.576932237640839*^9}}],

Cell[BoxData[
 FractionBox[
  SqrtBox[
   FractionBox["6359339", "95"]], "2"]], "Output",
 CellChangeTimes->{3.5905086117174273`*^9, 3.591457013052018*^9, 
  3.5915401937560587`*^9, 3.591541884558767*^9, 3.5915498390723457`*^9}]
}, Open  ]],

Cell[CellGroupData[{

Cell[BoxData[
 RowBox[{"N", "[", 
  FractionBox[
   SqrtBox[
    FractionBox["6359339", "95"]], "2"], "]"}]], "Input",
 CellChangeTimes->{{3.5810899332801695`*^9, 3.581089936899376*^9}, 
   3.5914570228176355`*^9}],

Cell[BoxData["129.36422469747555`"], "Output",
 CellChangeTimes->{3.5810899380537777`*^9, 3.590508613745431*^9, 
  3.5914570245648384`*^9, 3.5915401998934097`*^9, 3.591541886402872*^9, 
  3.59154984072444*^9}]
}, Open  ]],

Cell[CellGroupData[{

Cell[BoxData[
 RowBox[{
  RowBox[{"sk", "=", 
   FractionBox[
    RowBox[{
     UnderoverscriptBox["\[Sum]", 
      RowBox[{"i", "=", "1"}], "m"], 
     SuperscriptBox[
      RowBox[{"(", 
       RowBox[{
        RowBox[{"Q", "[", 
         RowBox[{"[", "i", "]"}], "]"}], "-", "T"}], ")"}], "3"]}], 
    RowBox[{
     RowBox[{"(", 
      RowBox[{"m", "-", "1"}], ")"}], " ", 
     SuperscriptBox["s", "3"]}]]}], "\[IndentingNewLine]"}]], "Input",
 CellChangeTimes->{{3.5769316990878935`*^9, 3.5769316991034937`*^9}, {
   3.576932246798055*^9, 3.5769322499336605`*^9}, {3.5769324245915675`*^9, 
   3.5769325128565226`*^9}, 3.5769326159103036`*^9, {3.5810899444653893`*^9, 
   3.5810899482249956`*^9}}],

Cell[BoxData[
 FractionBox[
  RowBox[{"10442503959", " ", 
   SqrtBox[
    FractionBox["19", "31796695"]]}], "6359339"]], "Output",
 CellChangeTimes->{3.5914570295724473`*^9, 3.5915402019945297`*^9, 
  3.59154189073512*^9, 3.5915498484658833`*^9}]
}, Open  ]],

Cell[CellGroupData[{

Cell[BoxData[
 RowBox[{"N", "[", 
  FractionBox[
   RowBox[{"10442503959", " ", 
    SqrtBox[
     FractionBox["19", "31796695"]]}], "6359339"], "]"}]], "Input",
 CellChangeTimes->{{3.581089952983004*^9, 3.5810899568674107`*^9}, 
   3.5914570406796665`*^9}],

Cell[BoxData["1.2693415077624859`"], "Output",
 CellChangeTimes->{3.581089957865813*^9, 3.59145704250487*^9, 
  3.5915402046126795`*^9, 3.591541892764236*^9, 3.591549850366992*^9}]
}, Open  ]],

Cell[CellGroupData[{

Cell[BoxData[
 RowBox[{
  RowBox[{"kr", "=", 
   RowBox[{
    FractionBox[
     RowBox[{
      UnderoverscriptBox["\[Sum]", 
       RowBox[{"i", "=", "1"}], "m"], 
      SuperscriptBox[
       RowBox[{"(", 
        RowBox[{
         RowBox[{"Q", "[", 
          RowBox[{"[", "i", "]"}], "]"}], "-", "T"}], ")"}], "4"]}], 
     RowBox[{
      RowBox[{"(", 
       RowBox[{"m", "-", "1"}], ")"}], " ", 
      SuperscriptBox["s", "4"]}]], "-", "3"}]}], "\[IndentingNewLine]", 
  "\[IndentingNewLine]"}]], "Input",
 CellChangeTimes->{{3.576931576721279*^9, 3.576931579357683*^9}, 
   3.57693169139708*^9, {3.5769326330079336`*^9, 3.5769326551911726`*^9}}],

Cell[BoxData[
 FractionBox["425556123011843", "808823850338420"]], "Output",
 CellChangeTimes->{3.5914570476996794`*^9, 3.5915402064977875`*^9}]
}, Open  ]],

Cell[CellGroupData[{

Cell[BoxData[
 RowBox[{"N", "[", 
  FractionBox["425556123011843", "808823850338420"], "]"}]], "Input",
 CellChangeTimes->{{3.581089967303829*^9, 3.5810899703302345`*^9}, 
   3.5914570561392937`*^9}],

Cell[BoxData["0.5261419069600706`"], "Output",
 CellChangeTimes->{3.5810899715158367`*^9, 3.5914570582296977`*^9, 
  3.5915402081978846`*^9}]
}, Open  ]],

Cell[CellGroupData[{

Cell[BoxData[{
 RowBox[{"mle", "=", 
  RowBox[{"FindRoot", "[", " ", 
   RowBox[{
    RowBox[{"{", 
     RowBox[{
      RowBox[{
       RowBox[{
        FractionBox["m", "\[Alpha]0"], "-", 
        RowBox[{"2", 
         RowBox[{
          UnderoverscriptBox["\[Sum]", 
           RowBox[{"i", "=", "1"}], "m"], 
          RowBox[{"(", 
           FractionBox["1", 
            RowBox[{
             SuperscriptBox[
              RowBox[{"(", 
               FractionBox[
                RowBox[{"Q", "[", 
                 RowBox[{"[", "i", "]"}], "]"}], "\[Gamma]0"], ")"}], 
              "\[Beta]0"], "+", "\[Alpha]0"}]], ")"}]}]}]}], "==", "0"}], ",",
       "\[IndentingNewLine]", "  ", 
      RowBox[{
       RowBox[{
        RowBox[{"-", 
         FractionBox["m", "\[Gamma]0"]}], "-", 
        FractionBox[
         RowBox[{"m", " ", 
          RowBox[{"(", 
           RowBox[{"\[Beta]0", "-", "1"}], ")"}], " "}], "\[Gamma]0"], "+", 
        RowBox[{"2", 
         RowBox[{
          UnderoverscriptBox["\[Sum]", 
           RowBox[{"i", "=", "1"}], "m"], 
          RowBox[{"(", 
           FractionBox[
            RowBox[{"\[Beta]0", " ", 
             SuperscriptBox[
              RowBox[{"Q", "[", 
               RowBox[{"[", "i", "]"}], "]"}], "\[Beta]0"]}], 
            RowBox[{
             RowBox[{"(", 
              RowBox[{
               SuperscriptBox[
                RowBox[{"(", 
                 FractionBox[
                  RowBox[{"Q", "[", 
                   RowBox[{"[", "i", "]"}], "]"}], "\[Gamma]0"], ")"}], 
                "\[Beta]0"], "+", "\[Alpha]0"}], ")"}], " ", 
             SuperscriptBox["\[Gamma]0", 
              RowBox[{"\[Beta]0", "+", "1"}]]}]], ")"}]}]}]}], "==", "0"}], 
      ",", 
      RowBox[{
       RowBox[{
        FractionBox["m", "\[Beta]0"], "+", 
        RowBox[{
         UnderoverscriptBox["\[Sum]", 
          RowBox[{"i", "=", "1"}], "m"], 
         RowBox[{"Log", "[", 
          FractionBox[
           RowBox[{"Q", "[", 
            RowBox[{"[", "i", "]"}], "]"}], "\[Gamma]0"], "]"}]}], "-", 
        RowBox[{"2", 
         RowBox[{
          UnderoverscriptBox["\[Sum]", 
           RowBox[{"i", "=", "1"}], "m"], 
          RowBox[{"(", 
           FractionBox[
            RowBox[{
             SuperscriptBox[
              RowBox[{"(", 
               FractionBox[
                RowBox[{"Q", "[", 
                 RowBox[{"[", "i", "]"}], "]"}], "\[Gamma]0"], ")"}], 
              "\[Beta]0"], " ", 
             RowBox[{"Log", "[", 
              FractionBox[
               RowBox[{"Q", "[", 
                RowBox[{"[", "i", "]"}], "]"}], "\[Gamma]0"], "]"}]}], 
            RowBox[{
             SuperscriptBox[
              RowBox[{"(", 
               FractionBox[
                RowBox[{"Q", "[", 
                 RowBox[{"[", "i", "]"}], "]"}], "\[Gamma]0"], ")"}], 
              "\[Beta]0"], "+", "\[Alpha]0", " "}]], ")"}]}]}]}], "==", 
       "0"}]}], "}"}], ",", 
    RowBox[{"{", 
     RowBox[{"\[Alpha]0", ",", ".7"}], "}"}], ",", 
    RowBox[{"{", 
     RowBox[{"\[Gamma]0", ",", ".7"}], "}"}], ",", 
    RowBox[{"{", 
     RowBox[{"\[Beta]0", ",", "1.3"}], "}"}]}], 
   "]"}]}], "\[IndentingNewLine]", 
 RowBox[{"alf", "=", 
  RowBox[{"\[Alpha]0", "/.", "mle"}]}], "\[IndentingNewLine]", 
 RowBox[{"bet", "=", 
  RowBox[{"\[Beta]0", "/.", "mle"}]}], "\[IndentingNewLine]", 
 RowBox[{
  RowBox[{"gam", "=", 
   RowBox[{"\[Gamma]0", "/.", "mle"}]}], "\[IndentingNewLine]", 
  "\[IndentingNewLine]", "\[IndentingNewLine]", 
  "\[IndentingNewLine]"}], "\[IndentingNewLine]"}], "Input",
 CellChangeTimes->{{3.5769316859214706`*^9, 3.5769316859370704`*^9}, {
   3.5769327133324747`*^9, 3.5769328751047587`*^9}, 3.576932959064106*^9, {
   3.5769330836303253`*^9, 3.5769330968435483`*^9}, {3.57693325719623*^9, 
   3.576933275947463*^9}, {3.5769333120771265`*^9, 3.5769335553187532`*^9}, {
   3.576933594958423*^9, 3.576933660306938*^9}, {3.5769342273655343`*^9, 
   3.5769342292063375`*^9}, {3.576934267488805*^9, 3.5769343265661087`*^9}, {
   3.5769346156814165`*^9, 3.5769348522090316`*^9}, {3.5769738267761602`*^9, 
   3.5769738299273653`*^9}, {3.57697395181038*^9, 3.5769740129000874`*^9}, 
   3.5769740749101963`*^9, {3.5769741847655888`*^9, 3.5769741902567987`*^9}, {
   3.576974221846854*^9, 3.576974272359743*^9}, {3.5769743081150055`*^9, 
   3.576974318613824*^9}, {3.5769743495798783`*^9, 3.5769744197332015`*^9}, {
   3.576974473428496*^9, 3.5769744962669363`*^9}, {3.577100916171195*^9, 
   3.5771011071467304`*^9}, 3.5771011641336308`*^9, {3.5771013286047196`*^9, 
   3.5771013688995905`*^9}, {3.577194280044066*^9, 3.5771943394333706`*^9}, {
   3.577194386623453*^9, 3.5771944070750895`*^9}, {3.5771944953868446`*^9, 
   3.577194690886388*^9}, {3.577194985602105*^9, 3.5771950681730504`*^9}, {
   3.5771951167359357`*^9, 3.5771951452371855`*^9}, {3.577195196748476*^9, 
   3.577195214766508*^9}, 3.5771954731029615`*^9, {3.57719602442353*^9, 
   3.5771960372311525`*^9}, {3.577600284058964*^9, 3.577600433507226*^9}, {
   3.5776052536432934`*^9, 3.5776053493806615`*^9}, {3.5776053938095393`*^9, 
   3.5776055278605747`*^9}, {3.5776055579530277`*^9, 3.577605893915218*^9}, {
   3.5776062201817913`*^9, 3.577606270055079*^9}, {3.5810534574798155`*^9, 
   3.5810536970806365`*^9}, 3.5810537692931633`*^9, {3.581057665781207*^9, 
   3.5810577190397005`*^9}, {3.5810577630785785`*^9, 
   3.5810577918294287`*^9}, {3.5810578686751633`*^9, 
   3.5810580440194716`*^9}, {3.5810580877027483`*^9, 3.581058102304374*^9}, {
   3.5914570722541223`*^9, 3.5914573945506887`*^9}, {3.5914575897070312`*^9, 
   3.591457721168462*^9}}],

Cell[BoxData[
 RowBox[{"{", 
  RowBox[{
   RowBox[{"\[Alpha]0", "\[Rule]", "10.833007359057275`"}], ",", 
   RowBox[{"\[Gamma]0", "\[Rule]", "19.745107484057417`"}], ",", 
   RowBox[{"\[Beta]0", "\[Rule]", "1.586211550927784`"}]}], "}"}]], "Output",
 CellChangeTimes->{{3.5914570655305104`*^9, 3.5914573964538918`*^9}, {
   3.5914575921562357`*^9, 3.591457723758066*^9}, 3.591540216746373*^9, 
   3.5915418984025583`*^9, 3.591549897245673*^9, 3.6002194141255474`*^9}],

Cell[BoxData["10.833007359057275`"], "Output",
 CellChangeTimes->{{3.5914570655305104`*^9, 3.5914573964538918`*^9}, {
   3.5914575921562357`*^9, 3.591457723758066*^9}, 3.591540216746373*^9, 
   3.5915418984025583`*^9, 3.591549897245673*^9, 3.600219414156748*^9}],

Cell[BoxData["1.586211550927784`"], "Output",
 CellChangeTimes->{{3.5914570655305104`*^9, 3.5914573964538918`*^9}, {
   3.5914575921562357`*^9, 3.591457723758066*^9}, 3.591540216746373*^9, 
   3.5915418984025583`*^9, 3.591549897245673*^9, 3.6002194141723475`*^9}],

Cell[BoxData["19.745107484057417`"], "Output",
 CellChangeTimes->{{3.5914570655305104`*^9, 3.5914573964538918`*^9}, {
   3.5914575921562357`*^9, 3.591457723758066*^9}, 3.591540216746373*^9, 
   3.5915418984025583`*^9, 3.591549897245673*^9, 3.6002194141879478`*^9}]
}, Open  ]],

Cell[CellGroupData[{

Cell[BoxData[
 RowBox[{"\[IndentingNewLine]", 
  RowBox[{"F", "=", 
   FractionBox[
    SuperscriptBox[
     RowBox[{"(", 
      FractionBox["Q", "gam"], ")"}], "bet"], 
    RowBox[{
     SuperscriptBox[
      RowBox[{"(", 
       FractionBox["Q", "gam"], ")"}], "bet"], "+", "alf"}]]}]}]], "Input",
 CellChangeTimes->{{3.5776044800571337`*^9, 3.5776044854079437`*^9}, 
   3.577604555935667*^9, 3.57849467264946*^9, {3.5784947565152073`*^9, 
   3.578494825982129*^9}}],

Cell[BoxData[
 RowBox[{"{", 
  RowBox[{
  "0.030420959325985795`", ",", "0.04540933393817807`", ",", 
   "0.07382428857211464`", ",", "0.09876079434382706`", ",", 
   "0.17251360460779605`", ",", "0.23408578431640106`", ",", 
   "0.3676691921815892`", ",", "0.459266479198254`", ",", 
   "0.5435679633211296`", ",", "0.5475203636387124`", ",", 
   "0.5915605011911194`", ",", "0.5915605011911194`", ",", 
   "0.6081870809815638`", ",", "0.6238862472898535`", ",", 
   "0.6993805811373747`", ",", "0.7222975237807264`", ",", 
   "0.8630380737552383`", ",", "0.8813875861744945`", ",", 
   "0.9125663992163522`", ",", "0.9330967418388944`"}], "}"}]], "Output",
 CellChangeTimes->{3.578494829070935*^9, 3.5810577308021216`*^9, 
  3.581058112350792*^9, 3.581090000765888*^9, 3.590508640983079*^9, 
  3.5914574032399035`*^9, 3.5915402288140635`*^9, 3.5915404847777042`*^9, 
  3.591549961161329*^9, 3.600219435295785*^9}]
}, Open  ]],

Cell[BoxData[
 RowBox[{"\[IndentingNewLine]", "\[IndentingNewLine]", 
  RowBox[{
   RowBox[{
    RowBox[{"d1", "=", 
     RowBox[{"Table", "[", 
      RowBox[{
       RowBox[{"{", 
        RowBox[{
         RowBox[{"Q", "[", 
          RowBox[{"[", "i", "]"}], "]"}], ",", 
         RowBox[{"F", "[", 
          RowBox[{"[", "i", "]"}], "]"}]}], "}"}], ",", 
       RowBox[{"{", 
        RowBox[{"i", ",", "1", ",", "m"}], "}"}]}], "]"}]}], ";"}], 
   "\[IndentingNewLine]"}]}]], "Input",
 CellChangeTimes->{{3.578494879209423*^9, 3.5784948879454384`*^9}}],

Cell[BoxData[
 RowBox[{"\[IndentingNewLine]", 
  RowBox[{
   RowBox[{"a", "=", 
    FractionBox[
     RowBox[{"Ordering", "[", "Q", "]"}], "m"]}], ";"}]}]], "Input",
 CellChangeTimes->{{3.5784949273823075`*^9, 3.578494932124716*^9}}],

Cell[BoxData[
 RowBox[{"\[IndentingNewLine]", 
  RowBox[{
   RowBox[{"b", "=", 
    FractionBox[
     RowBox[{
      RowBox[{"Ordering", "[", "Q", "]"}], "-", "1"}], "m"]}], 
   ";"}]}]], "Input",
 CellChangeTimes->{{3.5784949377251253`*^9, 3.5784949668971767`*^9}}],

Cell[BoxData[
 RowBox[{"\[IndentingNewLine]", 
  RowBox[{
   RowBox[{"p1", "=", 
    RowBox[{"Abs", "[", 
     RowBox[{"a", "-", "F"}], "]"}]}], ";"}]}]], "Input",
 CellChangeTimes->{{3.578494972622387*^9, 3.5784949986588326`*^9}}],

Cell[BoxData[
 RowBox[{
  RowBox[{
   RowBox[{"u1", "=", 
    RowBox[{"Abs", "[", 
     RowBox[{"b", "-", "F"}], "]"}]}], ";"}], 
  "\[IndentingNewLine]"}]], "Input",
 CellChangeTimes->{{3.5784950026056395`*^9, 3.5784950212788725`*^9}}],

Cell[BoxData[
 RowBox[{"\[IndentingNewLine]", 
  RowBox[{
   RowBox[{"v1", "=", 
    RowBox[{"Abs", "[", 
     RowBox[{"{", 
      RowBox[{
       RowBox[{"a", "-", "F"}], ",", 
       RowBox[{"b", "-", "F"}]}], "}"}], "]"}]}], ";"}]}]], "Input",
 CellChangeTimes->{{3.578495025210079*^9, 3.5784950424325094`*^9}}],

Cell[CellGroupData[{

Cell[BoxData[
 RowBox[{"\[IndentingNewLine]", 
  RowBox[{"dn1", "=", 
   RowBox[{"Max", "[", "v1", "]"}]}]}]], "Input",
 CellChangeTimes->{{3.5784950467537174`*^9, 3.5784950650993495`*^9}}],

Cell[BoxData["0.14356796332112953`"], "Output",
 CellChangeTimes->{3.5784950661601515`*^9, 3.5810577503645563`*^9, 
  3.581058131289225*^9, 3.581090022434326*^9, 3.590508666769924*^9, 
  3.591457422911538*^9, 3.5915499761931887`*^9, 3.600219455747421*^9}]
}, Open  ]],

Cell[CellGroupData[{

Cell[BoxData[
 RowBox[{"lo", "=", 
  RowBox[{
   RowBox[{"m", " ", 
    RowBox[{"Log", "[", "alf", "]"}]}], "+", 
   RowBox[{"m", " ", 
    RowBox[{"Log", "[", 
     FractionBox["bet", "gam"], "]"}]}], "+", 
   RowBox[{
    RowBox[{"(", 
     RowBox[{"bet", "-", "1"}], ")"}], 
    RowBox[{
     UnderoverscriptBox["\[Sum]", 
      RowBox[{"i", "=", "1"}], "m"], 
     RowBox[{"Log", "[", 
      FractionBox[
       RowBox[{"Q", "[", 
        RowBox[{"[", "i", "]"}], "]"}], "gam"], "]"}]}]}], "-", 
   RowBox[{"2", 
    RowBox[{
     UnderoverscriptBox["\[Sum]", 
      RowBox[{"i", "=", "1"}], "m"], 
     RowBox[{"Log", "[", 
      RowBox[{
       SuperscriptBox[
        RowBox[{"(", 
         FractionBox[
          RowBox[{"Q", "[", 
           RowBox[{"[", "i", "]"}], "]"}], "gam"], ")"}], "bet"], "+", 
       "alf"}], "]"}]}]}]}]}]], "Input",
 CellChangeTimes->{{3.576977503868944*^9, 3.576977521216174*^9}, {
   3.576977582929883*^9, 3.5769776253775573`*^9}, {3.576977662162422*^9, 
   3.5769777010064898`*^9}, {3.5769777656218033`*^9, 3.576978019340649*^9}, {
   3.5769780686211357`*^9, 3.576978114344816*^9}, 3.5775369783445473`*^9, {
   3.5775370187018185`*^9, 3.5775372215177746`*^9}, 3.5775372572418375`*^9}],

Cell[BoxData[
 RowBox[{"-", "118.85111415046282`"}]], "Output",
 CellChangeTimes->{3.576978170473715*^9, 3.5775372975835085`*^9, 
  3.5776004739424973`*^9, 3.577604456220292*^9, 3.577604603624951*^9, 
  3.577605913789653*^9, 3.5810582123937674`*^9, 3.581090026849134*^9, 
  3.590508669187928*^9, 3.591457437700364*^9, 3.591549981548495*^9, 
  3.6002194671198406`*^9}]
}, Open  ]],

Cell[CellGroupData[{

Cell[BoxData[
 RowBox[{"\[IndentingNewLine]", 
  RowBox[{"lmoelo", "=", 
   FractionBox[
    RowBox[{
     SuperscriptBox["alf", "m"], 
     SuperscriptBox[
      RowBox[{"(", 
       FractionBox["bet", "gam"], ")"}], "m"], 
     RowBox[{"(", 
      RowBox[{
       UnderoverscriptBox["\[Product]", 
        RowBox[{"i", "=", "1"}], "m"], 
       SuperscriptBox[
        RowBox[{"(", 
         FractionBox[
          RowBox[{"Q", "[", 
           RowBox[{"[", "i", "]"}], "]"}], "gam"], ")"}], 
        RowBox[{"bet", "-", "1"}]]}], ")"}]}], 
    RowBox[{
     UnderoverscriptBox["\[Product]", 
      RowBox[{"i", "=", "1"}], "m"], 
     SuperscriptBox[
      RowBox[{"(", 
       RowBox[{
        SuperscriptBox[
         RowBox[{"(", 
          FractionBox[
           RowBox[{"Q", "[", 
            RowBox[{"[", "i", "]"}], "]"}], "gam"], ")"}], "bet"], "+", 
        "alf"}], ")"}], "2"]}]]}]}]], "Input",
 CellChangeTimes->{{3.591540492697157*^9, 3.591540511491232*^9}, {
  3.591540552861598*^9, 3.591540735284032*^9}, {3.5915408036689434`*^9, 
  3.5915408385319376`*^9}}],

Cell[BoxData["2.4188946635511595`*^-52"], "Output",
 CellChangeTimes->{3.5915408404760485`*^9, 3.5915419064560194`*^9, 
  3.5915499832495923`*^9, 3.600219478570261*^9}]
}, Open  ]],

Cell[CellGroupData[{

Cell[BoxData[
 RowBox[{"\[IndentingNewLine]", 
  RowBox[{"llo", "=", 
   RowBox[{
    UnderoverscriptBox["\[Product]", 
     RowBox[{"i", "=", "1"}], "m"], 
    RowBox[{"(", 
     FractionBox[
      RowBox[{
       RowBox[{"(", 
        FractionBox["bet", "gam"], ")"}], 
       SuperscriptBox[
        RowBox[{"(", 
         FractionBox[
          RowBox[{"Q", "[", 
           RowBox[{"[", "i", "]"}], "]"}], "gam"], ")"}], 
        RowBox[{"bet", "-", "1"}]]}], 
      SuperscriptBox[
       RowBox[{"(", 
        RowBox[{
         SuperscriptBox[
          RowBox[{"(", 
           FractionBox[
            RowBox[{"Q", "[", 
             RowBox[{"[", "i", "]"}], "]"}], "gam"], ")"}], "bet"], "+", 
         "1"}], ")"}], "2"]], ")"}]}]}]}]], "Input",
 CellChangeTimes->{{3.5915408443602705`*^9, 3.5915408523637285`*^9}, {
  3.591541364565025*^9, 3.591541377035738*^9}, {3.591541421034255*^9, 
  3.591541446805729*^9}, {3.5915414810906897`*^9, 3.591541484376878*^9}}],

Cell[BoxData["1.8417359655006132`*^-59"], "Output",
 CellChangeTimes->{3.5915414875650597`*^9, 3.5915419117743235`*^9, 
  3.600219480724065*^9}]
}, Open  ]],

Cell[CellGroupData[{

Cell[BoxData[
 RowBox[{"\[IndentingNewLine]", 
  RowBox[{"D", "=", 
   RowBox[{
    RowBox[{"-", "2"}], 
    RowBox[{"Log", "[", 
     FractionBox["llo", "lmoelo"], "]"}]}]}]}]], "Input",
 CellChangeTimes->{
  3.59154148948917*^9, {3.591541526664296*^9, 3.591541546588436*^9}}],

Cell[BoxData[
 RowBox[{
  RowBox[{"Set", "::", "\<\"wrsym\"\>"}], 
  RowBox[{
  ":", " "}], "\<\"\\!\\(\\*StyleBox[\\\"\\\\\\\"Symbol \\\\\\\"\\\", \
\\\"MT\\\"]\\)\[NoBreak]\\!\\(\\*StyleBox[\\!\\(D\\), \
\\\"MT\\\"]\\)\[NoBreak]\\!\\(\\*StyleBox[\\\"\\\\\\\" is \
Protected.\\\\\\\"\\\", \\\"MT\\\"]\\) \
\\!\\(\\*ButtonBox[\\\"\[RightSkeleton]\\\", ButtonStyle->\\\"Link\\\", \
ButtonFrame->None, ButtonData:>\\\"paclet:ref/message/General/wrsym\\\", \
ButtonNote -> \\\"Set::wrsym\\\"]\\)\"\>"}]], "Message", "MSG",
 CellChangeTimes->{3.591541548630553*^9, 3.5915419142724667`*^9, 
  3.600219505279508*^9}],

Cell[BoxData["32.78139549966398`"], "Output",
 CellChangeTimes->{3.5915415486595545`*^9, 3.5915419142904673`*^9, 
  3.600219505279508*^9}]
}, Open  ]],

Cell[BoxData[
 RowBox[{"\[IndentingNewLine]", 
  RowBox[{"Needs", "[", "\"\<HypothesisTesting`\>\"", "]"}]}]], "Input",
 CellChangeTimes->{{3.591541989054744*^9, 3.5915419925999465`*^9}}],

Cell[CellGroupData[{

Cell[BoxData[
 RowBox[{"\[IndentingNewLine]", 
  RowBox[{"ChiSquarePValue", "[", 
   RowBox[{"32.7814", ",", "1"}], "]"}]}]], "Input",
 CellChangeTimes->{{3.591541710289799*^9, 3.5915417471189055`*^9}, {
  3.592146621271804*^9, 3.5921466221610055`*^9}}],

Cell[BoxData[
 RowBox[{"OneSidedPValue", "\[Rule]", "1.0312690648829337`*^-8"}]], "Output",
 CellChangeTimes->{3.592659507827245*^9, 3.6002195220183372`*^9}]
}, Open  ]],

Cell[BoxData[
 RowBox[{
  RowBox[{"OneSidedPValue", "\[Rule]", "1.0312690648829337`*^-8"}], 
  "\[IndentingNewLine]", "\[IndentingNewLine]"}]], "Input",
 CellChangeTimes->{{3.592146624360609*^9, 3.592146626482213*^9}}],

Cell[BoxData["\[IndentingNewLine]"], "Input",
 CellChangeTimes->{{3.5926610452503457`*^9, 3.592661066528783*^9}, 
   3.5926612119678383`*^9, 3.592661487901123*^9, 3.592661559739249*^9}],

Cell[BoxData[""], "Input",
 CellChangeTimes->{{3.592661564684458*^9, 3.592661564684458*^9}}],

Cell[BoxData["\[IndentingNewLine]"], "Input",
 CellChangeTimes->{{3.5921466306318207`*^9, 3.592146676776702*^9}, 
   3.592659569462953*^9}],

Cell[CellGroupData[{

Cell[BoxData[
 RowBox[{"d2alf", "=", 
  RowBox[{
   FractionBox[
    RowBox[{"-", "m"}], 
    SuperscriptBox["alf", "2"]], "+", 
   RowBox[{"2", 
    RowBox[{
     UnderoverscriptBox["\[Sum]", 
      RowBox[{"i", "=", "1"}], "m"], 
     FractionBox["1", 
      SuperscriptBox[
       RowBox[{"(", 
        RowBox[{
         SuperscriptBox[
          RowBox[{"(", 
           FractionBox[
            RowBox[{"Q", "[", 
             RowBox[{"[", "i", "]"}], "]"}], "gam"], ")"}], "bet"], "+", 
         "alf"}], ")"}], "2"]]}]}]}]}]], "Input",
 CellChangeTimes->{{3.5769781868069434`*^9, 3.5769781913465514`*^9}, {
  3.576978471101843*^9, 3.576978670688593*^9}, {3.577537335663175*^9, 
  3.5775373849124618`*^9}}],

Cell[BoxData[
 RowBox[{"-", "0.055573963996854756`"}]], "Output",
 CellChangeTimes->{3.577537386846865*^9, 3.5775594061538258`*^9, 
  3.577600476142101*^9, 3.5776046090693607`*^9, 3.5776059158020563`*^9, 
  3.5810582145465713`*^9, 3.581090029079938*^9, 3.5905086710911317`*^9, 
  3.5914574396971674`*^9, 3.5915500066539307`*^9}]
}, Open  ]],

Cell[CellGroupData[{

Cell[BoxData[
 RowBox[{"d2bet", "=", 
  RowBox[{
   RowBox[{"-", 
    FractionBox["m", 
     SuperscriptBox["bet", "2"]]}], " ", "-", 
   RowBox[{
    UnderoverscriptBox["\[Sum]", 
     RowBox[{"i", "=", "1"}], "m"], 
    RowBox[{"2", 
     RowBox[{"(", 
      RowBox[{
       RowBox[{
        RowBox[{"(", 
         RowBox[{
          SuperscriptBox[
           RowBox[{"(", 
            FractionBox[
             RowBox[{"Q", "[", 
              RowBox[{"[", "i", "]"}], "]"}], "gam"], ")"}], "bet"], "+", 
          "alf"}], ")"}], 
        SuperscriptBox[
         RowBox[{"(", 
          RowBox[{"Log", "[", 
           FractionBox[
            RowBox[{"Q", "[", 
             RowBox[{"[", "i", "]"}], "]"}], "gam"], "]"}], ")"}], "2"], 
        SuperscriptBox[
         RowBox[{"(", 
          FractionBox[
           RowBox[{"Q", "[", 
            RowBox[{"[", "i", "]"}], "]"}], "gam"], ")"}], "bet"]}], "-", 
       RowBox[{
        SuperscriptBox[
         RowBox[{"(", 
          RowBox[{
           SuperscriptBox[
            RowBox[{"(", 
             FractionBox[
              RowBox[{"Q", "[", 
               RowBox[{"[", "i", "]"}], "]"}], "gam"], ")"}], "bet"], 
           RowBox[{"Log", "[", 
            FractionBox[
             RowBox[{"Q", "[", 
              RowBox[{"[", "i", "]"}], "]"}], "gam"], "]"}]}], ")"}], "2"], 
        "/", 
        SuperscriptBox[
         RowBox[{"(", 
          RowBox[{
           SuperscriptBox[
            RowBox[{"(", 
             FractionBox[
              RowBox[{"Q", "[", 
               RowBox[{"[", "i", "]"}], "]"}], "gam"], ")"}], "bet"], "+", 
           "alf"}], ")"}], "2"]}]}], ")"}]}]}]}]}]], "Input",
 CellChangeTimes->{{3.576978779342784*^9, 3.5769787858167953`*^9}, {
  3.5769797821716347`*^9, 3.5769799246154847`*^9}, {3.5769799904944005`*^9, 
  3.5769800149240437`*^9}, {3.5769800457184973`*^9, 3.5769800730965457`*^9}, {
  3.5769801938875575`*^9, 3.576980199519168*^9}, {3.5769802353212304`*^9, 
  3.5769802386128364`*^9}, {3.5769802744616995`*^9, 3.576980288610924*^9}, {
  3.576980353039037*^9, 3.5769803605270505`*^9}, {3.576980413239543*^9, 
  3.5769805096945124`*^9}, {3.576982431187868*^9, 3.576982465960329*^9}, {
  3.5769825002023897`*^9, 3.5769825164264183`*^9}, {3.5775374269545355`*^9, 
  3.577537483005434*^9}, {3.577537524595107*^9, 3.5775376920926013`*^9}, {
  3.577537752417907*^9, 3.5775377560371137`*^9}, {3.577537811994412*^9, 
  3.577537824568034*^9}}],

Cell[BoxData[
 RowBox[{"-", "960555.6422620345`"}]], "Output",
 CellChangeTimes->{{3.5769825230720296`*^9, 3.576982542166463*^9}, {
   3.5775378013707933`*^9, 3.5775378268456383`*^9}, 3.5775594115514355`*^9, 
   3.577600482865713*^9, 3.577604611627765*^9, 3.577605922978069*^9, 
   3.5810581547360663`*^9, 3.581058219008179*^9, 3.5810900345555477`*^9, 
   3.5905086766447415`*^9, 3.5914574440963755`*^9, 3.5915500085030365`*^9}]
}, Open  ]],

Cell[CellGroupData[{

Cell[BoxData[
 RowBox[{"d2gam", "=", 
  RowBox[{
   FractionBox["m", 
    SuperscriptBox["gam", "2"]], "+", 
   FractionBox[
    RowBox[{"m", 
     RowBox[{"(", 
      RowBox[{"bet", "-", "1"}], ")"}]}], 
    SuperscriptBox["gam", "2"]], "-", 
   RowBox[{"2", 
    RowBox[{
     UnderoverscriptBox["\[Sum]", 
      RowBox[{"i", "=", "1"}], "m"], 
     RowBox[{"(", 
      FractionBox[
       RowBox[{
        RowBox[{
         RowBox[{"-", 
          SuperscriptBox["bet", "2"]}], " ", 
         SuperscriptBox[
          RowBox[{"Q", "[", 
           RowBox[{"[", "i", "]"}], "]"}], 
          RowBox[{"2", "bet"}]]}], "+", 
        RowBox[{"bet", " ", 
         SuperscriptBox[
          RowBox[{"Q", "[", 
           RowBox[{"[", "i", "]"}], "]"}], "bet"], 
         RowBox[{"(", 
          RowBox[{"bet", "+", "1"}], ")"}], " ", 
         SuperscriptBox[
          RowBox[{"gam", " "}], "bet"], 
         RowBox[{"(", 
          RowBox[{
           SuperscriptBox[
            RowBox[{"(", 
             FractionBox[
              RowBox[{"Q", "[", 
               RowBox[{"[", "i", "]"}], "]"}], "gam"], ")"}], "bet"], "+", 
           "alf"}], ")"}]}]}], 
       RowBox[{
        SuperscriptBox[
         RowBox[{"(", 
          RowBox[{
           SuperscriptBox[
            RowBox[{"(", 
             FractionBox[
              RowBox[{"Q", "[", 
               RowBox[{"[", "i", "]"}], "]"}], "gam"], ")"}], "bet"], "+", 
           "alf"}], ")"}], "2"], 
        SuperscriptBox["gam", 
         RowBox[{"2", 
          RowBox[{"(", 
           RowBox[{"bet", "+", "1"}], ")"}]}]]}]], ")"}]}]}]}]}]], "Input",
 CellChangeTimes->{{3.576982722065979*^9, 3.5769827269331875`*^9}, {
   3.576985713090889*^9, 3.5769859309140716`*^9}, {3.5769859664665337`*^9, 
   3.576986124479212*^9}, {3.5769861853349185`*^9, 3.5769863948744864`*^9}, {
   3.5769864330009537`*^9, 3.576986524463914*^9}, {3.576986554556367*^9, 
   3.576986580655213*^9}, {3.576986612728869*^9, 3.5769867065162334`*^9}, {
   3.5769867816927657`*^9, 3.5769868530472913`*^9}, {3.5769869028893785`*^9, 
   3.5769869353062353`*^9}, {3.5769870154123764`*^9, 3.576987027673998*^9}, {
   3.57698706876447*^9, 3.576987081275692*^9}, {3.576987189399482*^9, 
   3.5769871954210925`*^9}, {3.576987270675625*^9, 3.5769872969304705`*^9}, {
   3.5769873472561593`*^9, 3.576987370125799*^9}, 3.576987416645081*^9, 
   3.576987461198759*^9, {3.577537879948131*^9, 3.5775381241041603`*^9}, {
   3.5775381648046317`*^9, 3.5775381952714853`*^9}, {3.5775382370795584`*^9, 
   3.5775383594773736`*^9}}],

Cell[BoxData[
 RowBox[{"-", "0.04208939310099044`"}]], "Output",
 CellChangeTimes->{3.5775383613337765`*^9, 3.5775594182906466`*^9, 
  3.57760048698412*^9, 3.5776046152157717`*^9, 3.5776059257860737`*^9, 
  3.5810582223465853`*^9, 3.581090039531956*^9, 3.590508696784377*^9, 
  3.591457447855982*^9, 3.591550013259309*^9}]
}, Open  ]],

Cell[CellGroupData[{

Cell[BoxData[
 RowBox[{"d2alfbet", "=", 
  RowBox[{"2", 
   RowBox[{
    UnderoverscriptBox["\[Sum]", 
     RowBox[{"i", "=", "1"}], "m"], 
    RowBox[{"(", 
     RowBox[{
      SuperscriptBox[
       RowBox[{"(", 
        FractionBox[
         RowBox[{"Q", "[", 
          RowBox[{"[", "i", "]"}], "]"}], "gam"], ")"}], "bet"], 
      RowBox[{
       RowBox[{"Log", "[", 
        FractionBox[
         RowBox[{"Q", "[", 
          RowBox[{"[", "i", "]"}], "]"}], "gam"], "]"}], "/", 
       SuperscriptBox[
        RowBox[{"(", 
         RowBox[{
          SuperscriptBox[
           RowBox[{"(", 
            FractionBox[
             RowBox[{"Q", "[", 
              RowBox[{"[", "i", "]"}], "]"}], "gam"], ")"}], "bet"], "+", 
          "alf"}], ")"}], "2"]}]}], ")"}]}]}]}]], "Input",
 CellChangeTimes->{{3.5769902050247784`*^9, 3.576990213698394*^9}, {
  3.576990254040065*^9, 3.5769902726976976`*^9}, {3.5769903190921793`*^9, 
  3.5769903222121844`*^9}, {3.577538417306675*^9, 3.5775384669459624`*^9}, {
  3.577538502763625*^9, 3.577538521000057*^9}}],

Cell[BoxData["0.9548598989102425`"], "Output",
 CellChangeTimes->{3.5769903266425924`*^9, 3.5775385226536603`*^9, 
  3.5775594202718506`*^9, 3.5776004927717304`*^9, 3.5776046205977807`*^9, 
  3.577605928141678*^9, 3.5810582266521926`*^9, 3.58109004198116*^9, 
  3.590508706050793*^9, 3.59145745225519*^9, 3.591550015465435*^9}]
}, Open  ]],

Cell[CellGroupData[{

Cell[BoxData[
 RowBox[{"d2alfgam", "=", 
  RowBox[{
   RowBox[{"-", "2"}], 
   RowBox[{
    UnderoverscriptBox["\[Sum]", 
     RowBox[{"i", "=", "1"}], "m"], 
    RowBox[{"(", 
     RowBox[{"bet", " ", 
      SuperscriptBox[
       RowBox[{"Q", "[", 
        RowBox[{"[", "i", "]"}], "]"}], "bet"], 
      RowBox[{
       SuperscriptBox[
        RowBox[{"(", 
         FractionBox["1", "gam"], ")"}], 
        RowBox[{"bet", "+", "1"}]], "/", 
       SuperscriptBox[
        RowBox[{"(", 
         RowBox[{
          SuperscriptBox[
           RowBox[{"(", 
            FractionBox[
             RowBox[{"Q", "[", 
              RowBox[{"[", "i", "]"}], "]"}], "gam"], ")"}], "bet"], "+", 
          "alf"}], ")"}], "2"]}]}], ")"}]}]}]}]], "Input",
 CellChangeTimes->{{3.576990346298627*^9, 3.5769903554714427`*^9}, {
  3.576990388465501*^9, 3.5769904448127995`*^9}, {3.576990502907302*^9, 
  3.576990510020914*^9}, {3.5775385430428963`*^9, 3.577538639809866*^9}}],

Cell[BoxData[
 RowBox[{"-", "0.04836397850511324`"}]], "Output",
 CellChangeTimes->{
  3.576990531439752*^9, 3.57753865374069*^9, 3.5775594222374535`*^9, 
   3.5776004948153334`*^9, 3.5776046224385843`*^9, 3.5776059333832874`*^9, 
   3.5810582288205967`*^9, 3.581090044024764*^9, 3.5905087078759966`*^9, 
   3.5914574562175965`*^9, {3.5915500171165295`*^9, 3.591550022264824*^9}}]
}, Open  ]],

Cell[CellGroupData[{

Cell[BoxData[
 RowBox[{"d2betgam", "=", 
  RowBox[{
   FractionBox[
    RowBox[{"-", "m"}], "gam"], "+", 
   RowBox[{
    UnderoverscriptBox["\[Sum]", 
     RowBox[{"i", "=", "1"}], "m"], 
    RowBox[{
     FractionBox["2", 
      SuperscriptBox[
       RowBox[{"(", 
        RowBox[{
         SuperscriptBox[
          RowBox[{"(", 
           FractionBox[
            RowBox[{"Q", "[", 
             RowBox[{"[", "i", "]"}], "]"}], "gam"], ")"}], "bet"], "+", 
         "alf"}], ")"}], "2"]], 
     RowBox[{"(", 
      RowBox[{
       RowBox[{
        RowBox[{"(", 
         RowBox[{
          SuperscriptBox[
           RowBox[{"(", 
            FractionBox[
             RowBox[{"Q", "[", 
              RowBox[{"[", "i", "]"}], "]"}], "gam"], ")"}], "bet"], "+", 
          "alf"}], ")"}], 
        RowBox[{"(", 
         RowBox[{
          RowBox[{"bet", " ", 
           SuperscriptBox[
            RowBox[{"Q", "[", 
             RowBox[{"[", "i", "]"}], "]"}], "bet"], " ", 
           SuperscriptBox[
            RowBox[{"(", 
             FractionBox["1", "gam"], ")"}], 
            RowBox[{"bet", "+", "1"}]], " ", 
           RowBox[{"Log", "[", 
            FractionBox[
             RowBox[{"Q", "[", 
              RowBox[{"[", "i", "]"}], "]"}], "gam"], "]"}]}], "+", 
          FractionBox[
           SuperscriptBox[
            RowBox[{"Q", "[", 
             RowBox[{"[", "i", "]"}], "]"}], "bet"], 
           SuperscriptBox["gam", 
            RowBox[{"bet", "+", "1"}]]]}], ")"}]}], "-", 
       RowBox[{"bet", " ", 
        SuperscriptBox[
         RowBox[{"Q", "[", 
          RowBox[{"[", "i", "]"}], "]"}], 
         RowBox[{"2", "bet"}]], 
        SuperscriptBox[
         RowBox[{"(", 
          FractionBox["1", "gam"], ")"}], 
         RowBox[{
          RowBox[{"2", "bet"}], "+", "1"}]], 
        RowBox[{"Log", "[", 
         FractionBox[
          RowBox[{"Q", "[", 
           RowBox[{"[", "i", "]"}], "]"}], "gam"], "]"}]}]}], 
      ")"}]}]}]}]}]], "Input",
 CellChangeTimes->{{3.576991808411195*^9, 3.5769918207508163`*^9}, {
   3.5769918793289194`*^9, 3.57699212456135*^9}, {3.5769921710026317`*^9, 
   3.5769921839194546`*^9}, {3.5769924645483475`*^9, 3.57699250025681*^9}, {
   3.576992531035664*^9, 3.5769926191758184`*^9}, {3.576993140887535*^9, 
   3.5769934226396303`*^9}, {3.5775386995735707`*^9, 3.577539076673033*^9}, {
   3.5775391376067405`*^9, 3.57753918855643*^9}, {3.5775392374001155`*^9, 
   3.577539246619732*^9}, {3.5775392812673926`*^9, 3.5775393704527493`*^9}, 
   3.5775588601060667`*^9, {3.577558897702132*^9, 3.577558903661343*^9}, {
   3.577558959478241*^9, 3.5775591351501493`*^9}, {3.5775591686590085`*^9, 
   3.577559184415036*^9}, {3.577559218360696*^9, 3.5775592339295235`*^9}, {
   3.5775593069220514`*^9, 3.5775593105880575`*^9}, {3.577559378494977*^9, 
   3.57755938595179*^9}}],

Cell[BoxData["0.8309794786083191`"], "Output",
 CellChangeTimes->{3.5775593128500614`*^9, 3.5775593872777925`*^9, 
  3.5776005000257425`*^9, 3.5776046288969955`*^9, 3.5776059387964964`*^9, 
  3.581058233547405*^9, 3.581090049656374*^9, 3.5905087159412107`*^9, 
  3.5914574606480045`*^9, 3.5915500290572124`*^9}]
}, Open  ]],

Cell[BoxData[""], "Input",
 CellChangeTimes->{{3.5770247567452736`*^9, 3.577024832124606*^9}, 
   3.5775394462532825`*^9}],

Cell[BoxData["\[IndentingNewLine]"], "Input",
 CellChangeTimes->{
  3.5770248441678276`*^9, {3.5770249053667345`*^9, 3.577025127011924*^9}, 
   3.5775394489520874`*^9}],

Cell[BoxData["\[IndentingNewLine]"], "Input",
 CellChangeTimes->{3.5770251574319773`*^9, 3.5775394513232913`*^9}],

Cell[BoxData["\[IndentingNewLine]"], "Input",
 CellChangeTimes->{3.5770764957659087`*^9, 3.5775394559876995`*^9}]
},
WindowSize->{1350, 633},
WindowMargins->{{0, Automatic}, {Automatic, 0}},
Magnification->1.7000000476837158`,
FrontEndVersion->"7.0 for Microsoft Windows (64-bit) (November 10, 2008)",
StyleDefinitions->"Default.nb"
]
(* End of Notebook Content *)

(* Internal cache information *)
(*CellTagsOutline
CellTagsIndex->{}
*)
(*CellTagsIndex
CellTagsIndex->{}
*)
(*NotebookFileOutline
Notebook[{
Cell[545, 20, 1533, 25, 107, "Input"],
Cell[2081, 47, 621, 11, 165, "Input"],
Cell[CellGroupData[{
Cell[2727, 62, 224, 5, 48, "Input"],
Cell[2954, 69, 1105, 18, 47, "Output"]
}, Open  ]],
Cell[CellGroupData[{
Cell[4096, 92, 301, 7, 165, "Input"],
Cell[4400, 101, 844, 12, 47, "Output"]
}, Open  ]],
Cell[CellGroupData[{
Cell[5281, 118, 185, 4, 78, "Input"],
Cell[5469, 124, 189, 3, 68, "Output"]
}, Open  ]],
Cell[CellGroupData[{
Cell[5695, 132, 175, 4, 75, "Input"],
Cell[5873, 138, 226, 4, 47, "Output"]
}, Open  ]],
Cell[CellGroupData[{
Cell[6136, 147, 265, 5, 78, "Input"],
Cell[6404, 154, 194, 3, 68, "Output"]
}, Open  ]],
Cell[CellGroupData[{
Cell[6635, 162, 177, 4, 75, "Input"],
Cell[6815, 168, 204, 3, 47, "Output"]
}, Open  ]],
Cell[CellGroupData[{
Cell[7056, 176, 315, 5, 48, "Input"],
Cell[7374, 183, 228, 5, 108, "Output"]
}, Open  ]],
Cell[CellGroupData[{
Cell[7639, 193, 214, 6, 116, "Input"],
Cell[7856, 201, 209, 3, 47, "Output"]
}, Open  ]],
Cell[CellGroupData[{
Cell[8102, 209, 701, 19, 119, "Input"],
Cell[8806, 230, 247, 6, 108, "Output"]
}, Open  ]],
Cell[CellGroupData[{
Cell[9090, 241, 257, 7, 116, "Input"],
Cell[9350, 250, 180, 2, 47, "Output"]
}, Open  ]],
Cell[CellGroupData[{
Cell[9567, 257, 651, 19, 148, "Input"],
Cell[10221, 278, 144, 2, 68, "Output"]
}, Open  ]],
Cell[CellGroupData[{
Cell[10402, 285, 199, 4, 75, "Input"],
Cell[10604, 291, 141, 2, 47, "Output"]
}, Open  ]],
Cell[CellGroupData[{
Cell[10782, 298, 5634, 131, 577, "Input"],
Cell[16419, 431, 467, 8, 47, "Output"],
Cell[16889, 441, 262, 3, 47, "Output"],
Cell[17154, 446, 263, 3, 47, "Output"],
Cell[17420, 451, 264, 3, 47, "Output"]
}, Open  ]],
Cell[CellGroupData[{
Cell[17721, 459, 468, 13, 156, "Input"],
Cell[18192, 474, 915, 16, 76, "Output"]
}, Open  ]],
Cell[19122, 493, 556, 16, 136, "Input"],
Cell[19681, 511, 233, 6, 105, "Input"],
Cell[19917, 519, 266, 8, 105, "Input"],
Cell[20186, 529, 231, 6, 78, "Input"],
Cell[20420, 537, 236, 7, 78, "Input"],
Cell[20659, 546, 314, 9, 78, "Input"],
Cell[CellGroupData[{
Cell[20998, 559, 189, 4, 78, "Input"],
Cell[21190, 565, 255, 3, 47, "Output"]
}, Open  ]],
Cell[CellGroupData[{
Cell[21482, 573, 1224, 34, 86, "Input"],
Cell[22709, 609, 367, 6, 47, "Output"]
}, Open  ]],
Cell[CellGroupData[{
Cell[23113, 620, 1077, 33, 158, "Input"],
Cell[24193, 655, 168, 2, 49, "Output"]
}, Open  ]],
Cell[CellGroupData[{
Cell[24398, 662, 972, 28, 158, "Input"],
Cell[25373, 692, 144, 2, 49, "Output"]
}, Open  ]],
Cell[CellGroupData[{
Cell[25554, 699, 277, 8, 105, "Input"],
Cell[25834, 709, 610, 12, 38, "Message"],
Cell[26447, 723, 138, 2, 47, "Output"]
}, Open  ]],
Cell[26600, 728, 187, 3, 78, "Input"],
Cell[CellGroupData[{
Cell[26812, 735, 253, 5, 78, "Input"],
Cell[27068, 742, 157, 2, 49, "Output"]
}, Open  ]],
Cell[27240, 747, 218, 4, 107, "Input"],
Cell[27461, 753, 185, 2, 78, "Input"],
Cell[27649, 757, 92, 1, 48, "Input"],
Cell[27744, 760, 139, 2, 78, "Input"],
Cell[CellGroupData[{
Cell[27908, 766, 712, 22, 103, "Input"],
Cell[28623, 790, 328, 5, 47, "Output"]
}, Open  ]],
Cell[CellGroupData[{
Cell[28988, 800, 2454, 65, 249, "Input"],
Cell[31445, 867, 428, 6, 47, "Output"]
}, Open  ]],
Cell[CellGroupData[{
Cell[31910, 878, 2552, 66, 121, "Input"],
Cell[34465, 946, 322, 5, 47, "Output"]
}, Open  ]],
Cell[CellGroupData[{
Cell[34824, 956, 1058, 30, 87, "Input"],
Cell[35885, 988, 327, 4, 47, "Output"]
}, Open  ]],
Cell[CellGroupData[{
Cell[36249, 997, 964, 28, 87, "Input"],
Cell[37216, 1027, 380, 6, 47, "Output"]
}, Open  ]],
Cell[CellGroupData[{
Cell[37633, 1038, 2851, 76, 343, "Input"],
Cell[40487, 1116, 311, 4, 47, "Output"]
}, Open  ]],
Cell[40813, 1123, 122, 2, 48, "Input"],
Cell[40938, 1127, 168, 3, 78, "Input"],
Cell[41109, 1132, 113, 1, 78, "Input"],
Cell[41225, 1135, 113, 1, 78, "Input"]
}
]
*)

(* End of internal cache information *)
