# Supplementary material for: Further results involving Marshall–Olkin log-logistic distribution: reliability analysis, estimation of the parameter, and applications
Source: Springerplus. 2016 Mar 31;5:385. doi: 10.1186/s40064-016-2007-x (PMC4814396; doi:10.1186/s40064-016-2007-x)
Supplement: Supplementary file 2 — 10.1186/s40064-016-2007-x Second data set. [file 40064_2016_2007_MOESM2_ESM.nb]

(* Content-type: application/mathematica *)

(*** Wolfram Notebook File ***)
(* http://www.wolfram.com/nb *)

(* CreatedBy='Mathematica 7.0' *)

(*CacheID: 234*)
(* Internal cache information:
NotebookFileLineBreakTest
NotebookFileLineBreakTest
NotebookDataPosition[       145,          7]
NotebookDataLength[     47351,       1316]
NotebookOptionsPosition[     43286,       1177]
NotebookOutlinePosition[     43666,       1193]
CellTagsIndexPosition[     43623,       1190]
WindowFrame->Normal*)

(* Beginning of Notebook Content *)
Notebook[{
Cell[BoxData[
 RowBox[{
  RowBox[{
   RowBox[{"w", "=", 
    RowBox[{"{", 
     RowBox[{
     "10", ",", "13", ",", "13", ",", "14", ",", "14", ",", "15", ",", "15", 
      ",", "16", ",", "17", ",", "\n", "17", ",", "17", ",", "17", ",", "18", 
      ",", "18", ",", "18", ",", "19", ",", "21", ",", "21", ",", "\n", "21", 
      ",", "22", ",", "22", ",", "23", ",", "24", ",", "25", ",", "25", ",", 
      "26", ",", "26", ",", "\n", "27", ",", "27", ",", "27", ",", "28", ",", 
      "28", ",", "30", ",", "34", ",", "35", ",", "35", ",", "\n", "38", ",", 
      "42", ",", "42", ",", "53"}], "}"}]}], ";"}], "\[IndentingNewLine]", 
  "\[IndentingNewLine]"}]], "Input",
 CellChangeTimes->{{3.576930490569371*^9, 3.576930632950821*^9}, {
   3.57693066635048*^9, 3.5769306758352966`*^9}, {3.576930932486947*^9, 
   3.576930944920169*^9}, 3.5769310233259068`*^9, {3.5771942157563534`*^9, 
   3.5771942183147573`*^9}, 3.577194452283969*^9, {3.57719485164467*^9, 
   3.5771949134363785`*^9}, {3.577195294482648*^9, 3.577195397442829*^9}, {
   3.57719593342857*^9, 3.5771959791054506`*^9}, {3.57752552560408*^9, 
   3.577525831177417*^9}, {3.577525977568074*^9, 3.5775262484313498`*^9}, {
   3.577526399502015*^9, 3.577526888484874*^9}, {3.5775271335829053`*^9, 
   3.577527414679799*^9}, {3.5775274579074755`*^9, 3.5775276152493515`*^9}, {
   3.577527777208836*^9, 3.5775279533059454`*^9}, {3.5775281500066924`*^9, 
   3.577528514329732*^9}, {3.577528612516305*^9, 3.577529006136196*^9}, {
   3.577529188391316*^9, 3.5775296947214055`*^9}, {3.5775297987423882`*^9, 
   3.57753010150772*^9}, {3.5775301954666853`*^9, 3.5775307105951896`*^9}, 
   3.577600198461613*^9, 3.5776042941360073`*^9, 3.5810534139401393`*^9, 
   3.5810576439879694`*^9, 3.58105784953393*^9}],

Cell[BoxData[
 RowBox[{"\[IndentingNewLine]", 
  RowBox[{
   RowBox[{
    RowBox[{"Ordering", "[", "w", "]"}], ";"}], "\[IndentingNewLine]", 
   "\[IndentingNewLine]", "\[IndentingNewLine]"}]}]], "Input",
 CellChangeTimes->{{3.5769307155373664`*^9, 3.5769307418234124`*^9}, {
   3.576930787734293*^9, 3.576930800042715*^9}, 3.576930836016378*^9, 
   3.57693110489845*^9, 3.5769311849109907`*^9, {3.5769314221874075`*^9, 
   3.576931439565838*^9}, {3.5769315423232183`*^9, 3.576931546223225*^9}, {
   3.5769318925906334`*^9, 3.576931984358794*^9}, {3.576932029723674*^9, 
   3.576932046758904*^9}, 3.5784944798019214`*^9}],

Cell[CellGroupData[{

Cell[BoxData[
 RowBox[{"Q", "=", 
  RowBox[{"w", "[", 
   RowBox[{"[", "%", "]"}], "]"}]}]], "Input",
 CellChangeTimes->{{3.5769320146228476`*^9, 3.5769320146384473`*^9}, {
  3.5769320603465276`*^9, 3.5769320767733564`*^9}}],

Cell[BoxData[
 RowBox[{"{", 
  RowBox[{
  "10", ",", "13", ",", "13", ",", "14", ",", "14", ",", "15", ",", "15", ",",
    "16", ",", "17", ",", "17", ",", "17", ",", "17", ",", "18", ",", "18", 
   ",", "18", ",", "19", ",", "21", ",", "21", ",", "21", ",", "22", ",", 
   "22", ",", "23", ",", "24", ",", "25", ",", "25", ",", "26", ",", "26", 
   ",", "27", ",", "27", ",", "27", ",", "28", ",", "28", ",", "30", ",", 
   "34", ",", "35", ",", "35", ",", "38", ",", "42", ",", "42", ",", "53"}], 
  "}"}]], "Output",
 CellChangeTimes->{3.5769320800337625`*^9, 3.576973710618356*^9, 
  3.5771008392006598`*^9, 3.577194226863573*^9, 3.57719445903878*^9, 
  3.577194944964034*^9, 3.5771954079260473`*^9, 3.57719599024387*^9, 
  3.577525841801036*^9, 3.57752625421896*^9, 3.5775269256441393`*^9, 
  3.577527621224162*^9, 3.577527964990366*^9, 3.5775285242981496`*^9, 
  3.577529014466611*^9, 3.577529702552619*^9, 3.577530107888131*^9, 
  3.5775307357580338`*^9, 3.577536952261302*^9, 3.5775593455321193`*^9, 
  3.5776002066516275`*^9, 3.577604300578819*^9, 3.5784944839203286`*^9, 
  3.581053429805367*^9, 3.5810576496975794`*^9, 3.5810578548535395`*^9, 
  3.5810898753728676`*^9, 3.5905085802833724`*^9, 3.5915530763545074`*^9, 
  3.592149270212056*^9, 3.6002186329487743`*^9}]
}, Open  ]],

Cell[CellGroupData[{

Cell[BoxData[
 RowBox[{"\[IndentingNewLine]", 
  RowBox[{
   RowBox[{"m", "=", 
    RowBox[{"Length", "[", "Q", "]"}]}], "\[IndentingNewLine]", 
   "\[IndentingNewLine]", "\[IndentingNewLine]"}]}]], "Input",
 CellChangeTimes->{{3.576932572323827*^9, 3.5769326074550886`*^9}, 
   3.577100842211465*^9}],

Cell[BoxData["40"], "Output",
 CellChangeTimes->{3.5769326103878937`*^9, 3.576973713207961*^9, 
  3.5771008442394686`*^9, 3.577194228766776*^9, 3.5771944617999854`*^9, 
  3.5771949493008413`*^9, 3.577195410047651*^9, 3.5771959922718735`*^9, 
  3.5775258441098394`*^9, 3.577526257588566*^9, 3.577526927594143*^9, 
  3.577527627869774*^9, 3.5775279667063694`*^9, 3.5775285262325535`*^9, 
  3.577529016260614*^9, 3.5775297058910255`*^9, 3.577530112053338*^9, 
  3.577530740765643*^9, 3.5775369549133067`*^9, 3.577559351101329*^9, 
  3.5776002083520308`*^9, 3.5776043028408227`*^9, 3.5784944894739385`*^9, 
  3.581053432987773*^9, 3.5810576514447823`*^9, 3.581057856678743*^9, 
  3.581089880598877*^9, 3.5905085819993753`*^9, 3.591553081127781*^9, 
  3.59214927209966*^9, 3.600218635007978*^9}]
}, Open  ]],

Cell[CellGroupData[{

Cell[BoxData[
 RowBox[{
  RowBox[{"T", "=", 
   RowBox[{"Mean", "[", "Q", "]"}]}], "\[IndentingNewLine]"}]], "Input",
 CellChangeTimes->{{3.5769320979269934`*^9, 3.576932132683855*^9}}],

Cell[BoxData[
 FractionBox["953", "40"]], "Output",
 CellChangeTimes->{3.590508584058579*^9}]
}, Open  ]],

Cell[CellGroupData[{

Cell[BoxData[
 RowBox[{"N", "[", 
  FractionBox["953", "40"], "]"}]], "Input",
 CellChangeTimes->{{3.5810898908324947`*^9, 3.581089901924114*^9}}],

Cell[BoxData["23.825`"], "Output",
 CellChangeTimes->{3.581089903437317*^9, 3.5905085931533947`*^9}]
}, Open  ]],

Cell[CellGroupData[{

Cell[BoxData[
 RowBox[{"Var", "=", 
  RowBox[{"Variance", "[", "Q", "]"}]}]], "Input",
 CellChangeTimes->{{3.576931704173503*^9, 3.5769317041891026`*^9}, {
  3.576932142418272*^9, 3.576932187517951*^9}}],

Cell[BoxData[
 FractionBox["44797", "520"]], "Output",
 CellChangeTimes->{3.590508595446599*^9}]
}, Open  ]],

Cell[CellGroupData[{

Cell[BoxData[
 RowBox[{"N", "[", 
  FractionBox["44797", "520"], "]"}]], "Input",
 CellChangeTimes->{{3.581089911486931*^9, 3.5810899203945465`*^9}}],

Cell[BoxData["86.14807692307693`"], "Output",
 CellChangeTimes->{3.581089922703351*^9, 3.590508597287402*^9}]
}, Open  ]],

Cell[CellGroupData[{

Cell[BoxData[
 RowBox[{"s", "=", 
  RowBox[{"StandardDeviation", "[", "Q", "]"}]}]], "Input",
 CellChangeTimes->{{3.5769309006316915`*^9, 3.5769309006628914`*^9}, {
   3.5769315519796352`*^9, 3.576931561979253*^9}, 3.5769315970169144`*^9, 
   3.5769318881758256`*^9, {3.5769321996391726`*^9, 3.576932237640839*^9}}],

Cell[BoxData[
 FractionBox[
  SqrtBox[
   FractionBox["44797", "130"]], "2"]], "Output",
 CellChangeTimes->{3.5905086117174273`*^9}]
}, Open  ]],

Cell[CellGroupData[{

Cell[BoxData[
 RowBox[{"N", "[", 
  FractionBox[
   SqrtBox[
    FractionBox["44797", "130"]], "2"], "]"}]], "Input",
 CellChangeTimes->{{3.5810899332801695`*^9, 3.581089936899376*^9}}],

Cell[BoxData["9.281598834418396`"], "Output",
 CellChangeTimes->{3.5810899380537777`*^9, 3.590508613745431*^9}]
}, Open  ]],

Cell[BoxData[
 RowBox[{
  RowBox[{"sk", "=", 
   FractionBox[
    RowBox[{
     UnderoverscriptBox["\[Sum]", 
      RowBox[{"i", "=", "1"}], "m"], 
     SuperscriptBox[
      RowBox[{"(", 
       RowBox[{
        RowBox[{"Q", "[", 
         RowBox[{"[", "i", "]"}], "]"}], "-", "T"}], ")"}], "3"]}], 
    RowBox[{
     RowBox[{"(", 
      RowBox[{"m", "-", "1"}], ")"}], " ", 
     SuperscriptBox["s", "3"]}]]}], "\[IndentingNewLine]"}]], "Input",
 CellChangeTimes->{{3.5769316990878935`*^9, 3.5769316991034937`*^9}, {
   3.576932246798055*^9, 3.5769322499336605`*^9}, {3.5769324245915675`*^9, 
   3.5769325128565226`*^9}, 3.5769326159103036`*^9, {3.5810899444653893`*^9, 
   3.5810899482249956`*^9}}],

Cell[CellGroupData[{

Cell[BoxData[
 RowBox[{"N", "[", 
  FractionBox[
   RowBox[{"8812559", " ", 
    SqrtBox[
     FractionBox["13", "447970"]]}], "44797"], "]"}]], "Input",
 CellChangeTimes->{{3.581089952983004*^9, 3.5810899568674107`*^9}}],

Cell[BoxData["1.059742416759342`"], "Output",
 CellChangeTimes->{3.581089957865813*^9}]
}, Open  ]],

Cell[BoxData[
 RowBox[{
  RowBox[{"kr", "=", 
   RowBox[{
    FractionBox[
     RowBox[{
      UnderoverscriptBox["\[Sum]", 
       RowBox[{"i", "=", "1"}], "m"], 
      SuperscriptBox[
       RowBox[{"(", 
        RowBox[{
         RowBox[{"Q", "[", 
          RowBox[{"[", "i", "]"}], "]"}], "-", "T"}], ")"}], "4"]}], 
     RowBox[{
      RowBox[{"(", 
       RowBox[{"m", "-", "1"}], ")"}], " ", 
      SuperscriptBox["s", "4"]}]], "-", "3"}]}], "\[IndentingNewLine]", 
  "\[IndentingNewLine]"}]], "Input",
 CellChangeTimes->{{3.576931576721279*^9, 3.576931579357683*^9}, 
   3.57693169139708*^9, {3.5769326330079336`*^9, 3.5769326551911726`*^9}}],

Cell[CellGroupData[{

Cell[BoxData[
 RowBox[{"N", "[", 
  FractionBox["75025906667", "80270848360"], "]"}]], "Input",
 CellChangeTimes->{{3.581089967303829*^9, 3.5810899703302345`*^9}}],

Cell[BoxData["0.9346594461107799`"], "Output",
 CellChangeTimes->{3.5810899715158367`*^9}]
}, Open  ]],

Cell[CellGroupData[{

Cell[BoxData[{
 RowBox[{"mle", "=", 
  RowBox[{"FindRoot", "[", " ", 
   RowBox[{
    RowBox[{"{", 
     RowBox[{
      RowBox[{
       RowBox[{
        FractionBox["m", "\[Alpha]0"], "-", 
        RowBox[{"2", 
         RowBox[{
          UnderoverscriptBox["\[Sum]", 
           RowBox[{"i", "=", "1"}], "m"], 
          RowBox[{"(", 
           FractionBox["1", 
            RowBox[{
             SuperscriptBox[
              RowBox[{"(", 
               FractionBox[
                RowBox[{"Q", "[", 
                 RowBox[{"[", "i", "]"}], "]"}], "\[Gamma]0"], ")"}], 
              "\[Beta]0"], "+", "\[Alpha]0"}]], ")"}]}]}]}], "==", "0"}], ",",
       "\[IndentingNewLine]", "  ", 
      RowBox[{
       RowBox[{
        RowBox[{"-", 
         FractionBox["m", "\[Gamma]0"]}], "-", 
        FractionBox[
         RowBox[{"m", " ", 
          RowBox[{"(", 
           RowBox[{"\[Beta]0", "-", "1"}], ")"}], " "}], "\[Gamma]0"], "+", 
        RowBox[{"2", 
         RowBox[{
          UnderoverscriptBox["\[Sum]", 
           RowBox[{"i", "=", "1"}], "m"], 
          RowBox[{"(", 
           FractionBox[
            RowBox[{"\[Beta]0", " ", 
             SuperscriptBox[
              RowBox[{"Q", "[", 
               RowBox[{"[", "i", "]"}], "]"}], "\[Beta]0"]}], 
            RowBox[{
             RowBox[{"(", 
              RowBox[{
               SuperscriptBox[
                RowBox[{"(", 
                 FractionBox[
                  RowBox[{"Q", "[", 
                   RowBox[{"[", "i", "]"}], "]"}], "\[Gamma]0"], ")"}], 
                "\[Beta]0"], "+", "\[Alpha]0"}], ")"}], " ", 
             SuperscriptBox["\[Gamma]0", 
              RowBox[{"\[Beta]0", "+", "1"}]]}]], ")"}]}]}]}], "==", "0"}], 
      ",", 
      RowBox[{
       RowBox[{
        FractionBox["m", "\[Beta]0"], "+", 
        RowBox[{
         UnderoverscriptBox["\[Sum]", 
          RowBox[{"i", "=", "1"}], "m"], 
         RowBox[{"Log", "[", 
          FractionBox[
           RowBox[{"Q", "[", 
            RowBox[{"[", "i", "]"}], "]"}], "\[Gamma]0"], "]"}]}], "-", 
        RowBox[{"2", 
         RowBox[{
          UnderoverscriptBox["\[Sum]", 
           RowBox[{"i", "=", "1"}], "m"], 
          RowBox[{"(", 
           FractionBox[
            RowBox[{
             SuperscriptBox[
              RowBox[{"(", 
               FractionBox[
                RowBox[{"Q", "[", 
                 RowBox[{"[", "i", "]"}], "]"}], "\[Gamma]0"], ")"}], 
              "\[Beta]0"], " ", 
             RowBox[{"Log", "[", 
              FractionBox[
               RowBox[{"Q", "[", 
                RowBox[{"[", "i", "]"}], "]"}], "\[Gamma]0"], "]"}]}], 
            RowBox[{
             SuperscriptBox[
              RowBox[{"(", 
               FractionBox[
                RowBox[{"Q", "[", 
                 RowBox[{"[", "i", "]"}], "]"}], "\[Gamma]0"], ")"}], 
              "\[Beta]0"], "+", "\[Alpha]0", " "}]], ")"}]}]}]}], "==", 
       "0"}]}], "}"}], ",", 
    RowBox[{"{", 
     RowBox[{"\[Alpha]0", ",", ".1"}], "}"}], ",", 
    RowBox[{"{", 
     RowBox[{"\[Gamma]0", ",", ".4"}], "}"}], ",", 
    RowBox[{"{", 
     RowBox[{"\[Beta]0", ",", "1.3"}], "}"}]}], 
   "]"}]}], "\[IndentingNewLine]", 
 RowBox[{"alf", "=", 
  RowBox[{"\[Alpha]0", "/.", "mle"}]}], "\[IndentingNewLine]", 
 RowBox[{"bet", "=", 
  RowBox[{"\[Beta]0", "/.", "mle"}]}], "\[IndentingNewLine]", 
 RowBox[{
  RowBox[{"gam", "=", 
   RowBox[{"\[Gamma]0", "/.", "mle"}]}], "\[IndentingNewLine]", 
  "\[IndentingNewLine]", "\[IndentingNewLine]", 
  "\[IndentingNewLine]"}], "\[IndentingNewLine]"}], "Input",
 CellChangeTimes->{{3.5769316859214706`*^9, 3.5769316859370704`*^9}, {
   3.5769327133324747`*^9, 3.5769328751047587`*^9}, 3.576932959064106*^9, {
   3.5769330836303253`*^9, 3.5769330968435483`*^9}, {3.57693325719623*^9, 
   3.576933275947463*^9}, {3.5769333120771265`*^9, 3.5769335553187532`*^9}, {
   3.576933594958423*^9, 3.576933660306938*^9}, {3.5769342273655343`*^9, 
   3.5769342292063375`*^9}, {3.576934267488805*^9, 3.5769343265661087`*^9}, {
   3.5769346156814165`*^9, 3.5769348522090316`*^9}, {3.5769738267761602`*^9, 
   3.5769738299273653`*^9}, {3.57697395181038*^9, 3.5769740129000874`*^9}, 
   3.5769740749101963`*^9, {3.5769741847655888`*^9, 3.5769741902567987`*^9}, {
   3.576974221846854*^9, 3.576974272359743*^9}, {3.5769743081150055`*^9, 
   3.576974318613824*^9}, {3.5769743495798783`*^9, 3.5769744197332015`*^9}, {
   3.576974473428496*^9, 3.5769744962669363`*^9}, {3.577100916171195*^9, 
   3.5771011071467304`*^9}, 3.5771011641336308`*^9, {3.5771013286047196`*^9, 
   3.5771013688995905`*^9}, {3.577194280044066*^9, 3.5771943394333706`*^9}, {
   3.577194386623453*^9, 3.5771944070750895`*^9}, {3.5771944953868446`*^9, 
   3.577194690886388*^9}, {3.577194985602105*^9, 3.5771950681730504`*^9}, {
   3.5771951167359357`*^9, 3.5771951452371855`*^9}, {3.577195196748476*^9, 
   3.577195214766508*^9}, 3.5771954731029615`*^9, {3.57719602442353*^9, 
   3.5771960372311525`*^9}, {3.577600284058964*^9, 3.577600433507226*^9}, {
   3.5776052536432934`*^9, 3.5776053493806615`*^9}, {3.5776053938095393`*^9, 
   3.5776055278605747`*^9}, {3.5776055579530277`*^9, 3.577605893915218*^9}, {
   3.5776062201817913`*^9, 3.577606270055079*^9}, {3.5810534574798155`*^9, 
   3.5810536970806365`*^9}, 3.5810537692931633`*^9, {3.581057665781207*^9, 
   3.5810577190397005`*^9}, {3.5810577630785785`*^9, 
   3.5810577918294287`*^9}, {3.5810578686751633`*^9, 
   3.5810580440194716`*^9}, {3.5810580877027483`*^9, 3.581058102304374*^9}, 
   3.5921492846576815`*^9}],

Cell[BoxData[
 RowBox[{"{", 
  RowBox[{
   RowBox[{"\[Alpha]0", "\[Rule]", "1.7719235147973376`"}], ",", 
   RowBox[{"\[Gamma]0", "\[Rule]", "19.549697963602483`"}], ",", 
   RowBox[{"\[Beta]0", "\[Rule]", "4.705355297021423`"}]}], "}"}]], "Output",
 CellChangeTimes->{3.591553089126238*^9, 3.592149286950886*^9}],

Cell[BoxData["1.7719235147973376`"], "Output",
 CellChangeTimes->{3.591553089126238*^9, 3.592149287013286*^9}],

Cell[BoxData["4.705355297021423`"], "Output",
 CellChangeTimes->{3.591553089126238*^9, 3.5921492870600863`*^9}],

Cell[BoxData["19.549697963602483`"], "Output",
 CellChangeTimes->{3.591553089126238*^9, 3.5921492870912857`*^9}]
}, Open  ]],

Cell[BoxData[
 RowBox[{"\[IndentingNewLine]", 
  RowBox[{
   RowBox[{
    RowBox[{"alf", "=", "0.45703804929719216`"}], ";"}], 
   "\[IndentingNewLine]", 
   RowBox[{
    RowBox[{"bet", "=", "4.705355297048705`"}], ";"}], "\[IndentingNewLine]", 
   RowBox[{
    RowBox[{"gam", "=", "26.07406478151119`"}], ";"}], "\[IndentingNewLine]", 
   "\[IndentingNewLine]"}]}]], "Input",
 CellChangeTimes->{{3.590510253183511*^9, 3.5905103063328037`*^9}, {
  3.600218597427512*^9, 3.6002185998923163`*^9}}],

Cell[CellGroupData[{

Cell[BoxData["\[IndentingNewLine]"], "Input",
 CellChangeTimes->{3.5905102428406925`*^9}],

Cell[BoxData[
 RowBox[{
  RowBox[{"FindRoot", "::", "\<\"lstol\"\>"}], 
  RowBox[{
  ":", " "}], "\<\"\\!\\(\\*StyleBox[\\\"\\\\\\\"The line search decreased \
the step size to within tolerance specified by AccuracyGoal and PrecisionGoal \
but was unable to find a sufficient decrease in the merit function.  You may \
need more than \\\\\\\"\\\", \
\\\"MT\\\"]\\)\[NoBreak]\\!\\(\\*StyleBox[\\!\\(MachinePrecision\\), \\\"MT\\\
\"]\\)\[NoBreak]\\!\\(\\*StyleBox[\\\"\\\\\\\" digits of working precision to \
meet these tolerances.\\\\\\\"\\\", \\\"MT\\\"]\\) \\!\\(\\*ButtonBox[\\\"\
\[RightSkeleton]\\\", ButtonStyle->\\\"Link\\\", ButtonFrame->None, \
ButtonData:>\\\"paclet:ref/message/FindRoot/lstol\\\", ButtonNote -> \
\\\"FindRoot::lstol\\\"]\\)\"\>"}]], "Message", "MSG",
 CellChangeTimes->{3.590508624119449*^9}],

Cell[BoxData[
 RowBox[{"{", 
  RowBox[{
   RowBox[{"\[Alpha]0", "\[Rule]", "0.45703804929719216`"}], ",", 
   RowBox[{"\[Gamma]0", "\[Rule]", "26.07406478151119`"}], ",", 
   RowBox[{"\[Beta]0", "\[Rule]", "4.705355297048705`"}]}], "}"}]], "Output",
 CellChangeTimes->{{3.581053444344592*^9, 3.581053700653043*^9}, 
   3.581053772428769*^9, {3.581057660399198*^9, 3.5810577239849095`*^9}, {
   3.581057765168982*^9, 3.5810577939978323`*^9}, {3.581057864260356*^9, 
   3.581058046421876*^9}, {3.5810580900271525`*^9, 3.581058104581978*^9}, 
   3.5810899880986657`*^9, 3.5905086241662493`*^9}],

Cell[BoxData["0.45703804929719216`"], "Output",
 CellChangeTimes->{{3.581053444344592*^9, 3.581053700653043*^9}, 
   3.581053772428769*^9, {3.581057660399198*^9, 3.5810577239849095`*^9}, {
   3.581057765168982*^9, 3.5810577939978323`*^9}, {3.581057864260356*^9, 
   3.581058046421876*^9}, {3.5810580900271525`*^9, 3.581058104581978*^9}, 
   3.5810899880986657`*^9, 3.5905086241818495`*^9}],

Cell[BoxData["4.705355297048705`"], "Output",
 CellChangeTimes->{{3.581053444344592*^9, 3.581053700653043*^9}, 
   3.581053772428769*^9, {3.581057660399198*^9, 3.5810577239849095`*^9}, {
   3.581057765168982*^9, 3.5810577939978323`*^9}, {3.581057864260356*^9, 
   3.581058046421876*^9}, {3.5810580900271525`*^9, 3.581058104581978*^9}, 
   3.5810899880986657`*^9, 3.5905086241974497`*^9}],

Cell[BoxData["26.07406478151119`"], "Output",
 CellChangeTimes->{{3.581053444344592*^9, 3.581053700653043*^9}, 
   3.581053772428769*^9, {3.581057660399198*^9, 3.5810577239849095`*^9}, {
   3.581057765168982*^9, 3.5810577939978323`*^9}, {3.581057864260356*^9, 
   3.581058046421876*^9}, {3.5810580900271525`*^9, 3.581058104581978*^9}, 
   3.5810899880986657`*^9, 3.5905086242286496`*^9}]
}, Open  ]],

Cell[CellGroupData[{

Cell[BoxData[
 RowBox[{"\[IndentingNewLine]", 
  RowBox[{"F", "=", 
   FractionBox[
    SuperscriptBox[
     RowBox[{"(", 
      FractionBox["Q", "gam"], ")"}], "bet"], 
    RowBox[{
     SuperscriptBox[
      RowBox[{"(", 
       FractionBox["Q", "gam"], ")"}], "bet"], "+", "alf"}]]}]}]], "Input",
 CellChangeTimes->{{3.5776044800571337`*^9, 3.5776044854079437`*^9}, 
   3.577604555935667*^9, 3.57849467264946*^9, {3.5784947565152073`*^9, 
   3.578494825982129*^9}}],

Cell[BoxData[
 RowBox[{"{", 
  RowBox[{
  "0.02351279192461201`", ",", "0.07642797748747973`", ",", 
   "0.07642797748747973`", ",", "0.1049687807929175`", ",", 
   "0.1049687807929175`", ",", "0.1396067937937125`", ",", 
   "0.1396067937937125`", ",", "0.18021626382664457`", ",", 
   "0.22624748843264855`", ",", "0.22624748843264855`", ",", 
   "0.22624748843264855`", ",", "0.22624748843264855`", ",", 
   "0.27674368087246964`", ",", "0.27674368087246964`", ",", 
   "0.27674368087246964`", ",", "0.33042434094719975`", ",", 
   "0.44143548968293117`", ",", "0.44143548968293117`", ",", 
   "0.44143548968293117`", ",", "0.49588883687487856`", ",", 
   "0.49588883687487856`", ",", "0.5480305175160813`", ",", 
   "0.5969985249527682`", ",", "0.6422300541157643`", ",", 
   "0.6422300541157643`", ",", "0.683435181285238`", ",", 
   "0.683435181285238`", ",", "0.7205487974250935`", ",", 
   "0.7205487974250935`", ",", "0.7205487974250935`", ",", 
   "0.7536747586545771`", ",", "0.7536747586545771`", ",", 
   "0.8089101500198206`", ",", "0.8841039696554617`", ",", 
   "0.8973644606100277`", ",", "0.8973644606100277`", ",", 
   "0.9279245742189663`", ",", "0.9537422982355865`", ",", 
   "0.9537422982355865`", ",", "0.9840267256102029`"}], "}"}]], "Output",
 CellChangeTimes->{3.578494829070935*^9, 3.5810577308021216`*^9, 
  3.581058112350792*^9, 3.581090000765888*^9, 3.590508640983079*^9, 
  3.5921492944700994`*^9, 3.600218861857977*^9}]
}, Open  ]],

Cell[BoxData[
 RowBox[{"\[IndentingNewLine]", "\[IndentingNewLine]", 
  RowBox[{
   RowBox[{
    RowBox[{"d1", "=", 
     RowBox[{"Table", "[", 
      RowBox[{
       RowBox[{"{", 
        RowBox[{
         RowBox[{"Q", "[", 
          RowBox[{"[", "i", "]"}], "]"}], ",", 
         RowBox[{"F", "[", 
          RowBox[{"[", "i", "]"}], "]"}]}], "}"}], ",", 
       RowBox[{"{", 
        RowBox[{"i", ",", "1", ",", "m"}], "}"}]}], "]"}]}], ";"}], 
   "\[IndentingNewLine]"}]}]], "Input",
 CellChangeTimes->{{3.578494879209423*^9, 3.5784948879454384`*^9}}],

Cell[BoxData[
 RowBox[{"\[IndentingNewLine]", 
  RowBox[{
   RowBox[{"a", "=", 
    FractionBox[
     RowBox[{"Ordering", "[", "Q", "]"}], "m"]}], ";"}]}]], "Input",
 CellChangeTimes->{{3.5784949273823075`*^9, 3.578494932124716*^9}}],

Cell[BoxData[
 RowBox[{"\[IndentingNewLine]", 
  RowBox[{
   RowBox[{"b", "=", 
    FractionBox[
     RowBox[{
      RowBox[{"Ordering", "[", "Q", "]"}], "-", "1"}], "m"]}], 
   ";"}]}]], "Input",
 CellChangeTimes->{{3.5784949377251253`*^9, 3.5784949668971767`*^9}}],

Cell[BoxData[
 RowBox[{"\[IndentingNewLine]", 
  RowBox[{
   RowBox[{"p1", "=", 
    RowBox[{"Abs", "[", 
     RowBox[{"a", "-", "F"}], "]"}]}], ";"}]}]], "Input",
 CellChangeTimes->{{3.578494972622387*^9, 3.5784949986588326`*^9}}],

Cell[BoxData[
 RowBox[{
  RowBox[{
   RowBox[{"u1", "=", 
    RowBox[{"Abs", "[", 
     RowBox[{"b", "-", "F"}], "]"}]}], ";"}], 
  "\[IndentingNewLine]"}]], "Input",
 CellChangeTimes->{{3.5784950026056395`*^9, 3.5784950212788725`*^9}}],

Cell[BoxData[
 RowBox[{"\[IndentingNewLine]", 
  RowBox[{
   RowBox[{"v1", "=", 
    RowBox[{"Abs", "[", 
     RowBox[{"{", 
      RowBox[{
       RowBox[{"a", "-", "F"}], ",", 
       RowBox[{"b", "-", "F"}]}], "}"}], "]"}]}], ";"}]}]], "Input",
 CellChangeTimes->{{3.578495025210079*^9, 3.5784950424325094`*^9}}],

Cell[CellGroupData[{

Cell[BoxData[
 RowBox[{"\[IndentingNewLine]", 
  RowBox[{"dn1", "=", 
   RowBox[{"Max", "[", "v1", "]"}]}]}]], "Input",
 CellChangeTimes->{{3.5784950467537174`*^9, 3.5784950650993495`*^9}}],

Cell[BoxData["0.09825631912753036`"], "Output",
 CellChangeTimes->{3.5784950661601515`*^9, 3.5810577503645563`*^9, 
  3.581058131289225*^9, 3.581090022434326*^9, 3.590508666769924*^9, 
  3.5921493152649355`*^9, 3.6002188840724163`*^9}]
}, Open  ]],

Cell[CellGroupData[{

Cell[BoxData[
 RowBox[{"lo", "=", 
  RowBox[{
   RowBox[{"m", " ", 
    RowBox[{"Log", "[", "alf", "]"}]}], "+", 
   RowBox[{"m", " ", 
    RowBox[{"Log", "[", 
     FractionBox["bet", "gam"], "]"}]}], "+", 
   RowBox[{
    RowBox[{"(", 
     RowBox[{"bet", "-", "1"}], ")"}], 
    RowBox[{
     UnderoverscriptBox["\[Sum]", 
      RowBox[{"i", "=", "1"}], "m"], 
     RowBox[{"Log", "[", 
      FractionBox[
       RowBox[{"Q", "[", 
        RowBox[{"[", "i", "]"}], "]"}], "gam"], "]"}]}]}], "-", 
   RowBox[{"2", 
    RowBox[{
     UnderoverscriptBox["\[Sum]", 
      RowBox[{"i", "=", "1"}], "m"], 
     RowBox[{"Log", "[", 
      RowBox[{
       SuperscriptBox[
        RowBox[{"(", 
         FractionBox[
          RowBox[{"Q", "[", 
           RowBox[{"[", "i", "]"}], "]"}], "gam"], ")"}], "bet"], "+", 
       "alf"}], "]"}]}]}]}]}]], "Input",
 CellChangeTimes->{{3.576977503868944*^9, 3.576977521216174*^9}, {
   3.576977582929883*^9, 3.5769776253775573`*^9}, {3.576977662162422*^9, 
   3.5769777010064898`*^9}, {3.5769777656218033`*^9, 3.576978019340649*^9}, {
   3.5769780686211357`*^9, 3.576978114344816*^9}, 3.5775369783445473`*^9, {
   3.5775370187018185`*^9, 3.5775372215177746`*^9}, 3.5775372572418375`*^9}],

Cell[BoxData[
 RowBox[{"-", "141.40459039965526`"}]], "Output",
 CellChangeTimes->{3.576978170473715*^9, 3.5775372975835085`*^9, 
  3.5776004739424973`*^9, 3.577604456220292*^9, 3.577604603624951*^9, 
  3.577605913789653*^9, 3.5810582123937674`*^9, 3.581090026849134*^9, 
  3.590508669187928*^9, 3.5915531035750647`*^9, 3.592149318150941*^9, 
  3.600218621638755*^9, 3.6002186517946076`*^9}]
}, Open  ]],

Cell[CellGroupData[{

Cell[BoxData[
 RowBox[{"\[IndentingNewLine]", 
  RowBox[{
   RowBox[{"lmoelo", "=", 
    FractionBox[
     RowBox[{
      SuperscriptBox["alf", "m"], 
      SuperscriptBox[
       RowBox[{"(", 
        FractionBox["bet", "gam"], ")"}], "m"], 
      RowBox[{"(", 
       RowBox[{
        UnderoverscriptBox["\[Product]", 
         RowBox[{"i", "=", "1"}], "m"], 
        SuperscriptBox[
         RowBox[{"(", 
          FractionBox[
           RowBox[{"Q", "[", 
            RowBox[{"[", "i", "]"}], "]"}], "gam"], ")"}], 
         RowBox[{"bet", "-", "1"}]]}], ")"}]}], 
     RowBox[{
      UnderoverscriptBox["\[Product]", 
       RowBox[{"i", "=", "1"}], "m"], 
      SuperscriptBox[
       RowBox[{"(", 
        RowBox[{
         SuperscriptBox[
          RowBox[{"(", 
           FractionBox[
            RowBox[{"Q", "[", 
             RowBox[{"[", "i", "]"}], "]"}], "gam"], ")"}], "bet"], "+", 
         "alf"}], ")"}], "2"]}]]}], "\[IndentingNewLine]"}]}]], "Input",
 CellChangeTimes->{{3.5915531048781395`*^9, 3.5915531093123927`*^9}}],

Cell[BoxData["3.879418867405061`*^-62"], "Output",
 CellChangeTimes->{3.591553112490575*^9, 3.592149321161746*^9, 
  3.6002186545402126`*^9}]
}, Open  ]],

Cell[CellGroupData[{

Cell[BoxData[
 RowBox[{"\[IndentingNewLine]", 
  RowBox[{"llo", "=", 
   RowBox[{
    UnderoverscriptBox["\[Product]", 
     RowBox[{"i", "=", "1"}], "m"], 
    RowBox[{"(", 
     FractionBox[
      RowBox[{
       RowBox[{"(", 
        FractionBox["bet", "gam"], ")"}], 
       SuperscriptBox[
        RowBox[{"(", 
         FractionBox[
          RowBox[{"Q", "[", 
           RowBox[{"[", "i", "]"}], "]"}], "gam"], ")"}], 
        RowBox[{"bet", "-", "1"}]]}], 
      SuperscriptBox[
       RowBox[{"(", 
        RowBox[{
         SuperscriptBox[
          RowBox[{"(", 
           FractionBox[
            RowBox[{"Q", "[", 
             RowBox[{"[", "i", "]"}], "]"}], "gam"], ")"}], "bet"], "+", 
         "1"}], ")"}], "2"]], ")"}]}]}]}]], "Input",
 CellChangeTimes->{3.5915531146726995`*^9, 3.591553156516093*^9}],

Cell[BoxData["7.691827488871397`*^-64"], "Output",
 CellChangeTimes->{3.5915531578771706`*^9, 3.592149327230157*^9, 
  3.6002186669578342`*^9}]
}, Open  ]],

Cell[CellGroupData[{

Cell[BoxData[
 RowBox[{"\[IndentingNewLine]", 
  RowBox[{"D", "=", 
   RowBox[{
    RowBox[{"-", "2"}], 
    RowBox[{"Log", "[", 
     FractionBox["llo", "lmoelo"], "]"}]}]}]}]], "Input",
 CellChangeTimes->{{3.591553159981291*^9, 3.591553175732192*^9}}],

Cell[BoxData[
 RowBox[{
  RowBox[{"Set", "::", "\<\"wrsym\"\>"}], 
  RowBox[{
  ":", " "}], "\<\"\\!\\(\\*StyleBox[\\\"\\\\\\\"Symbol \\\\\\\"\\\", \
\\\"MT\\\"]\\)\[NoBreak]\\!\\(\\*StyleBox[\\!\\(D\\), \
\\\"MT\\\"]\\)\[NoBreak]\\!\\(\\*StyleBox[\\\"\\\\\\\" is \
Protected.\\\\\\\"\\\", \\\"MT\\\"]\\) \
\\!\\(\\*ButtonBox[\\\"\[RightSkeleton]\\\", ButtonStyle->\\\"Link\\\", \
ButtonFrame->None, ButtonData:>\\\"paclet:ref/message/General/wrsym\\\", \
ButtonNote -> \\\"Set::wrsym\\\"]\\)\"\>"}]], "Message", "MSG",
 CellChangeTimes->{3.591553176940261*^9, 3.5921493295389605`*^9, 
  3.6002186929006796`*^9}],

Cell[BoxData["7.841394303664886`"], "Output",
 CellChangeTimes->{3.591553176962262*^9, 3.5921493295545607`*^9, 
  3.6002186929006796`*^9}]
}, Open  ]],

Cell[CellGroupData[{

Cell[BoxData[
 RowBox[{"\[IndentingNewLine]", 
  RowBox[{
   RowBox[{"Needs", "[", "\"\<HypothesisTesting`\>\"", "]"}], 
   "\[IndentingNewLine]"}]}]], "Input",
 CellChangeTimes->{3.5915531791363864`*^9, 3.591553219780711*^9, 
  3.592023515082985*^9}],

Cell[BoxData[
 RowBox[{
  RowBox[{"ChiSquarePValue", "::", "\<\"shdw\"\>"}], 
  RowBox[{
  ":", " "}], "\<\"\\!\\(\\*StyleBox[\\\"\\\\\\\"Symbol \\\\\\\"\\\", \
\\\"MT\\\"]\\)\[NoBreak]\\!\\(\\*StyleBox[\\!\\(\\\"ChiSquarePValue\\\"\\), \
\\\"MT\\\"]\\)\[NoBreak]\\!\\(\\*StyleBox[\\\"\\\\\\\" appears in multiple \
contexts \\\\\\\"\\\", \
\\\"MT\\\"]\\)\[NoBreak]\\!\\(\\*StyleBox[\\!\\({\\\"HypothesisTesting`\\\", \
\\\"Global`\\\"}\\), \\\"MT\\\"]\\)\[NoBreak]\\!\\(\\*StyleBox[\\\"\\\\\\\"; \
definitions in context \\\\\\\"\\\", \
\\\"MT\\\"]\\)\[NoBreak]\\!\\(\\*StyleBox[\\!\\(\\\"HypothesisTesting`\\\"\\),\
 \\\"MT\\\"]\\)\[NoBreak]\\!\\(\\*StyleBox[\\\"\\\\\\\" may shadow or be \
shadowed by other definitions.\\\\\\\"\\\", \\\"MT\\\"]\\) \
\\!\\(\\*ButtonBox[\\\"\[RightSkeleton]\\\", ButtonStyle->\\\"Link\\\", \
ButtonFrame->None, ButtonData:>\\\"paclet:ref/message/General/shdw\\\", \
ButtonNote -> \\\"HypothesisTesting`ChiSquarePValue::shdw\\\"]\\)\"\>"}]], \
"Message", "MSG",
 CellChangeTimes->{3.6002187352567544`*^9}]
}, Open  ]],

Cell[CellGroupData[{

Cell[BoxData[
 RowBox[{"\[IndentingNewLine]", 
  RowBox[{"ChiSquarePValue", "[", 
   RowBox[{"7.841394303664886`", ",", "1"}], "]"}]}]], "Input",
 CellChangeTimes->{{3.591553222225851*^9, 3.5915532388127995`*^9}, 
   3.5920235105121765`*^9, 3.5921493527518015`*^9, 3.600218722276531*^9}],

Cell[BoxData[
 RowBox[{"OneSidedPValue", "\[Rule]", "0.005106320587089585`"}]], "Output",
 CellChangeTimes->{
  3.591553240157877*^9, 3.5920235195445924`*^9, 3.592149354826605*^9, {
   3.600218725522337*^9, 3.6002187385327597`*^9}}]
}, Open  ]],

Cell[CellGroupData[{

Cell[BoxData[
 RowBox[{"d2alf", "=", 
  RowBox[{
   FractionBox[
    RowBox[{"-", "m"}], 
    SuperscriptBox["alf", "2"]], "+", 
   RowBox[{"2", 
    RowBox[{
     UnderoverscriptBox["\[Sum]", 
      RowBox[{"i", "=", "1"}], "m"], 
     FractionBox["1", 
      SuperscriptBox[
       RowBox[{"(", 
        RowBox[{
         SuperscriptBox[
          RowBox[{"(", 
           FractionBox[
            RowBox[{"Q", "[", 
             RowBox[{"[", "i", "]"}], "]"}], "gam"], ")"}], "bet"], "+", 
         "alf"}], ")"}], "2"]]}]}]}]}]], "Input",
 CellChangeTimes->{{3.5769781868069434`*^9, 3.5769781913465514`*^9}, {
  3.576978471101843*^9, 3.576978670688593*^9}, {3.577537335663175*^9, 
  3.5775373849124618`*^9}}],

Cell[BoxData[
 RowBox[{"-", "61.944615319763614`"}]], "Output",
 CellChangeTimes->{3.577537386846865*^9, 3.5775594061538258`*^9, 
  3.577600476142101*^9, 3.5776046090693607`*^9, 3.5776059158020563`*^9, 
  3.5810582145465713`*^9, 3.581090029079938*^9, 3.5905086710911317`*^9}]
}, Open  ]],

Cell[CellGroupData[{

Cell[BoxData[
 RowBox[{"d2bet", "=", 
  RowBox[{
   RowBox[{"-", 
    FractionBox["m", 
     SuperscriptBox["bet", "2"]]}], " ", "-", 
   RowBox[{
    UnderoverscriptBox["\[Sum]", 
     RowBox[{"i", "=", "1"}], "m"], 
    RowBox[{"2", 
     RowBox[{"(", 
      RowBox[{
       RowBox[{
        RowBox[{"(", 
         RowBox[{
          SuperscriptBox[
           RowBox[{"(", 
            FractionBox[
             RowBox[{"Q", "[", 
              RowBox[{"[", "i", "]"}], "]"}], "gam"], ")"}], "bet"], "+", 
          "alf"}], ")"}], 
        SuperscriptBox[
         RowBox[{"(", 
          RowBox[{"Log", "[", 
           FractionBox[
            RowBox[{"Q", "[", 
             RowBox[{"[", "i", "]"}], "]"}], "gam"], "]"}], ")"}], "2"], 
        SuperscriptBox[
         RowBox[{"(", 
          FractionBox[
           RowBox[{"Q", "[", 
            RowBox[{"[", "i", "]"}], "]"}], "gam"], ")"}], "bet"]}], "-", 
       RowBox[{
        SuperscriptBox[
         RowBox[{"(", 
          RowBox[{
           SuperscriptBox[
            RowBox[{"(", 
             FractionBox[
              RowBox[{"Q", "[", 
               RowBox[{"[", "i", "]"}], "]"}], "gam"], ")"}], "bet"], 
           RowBox[{"Log", "[", 
            FractionBox[
             RowBox[{"Q", "[", 
              RowBox[{"[", "i", "]"}], "]"}], "gam"], "]"}]}], ")"}], "2"], 
        "/", 
        SuperscriptBox[
         RowBox[{"(", 
          RowBox[{
           SuperscriptBox[
            RowBox[{"(", 
             FractionBox[
              RowBox[{"Q", "[", 
               RowBox[{"[", "i", "]"}], "]"}], "gam"], ")"}], "bet"], "+", 
           "alf"}], ")"}], "2"]}]}], ")"}]}]}]}]}]], "Input",
 CellChangeTimes->{{3.576978779342784*^9, 3.5769787858167953`*^9}, {
  3.5769797821716347`*^9, 3.5769799246154847`*^9}, {3.5769799904944005`*^9, 
  3.5769800149240437`*^9}, {3.5769800457184973`*^9, 3.5769800730965457`*^9}, {
  3.5769801938875575`*^9, 3.576980199519168*^9}, {3.5769802353212304`*^9, 
  3.5769802386128364`*^9}, {3.5769802744616995`*^9, 3.576980288610924*^9}, {
  3.576980353039037*^9, 3.5769803605270505`*^9}, {3.576980413239543*^9, 
  3.5769805096945124`*^9}, {3.576982431187868*^9, 3.576982465960329*^9}, {
  3.5769825002023897`*^9, 3.5769825164264183`*^9}, {3.5775374269545355`*^9, 
  3.577537483005434*^9}, {3.577537524595107*^9, 3.5775376920926013`*^9}, {
  3.577537752417907*^9, 3.5775377560371137`*^9}, {3.577537811994412*^9, 
  3.577537824568034*^9}}],

Cell[BoxData[
 RowBox[{"-", "913.8771548267648`"}]], "Output",
 CellChangeTimes->{{3.5769825230720296`*^9, 3.576982542166463*^9}, {
   3.5775378013707933`*^9, 3.5775378268456383`*^9}, 3.5775594115514355`*^9, 
   3.577600482865713*^9, 3.577604611627765*^9, 3.577605922978069*^9, 
   3.5810581547360663`*^9, 3.581058219008179*^9, 3.5810900345555477`*^9, 
   3.5905086766447415`*^9}]
}, Open  ]],

Cell[CellGroupData[{

Cell[BoxData[
 RowBox[{"d2gam", "=", 
  RowBox[{
   FractionBox["m", 
    SuperscriptBox["gam", "2"]], "+", 
   FractionBox[
    RowBox[{"m", 
     RowBox[{"(", 
      RowBox[{"bet", "-", "1"}], ")"}]}], 
    SuperscriptBox["gam", "2"]], "-", 
   RowBox[{"2", 
    RowBox[{
     UnderoverscriptBox["\[Sum]", 
      RowBox[{"i", "=", "1"}], "m"], 
     RowBox[{"(", 
      FractionBox[
       RowBox[{
        RowBox[{
         RowBox[{"-", 
          SuperscriptBox["bet", "2"]}], " ", 
         SuperscriptBox[
          RowBox[{"Q", "[", 
           RowBox[{"[", "i", "]"}], "]"}], 
          RowBox[{"2", "bet"}]]}], "+", 
        RowBox[{"bet", " ", 
         SuperscriptBox[
          RowBox[{"Q", "[", 
           RowBox[{"[", "i", "]"}], "]"}], "bet"], 
         RowBox[{"(", 
          RowBox[{"bet", "+", "1"}], ")"}], " ", 
         SuperscriptBox[
          RowBox[{"gam", " "}], "bet"], 
         RowBox[{"(", 
          RowBox[{
           SuperscriptBox[
            RowBox[{"(", 
             FractionBox[
              RowBox[{"Q", "[", 
               RowBox[{"[", "i", "]"}], "]"}], "gam"], ")"}], "bet"], "+", 
           "alf"}], ")"}]}]}], 
       RowBox[{
        SuperscriptBox[
         RowBox[{"(", 
          RowBox[{
           SuperscriptBox[
            RowBox[{"(", 
             FractionBox[
              RowBox[{"Q", "[", 
               RowBox[{"[", "i", "]"}], "]"}], "gam"], ")"}], "bet"], "+", 
           "alf"}], ")"}], "2"], 
        SuperscriptBox["gam", 
         RowBox[{"2", 
          RowBox[{"(", 
           RowBox[{"bet", "+", "1"}], ")"}]}]]}]], ")"}]}]}]}]}]], "Input",
 CellChangeTimes->{{3.576982722065979*^9, 3.5769827269331875`*^9}, {
   3.576985713090889*^9, 3.5769859309140716`*^9}, {3.5769859664665337`*^9, 
   3.576986124479212*^9}, {3.5769861853349185`*^9, 3.5769863948744864`*^9}, {
   3.5769864330009537`*^9, 3.576986524463914*^9}, {3.576986554556367*^9, 
   3.576986580655213*^9}, {3.576986612728869*^9, 3.5769867065162334`*^9}, {
   3.5769867816927657`*^9, 3.5769868530472913`*^9}, {3.5769869028893785`*^9, 
   3.5769869353062353`*^9}, {3.5769870154123764`*^9, 3.576987027673998*^9}, {
   3.57698706876447*^9, 3.576987081275692*^9}, {3.576987189399482*^9, 
   3.5769871954210925`*^9}, {3.576987270675625*^9, 3.5769872969304705`*^9}, {
   3.5769873472561593`*^9, 3.576987370125799*^9}, 3.576987416645081*^9, 
   3.576987461198759*^9, {3.577537879948131*^9, 3.5775381241041603`*^9}, {
   3.5775381648046317`*^9, 3.5775381952714853`*^9}, {3.5775382370795584`*^9, 
   3.5775383594773736`*^9}}],

Cell[BoxData[
 RowBox[{"-", "0.4213816691369267`"}]], "Output",
 CellChangeTimes->{3.5775383613337765`*^9, 3.5775594182906466`*^9, 
  3.57760048698412*^9, 3.5776046152157717`*^9, 3.5776059257860737`*^9, 
  3.5810582223465853`*^9, 3.581090039531956*^9, 3.590508696784377*^9}]
}, Open  ]],

Cell[CellGroupData[{

Cell[BoxData[
 RowBox[{"d2alfbet", "=", 
  RowBox[{"2", 
   RowBox[{
    UnderoverscriptBox["\[Sum]", 
     RowBox[{"i", "=", "1"}], "m"], 
    RowBox[{"(", 
     RowBox[{
      SuperscriptBox[
       RowBox[{"(", 
        FractionBox[
         RowBox[{"Q", "[", 
          RowBox[{"[", "i", "]"}], "]"}], "gam"], ")"}], "bet"], 
      RowBox[{
       RowBox[{"Log", "[", 
        FractionBox[
         RowBox[{"Q", "[", 
          RowBox[{"[", "i", "]"}], "]"}], "gam"], "]"}], "/", 
       SuperscriptBox[
        RowBox[{"(", 
         RowBox[{
          SuperscriptBox[
           RowBox[{"(", 
            FractionBox[
             RowBox[{"Q", "[", 
              RowBox[{"[", "i", "]"}], "]"}], "gam"], ")"}], "bet"], "+", 
          "alf"}], ")"}], "2"]}]}], ")"}]}]}]}]], "Input",
 CellChangeTimes->{{3.5769902050247784`*^9, 3.576990213698394*^9}, {
  3.576990254040065*^9, 3.5769902726976976`*^9}, {3.5769903190921793`*^9, 
  3.5769903222121844`*^9}, {3.577538417306675*^9, 3.5775384669459624`*^9}, {
  3.577538502763625*^9, 3.577538521000057*^9}}],

Cell[BoxData[
 RowBox[{"-", "4.908520924152993`"}]], "Output",
 CellChangeTimes->{3.5769903266425924`*^9, 3.5775385226536603`*^9, 
  3.5775594202718506`*^9, 3.5776004927717304`*^9, 3.5776046205977807`*^9, 
  3.577605928141678*^9, 3.5810582266521926`*^9, 3.58109004198116*^9, 
  3.590508706050793*^9}]
}, Open  ]],

Cell[CellGroupData[{

Cell[BoxData[
 RowBox[{"d2alfgam", "=", 
  RowBox[{
   RowBox[{"-", "2"}], 
   RowBox[{
    UnderoverscriptBox["\[Sum]", 
     RowBox[{"i", "=", "1"}], "m"], 
    RowBox[{"(", 
     RowBox[{"bet", " ", 
      SuperscriptBox[
       RowBox[{"Q", "[", 
        RowBox[{"[", "i", "]"}], "]"}], "bet"], 
      RowBox[{
       SuperscriptBox[
        RowBox[{"(", 
         FractionBox["1", "gam"], ")"}], 
        RowBox[{"bet", "+", "1"}]], "/", 
       SuperscriptBox[
        RowBox[{"(", 
         RowBox[{
          SuperscriptBox[
           RowBox[{"(", 
            FractionBox[
             RowBox[{"Q", "[", 
              RowBox[{"[", "i", "]"}], "]"}], "gam"], ")"}], "bet"], "+", 
          "alf"}], ")"}], "2"]}]}], ")"}]}]}]}]], "Input",
 CellChangeTimes->{{3.576990346298627*^9, 3.5769903554714427`*^9}, {
  3.576990388465501*^9, 3.5769904448127995`*^9}, {3.576990502907302*^9, 
  3.576990510020914*^9}, {3.5775385430428963`*^9, 3.577538639809866*^9}}],

Cell[BoxData[
 RowBox[{"-", "5.109043491424852`"}]], "Output",
 CellChangeTimes->{3.576990531439752*^9, 3.57753865374069*^9, 
  3.5775594222374535`*^9, 3.5776004948153334`*^9, 3.5776046224385843`*^9, 
  3.5776059333832874`*^9, 3.5810582288205967`*^9, 3.581090044024764*^9, 
  3.5905087078759966`*^9}]
}, Open  ]],

Cell[CellGroupData[{

Cell[BoxData[
 RowBox[{"d2betgam", "=", 
  RowBox[{
   FractionBox[
    RowBox[{"-", "m"}], "gam"], "+", 
   RowBox[{
    UnderoverscriptBox["\[Sum]", 
     RowBox[{"i", "=", "1"}], "m"], 
    RowBox[{
     FractionBox["2", 
      SuperscriptBox[
       RowBox[{"(", 
        RowBox[{
         SuperscriptBox[
          RowBox[{"(", 
           FractionBox[
            RowBox[{"Q", "[", 
             RowBox[{"[", "i", "]"}], "]"}], "gam"], ")"}], "bet"], "+", 
         "alf"}], ")"}], "2"]], 
     RowBox[{"(", 
      RowBox[{
       RowBox[{
        RowBox[{"(", 
         RowBox[{
          SuperscriptBox[
           RowBox[{"(", 
            FractionBox[
             RowBox[{"Q", "[", 
              RowBox[{"[", "i", "]"}], "]"}], "gam"], ")"}], "bet"], "+", 
          "alf"}], ")"}], 
        RowBox[{"(", 
         RowBox[{
          RowBox[{"bet", " ", 
           SuperscriptBox[
            RowBox[{"Q", "[", 
             RowBox[{"[", "i", "]"}], "]"}], "bet"], " ", 
           SuperscriptBox[
            RowBox[{"(", 
             FractionBox["1", "gam"], ")"}], 
            RowBox[{"bet", "+", "1"}]], " ", 
           RowBox[{"Log", "[", 
            FractionBox[
             RowBox[{"Q", "[", 
              RowBox[{"[", "i", "]"}], "]"}], "gam"], "]"}]}], "+", 
          FractionBox[
           SuperscriptBox[
            RowBox[{"Q", "[", 
             RowBox[{"[", "i", "]"}], "]"}], "bet"], 
           SuperscriptBox["gam", 
            RowBox[{"bet", "+", "1"}]]]}], ")"}]}], "-", 
       RowBox[{"bet", " ", 
        SuperscriptBox[
         RowBox[{"Q", "[", 
          RowBox[{"[", "i", "]"}], "]"}], 
         RowBox[{"2", "bet"}]], 
        SuperscriptBox[
         RowBox[{"(", 
          FractionBox["1", "gam"], ")"}], 
         RowBox[{
          RowBox[{"2", "bet"}], "+", "1"}]], 
        RowBox[{"Log", "[", 
         FractionBox[
          RowBox[{"Q", "[", 
           RowBox[{"[", "i", "]"}], "]"}], "gam"], "]"}]}]}], 
      ")"}]}]}]}]}]], "Input",
 CellChangeTimes->{{3.576991808411195*^9, 3.5769918207508163`*^9}, {
   3.5769918793289194`*^9, 3.57699212456135*^9}, {3.5769921710026317`*^9, 
   3.5769921839194546`*^9}, {3.5769924645483475`*^9, 3.57699250025681*^9}, {
   3.576992531035664*^9, 3.5769926191758184`*^9}, {3.576993140887535*^9, 
   3.5769934226396303`*^9}, {3.5775386995735707`*^9, 3.577539076673033*^9}, {
   3.5775391376067405`*^9, 3.57753918855643*^9}, {3.5775392374001155`*^9, 
   3.577539246619732*^9}, {3.5775392812673926`*^9, 3.5775393704527493`*^9}, 
   3.5775588601060667`*^9, {3.577558897702132*^9, 3.577558903661343*^9}, {
   3.577558959478241*^9, 3.5775591351501493`*^9}, {3.5775591686590085`*^9, 
   3.577559184415036*^9}, {3.577559218360696*^9, 3.5775592339295235`*^9}, {
   3.5775593069220514`*^9, 3.5775593105880575`*^9}, {3.577559378494977*^9, 
   3.57755938595179*^9}}],

Cell[BoxData[
 RowBox[{"-", "0.40484304810956884`"}]], "Output",
 CellChangeTimes->{3.5775593128500614`*^9, 3.5775593872777925`*^9, 
  3.5776005000257425`*^9, 3.5776046288969955`*^9, 3.5776059387964964`*^9, 
  3.581058233547405*^9, 3.581090049656374*^9, 3.5905087159412107`*^9}]
}, Open  ]],

Cell[BoxData[""], "Input",
 CellChangeTimes->{{3.5770247567452736`*^9, 3.577024832124606*^9}, 
   3.5775394462532825`*^9}],

Cell[BoxData["\[IndentingNewLine]"], "Input",
 CellChangeTimes->{
  3.5770248441678276`*^9, {3.5770249053667345`*^9, 3.577025127011924*^9}, 
   3.5775394489520874`*^9}],

Cell[BoxData["\[IndentingNewLine]"], "Input",
 CellChangeTimes->{3.5770251574319773`*^9, 3.5775394513232913`*^9}]
},
WindowSize->{1350, 633},
WindowMargins->{{0, Automatic}, {Automatic, 0}},
Magnification->1.7000000476837158`,
FrontEndVersion->"7.0 for Microsoft Windows (64-bit) (November 10, 2008)",
StyleDefinitions->"Default.nb"
]
(* End of Notebook Content *)

(* Internal cache information *)
(*CellTagsOutline
CellTagsIndex->{}
*)
(*CellTagsIndex
CellTagsIndex->{}
*)
(*NotebookFileOutline
Notebook[{
Cell[545, 20, 1763, 28, 223, "Input"],
Cell[2311, 50, 621, 11, 165, "Input"],
Cell[CellGroupData[{
Cell[2957, 65, 224, 5, 48, "Input"],
Cell[3184, 72, 1278, 20, 76, "Output"]
}, Open  ]],
Cell[CellGroupData[{
Cell[4499, 97, 301, 7, 165, "Input"],
Cell[4803, 106, 790, 11, 47, "Output"]
}, Open  ]],
Cell[CellGroupData[{
Cell[5630, 122, 185, 4, 78, "Input"],
Cell[5818, 128, 93, 2, 68, "Output"]
}, Open  ]],
Cell[CellGroupData[{
Cell[5948, 135, 146, 3, 75, "Input"],
Cell[6097, 140, 100, 1, 47, "Output"]
}, Open  ]],
Cell[CellGroupData[{
Cell[6234, 146, 203, 4, 48, "Input"],
Cell[6440, 152, 96, 2, 68, "Output"]
}, Open  ]],
Cell[CellGroupData[{
Cell[6573, 159, 149, 3, 75, "Input"],
Cell[6725, 164, 109, 1, 47, "Output"]
}, Open  ]],
Cell[CellGroupData[{
Cell[6871, 170, 315, 5, 48, "Input"],
Cell[7189, 177, 132, 4, 108, "Output"]
}, Open  ]],
Cell[CellGroupData[{
Cell[7358, 186, 185, 5, 116, "Input"],
Cell[7546, 193, 111, 1, 47, "Output"]
}, Open  ]],
Cell[7672, 197, 701, 19, 119, "Input"],
Cell[CellGroupData[{
Cell[8398, 220, 221, 6, 116, "Input"],
Cell[8622, 228, 87, 1, 47, "Output"]
}, Open  ]],
Cell[8724, 232, 651, 19, 148, "Input"],
Cell[CellGroupData[{
Cell[9400, 255, 163, 3, 75, "Input"],
Cell[9566, 260, 90, 1, 47, "Output"]
}, Open  ]],
Cell[CellGroupData[{
Cell[9693, 266, 5556, 130, 577, "Input"],
Cell[15252, 398, 313, 6, 47, "Output"],
Cell[15568, 406, 110, 1, 47, "Output"],
Cell[15681, 409, 111, 1, 47, "Output"],
Cell[15795, 412, 112, 1, 47, "Output"]
}, Open  ]],
Cell[15922, 416, 495, 12, 194, "Input"],
Cell[CellGroupData[{
Cell[16442, 432, 89, 1, 78, "Input"],
Cell[16534, 435, 822, 14, 135, "Message"],
Cell[17359, 451, 591, 10, 47, "Output"],
Cell[17953, 463, 389, 5, 47, "Output"],
Cell[18345, 470, 387, 5, 47, "Output"],
Cell[18735, 477, 387, 5, 47, "Output"]
}, Open  ]],
Cell[CellGroupData[{
Cell[19159, 487, 468, 13, 156, "Input"],
Cell[19630, 502, 1451, 25, 132, "Output"]
}, Open  ]],
Cell[21096, 530, 556, 16, 136, "Input"],
Cell[21655, 548, 233, 6, 105, "Input"],
Cell[21891, 556, 266, 8, 105, "Input"],
Cell[22160, 566, 231, 6, 78, "Input"],
Cell[22394, 574, 236, 7, 78, "Input"],
Cell[22633, 583, 314, 9, 78, "Input"],
Cell[CellGroupData[{
Cell[22972, 596, 189, 4, 78, "Input"],
Cell[23164, 602, 235, 3, 47, "Output"]
}, Open  ]],
Cell[CellGroupData[{
Cell[23436, 610, 1224, 34, 86, "Input"],
Cell[24663, 646, 391, 6, 47, "Output"]
}, Open  ]],
Cell[CellGroupData[{
Cell[25091, 657, 1044, 32, 196, "Input"],
Cell[26138, 691, 141, 2, 49, "Output"]
}, Open  ]],
Cell[CellGroupData[{
Cell[26316, 698, 822, 26, 158, "Input"],
Cell[27141, 726, 143, 2, 49, "Output"]
}, Open  ]],
Cell[CellGroupData[{
Cell[27321, 733, 253, 7, 105, "Input"],
Cell[27577, 742, 612, 12, 38, "Message"],
Cell[28192, 756, 138, 2, 47, "Output"]
}, Open  ]],
Cell[CellGroupData[{
Cell[28367, 763, 251, 6, 107, "Input"],
Cell[28621, 771, 1040, 18, 71, "Message"]
}, Open  ]],
Cell[CellGroupData[{
Cell[29698, 794, 287, 5, 78, "Input"],
Cell[29988, 801, 232, 4, 47, "Output"]
}, Open  ]],
Cell[CellGroupData[{
Cell[30257, 810, 712, 22, 103, "Input"],
Cell[30972, 834, 275, 4, 47, "Output"]
}, Open  ]],
Cell[CellGroupData[{
Cell[31284, 843, 2454, 65, 249, "Input"],
Cell[33741, 910, 380, 6, 47, "Output"]
}, Open  ]],
Cell[CellGroupData[{
Cell[34158, 921, 2552, 66, 121, "Input"],
Cell[36713, 989, 274, 4, 47, "Output"]
}, Open  ]],
Cell[CellGroupData[{
Cell[37024, 998, 1058, 30, 87, "Input"],
Cell[38085, 1030, 300, 5, 47, "Output"]
}, Open  ]],
Cell[CellGroupData[{
Cell[38422, 1040, 964, 28, 87, "Input"],
Cell[39389, 1070, 300, 5, 47, "Output"]
}, Open  ]],
Cell[CellGroupData[{
Cell[39726, 1080, 2851, 76, 343, "Input"],
Cell[42580, 1158, 278, 4, 47, "Output"]
}, Open  ]],
Cell[42873, 1165, 122, 2, 48, "Input"],
Cell[42998, 1169, 168, 3, 78, "Input"],
Cell[43169, 1174, 113, 1, 78, "Input"]
}
]
*)

(* End of internal cache information *)
