# Supplementary material for: Further results involving Marshall–Olkin log-logistic distribution: reliability analysis, estimation of the parameter, and applications
Source: Springerplus. 2016 Mar 31;5:385. doi: 10.1186/s40064-016-2007-x (PMC4814396; doi:10.1186/s40064-016-2007-x)
Supplement: Supplementary file 3 — 10.1186/s40064-016-2007-x Simulation results. [file 40064_2016_2007_MOESM3_ESM.nb]

(* Content-type: application/mathematica *)

(*** Wolfram Notebook File ***)
(* http://www.wolfram.com/nb *)

(* CreatedBy='Mathematica 7.0' *)

(*CacheID: 234*)
(* Internal cache information:
NotebookFileLineBreakTest
NotebookFileLineBreakTest
NotebookDataPosition[       145,          7]
NotebookDataLength[    580804,      14628]
NotebookOptionsPosition[    536552,      13550]
NotebookOutlinePosition[    536995,      13567]
CellTagsIndexPosition[    536952,      13564]
WindowFrame->Normal*)

(* Beginning of Notebook Content *)
Notebook[{
Cell[BoxData[
 RowBox[{
  RowBox[{"SeedRandom", "[", "43324", "]"}], "\[IndentingNewLine]"}]], "Input",
 CellChangeTimes->{3.577343240640606*^9, 3.605978799901249*^9}],

Cell[BoxData[
 RowBox[{
  RowBox[{"n", "=", "20"}], ";"}]], "Input",
 CellChangeTimes->{3.5773538000804896`*^9}],

Cell[BoxData[
 RowBox[{
  RowBox[{"m", "=", "1000"}], ";"}]], "Input",
 CellChangeTimes->{{3.577353790143272*^9, 3.5773537916252747`*^9}, 
   3.577417990932594*^9, {3.5774181095552025`*^9, 3.577418110694004*^9}}],

Cell[CellGroupData[{

Cell[BoxData[
 RowBox[{"Do", "[", 
  RowBox[{
   RowBox[{
    RowBox[{"n", "=", "20"}], ";", "\[IndentingNewLine]", 
    RowBox[{"m", "=", "1000"}], ";", "\[IndentingNewLine]", 
    RowBox[{"u", "=", 
     RowBox[{"Table", "[", 
      RowBox[{
       RowBox[{"Random", "[", "]"}], ",", 
       RowBox[{"{", "n", "}"}]}], "]"}]}], ";", "\[IndentingNewLine]", 
    RowBox[{"\[Alpha]0", "=", ".3"}], ";", "\[IndentingNewLine]", 
    RowBox[{"\[Beta]0", "=", "2"}], ";", "\[IndentingNewLine]", 
    RowBox[{"\[Gamma]", "=", "1"}], ";", "\[IndentingNewLine]", 
    "\[IndentingNewLine]", 
    RowBox[{"x", "=", " ", 
     SuperscriptBox[
      RowBox[{"(", 
       FractionBox[
        RowBox[{
         RowBox[{"-", "\[Alpha]0"}], " ", 
         SuperscriptBox["\[Gamma]", "\[Beta]0"], " ", "u"}], 
        RowBox[{"u", "-", "1"}]], ")"}], 
      FractionBox["1", "\[Beta]0"]]}], ";", "\[IndentingNewLine]", 
    "\[IndentingNewLine]", 
    RowBox[{"q", "=", 
     RowBox[{"FindRoot", "[", " ", 
      RowBox[{
       RowBox[{"{", 
        RowBox[{
         RowBox[{
          RowBox[{
           FractionBox["n", "\[Alpha]"], "-", 
           RowBox[{"2", 
            RowBox[{
             UnderoverscriptBox["\[Sum]", 
              RowBox[{"i", "=", "1"}], "n"], 
             RowBox[{"(", 
              FractionBox["1", 
               RowBox[{
                SuperscriptBox[
                 RowBox[{"(", 
                  FractionBox[
                   RowBox[{"x", "[", 
                    RowBox[{"[", "i", "]"}], "]"}], "\[Gamma]"], ")"}], 
                 "\[Beta]"], "+", "\[Alpha]"}]], ")"}]}]}]}], "==", "0"}], 
         ",", "\[IndentingNewLine]", "  ", 
         RowBox[{
          RowBox[{
           FractionBox["n", "\[Beta]"], "+", 
           RowBox[{
            UnderoverscriptBox["\[Sum]", 
             RowBox[{"i", "=", "1"}], "n"], 
            RowBox[{"Log", "[", 
             FractionBox[
              RowBox[{"x", "[", 
               RowBox[{"[", "i", "]"}], "]"}], "\[Gamma]"], "]"}]}], "-", 
           RowBox[{"2", 
            RowBox[{
             UnderoverscriptBox["\[Sum]", 
              RowBox[{"i", "=", "1"}], "n"], 
             RowBox[{"(", 
              FractionBox[
               RowBox[{
                SuperscriptBox[
                 RowBox[{"(", 
                  FractionBox[
                   RowBox[{"x", "[", 
                    RowBox[{"[", "i", "]"}], "]"}], "\[Gamma]"], ")"}], 
                 "\[Beta]"], " ", 
                RowBox[{"Log", "[", 
                 FractionBox[
                  RowBox[{"x", "[", 
                   RowBox[{"[", "i", "]"}], "]"}], "\[Gamma]"], "]"}]}], 
               RowBox[{
                SuperscriptBox[
                 RowBox[{"(", 
                  FractionBox[
                   RowBox[{"x", "[", 
                    RowBox[{"[", "i", "]"}], "]"}], "\[Gamma]"], ")"}], 
                 "\[Beta]"], "+", "\[Alpha]", " "}]], ")"}]}]}]}], "==", 
          "0"}]}], "}"}], ",", 
       RowBox[{"{", 
        RowBox[{"\[Alpha]", ",", "\[Alpha]0"}], "}"}], ",", 
       RowBox[{"{", 
        RowBox[{"\[Beta]", ",", "\[Beta]0"}], "}"}]}], "]"}]}], ";", 
    "\[IndentingNewLine]", "\[IndentingNewLine]", 
    RowBox[{
     RowBox[{"\[Alpha]", "[", "i", "]"}], "=", 
     RowBox[{"\[Alpha]", "/.", "q"}]}], ";", 
    RowBox[{
     RowBox[{"\[Beta]", "[", "i", "]"}], "=", 
     RowBox[{"\[Beta]", "/.", "q"}]}], ";", "\[IndentingNewLine]", 
    RowBox[{"Print", "[", 
     RowBox[{
      RowBox[{"\[Alpha]", "[", "i", "]"}], ",", " ", "\"\< \>\"", ",", 
      RowBox[{"\[Beta]", "[", "i", "]"}]}], "]"}]}], ",", 
   RowBox[{"{", 
    RowBox[{"i", ",", "1", ",", "m"}], "}"}]}], "]"}]], "Input",
 CellChangeTimes->{{3.5772469387728024`*^9, 3.577246942126808*^9}, {
   3.5772469808304763`*^9, 3.577246984636883*^9}, {3.5772470815442533`*^9, 
   3.5772470886422653`*^9}, 3.5772471357543488`*^9, {3.5772472216789*^9, 
   3.5772473473683205`*^9}, 3.577247404433221*^9, {3.577247737135005*^9, 
   3.577247741175412*^9}, {3.577247798630313*^9, 3.577247827037963*^9}, {
   3.577248010494285*^9, 3.5772480488079524`*^9}, 3.577343227973384*^9, {
   3.5773441586748652`*^9, 3.577344242275412*^9}, {3.5773538030444946`*^9, 
   3.577353806648101*^9}, {3.5774178598923635`*^9, 3.5774179086424494`*^9}, 
   3.577418003007015*^9, {3.5774180809915524`*^9, 3.5774181148124113`*^9}, 
   3.5774186496677513`*^9, {3.5774188548237123`*^9, 3.5774188555101132`*^9}, 
   3.5784902965491023`*^9, 3.578490397106879*^9, 3.6059788713815746`*^9}],

Cell[BoxData[
 InterpretationBox[
  RowBox[{
  "0.34646961326561954`", "\[InvisibleSpace]", "\<\" \"\>", 
   "\[InvisibleSpace]", "2.0277161153957843`"}],
  SequenceForm[0.34646961326561954`, " ", 2.0277161153957843`],
  Editable->False]], "Print",
 CellChangeTimes->{
  3.5773538710762143`*^9, 3.577417923930476*^9, 3.577418061865918*^9, {
   3.5774181042199926`*^9, 3.577418122409625*^9}, 3.577418669198986*^9, 
   3.5774188710321407`*^9, 3.5784903109167275`*^9, 3.5784904184321165`*^9, 
   3.605978886482401*^9}],

Cell[BoxData[
 RowBox[{
  RowBox[{"FindRoot", "::", "\<\"cvmit\"\>"}], 
  RowBox[{
  ":", " "}], "\<\"\\!\\(\\*StyleBox[\\\"\\\\\\\"Failed to converge to the \
requested accuracy or precision within \\\\\\\"\\\", \\\"MT\\\"]\\)\[NoBreak]\
\\!\\(\\*StyleBox[\\!\\(100\\), \
\\\"MT\\\"]\\)\[NoBreak]\\!\\(\\*StyleBox[\\\"\\\\\\\" \
iterations.\\\\\\\"\\\", \\\"MT\\\"]\\) \\!\\(\\*ButtonBox[\\\"\
\[RightSkeleton]\\\", ButtonStyle->\\\"Link\\\", ButtonFrame->None, \
ButtonData:>\\\"paclet:ref/message/FindRoot/cvmit\\\", ButtonNote -> \
\\\"FindRoot::cvmit\\\"]\\)\"\>"}]], "Message", "MSG",
 CellChangeTimes->{3.5774181263096313`*^9, 3.5774186701037874`*^9, 
  3.5774188714377413`*^9, 3.5784903115875287`*^9, 3.578490421505322*^9, 
  3.6059788867476015`*^9}],

Cell[CellGroupData[{

Cell[BoxData[
 InterpretationBox[
  RowBox[{
  "8.013905847518645`*^28", "\[InvisibleSpace]", "\<\" \"\>", 
   "\[InvisibleSpace]", "1.0892302188070127`"}],
  SequenceForm[8.013905847518645*^28, " ", 1.0892302188070127`],
  Editable->False]], "Print",
 CellChangeTimes->{
  3.5773538710762143`*^9, 3.577417923930476*^9, 3.577418061865918*^9, {
   3.5774181042199926`*^9, 3.577418122409625*^9}, 3.577418669198986*^9, 
   3.5774188710321407`*^9, 3.5784903109167275`*^9, 3.5784904184321165`*^9, 
   3.605978886794402*^9}],

Cell[BoxData[
 InterpretationBox[
  RowBox[{
  "0.4370336541848441`", "\[InvisibleSpace]", "\<\" \"\>", 
   "\[InvisibleSpace]", "1.9880460448810675`"}],
  SequenceForm[0.4370336541848441, " ", 1.9880460448810675`],
  Editable->False]], "Print",
 CellChangeTimes->{
  3.5773538710762143`*^9, 3.577417923930476*^9, 3.577418061865918*^9, {
   3.5774181042199926`*^9, 3.577418122409625*^9}, 3.577418669198986*^9, 
   3.5774188710321407`*^9, 3.5784903109167275`*^9, 3.5784904184321165`*^9, 
   3.6059788868100023`*^9}],

Cell[BoxData[
 InterpretationBox[
  RowBox[{
  "0.12027505472490059`", "\[InvisibleSpace]", "\<\" \"\>", 
   "\[InvisibleSpace]", "2.8180416692788213`"}],
  SequenceForm[0.12027505472490059`, " ", 2.8180416692788213`],
  Editable->False]], "Print",
 CellChangeTimes->{
  3.5773538710762143`*^9, 3.577417923930476*^9, 3.577418061865918*^9, {
   3.5774181042199926`*^9, 3.577418122409625*^9}, 3.577418669198986*^9, 
   3.5774188710321407`*^9, 3.5784903109167275`*^9, 3.5784904184321165`*^9, 
   3.605978886841202*^9}],

Cell[BoxData[
 InterpretationBox[
  RowBox[{
  "0.3986323455389716`", "\[InvisibleSpace]", "\<\" \"\>", 
   "\[InvisibleSpace]", "2.074863174372578`"}],
  SequenceForm[0.3986323455389716, " ", 2.074863174372578],
  Editable->False]], "Print",
 CellChangeTimes->{
  3.5773538710762143`*^9, 3.577417923930476*^9, 3.577418061865918*^9, {
   3.5774181042199926`*^9, 3.577418122409625*^9}, 3.577418669198986*^9, 
   3.5774188710321407`*^9, 3.5784903109167275`*^9, 3.5784904184321165`*^9, 
   3.605978886872402*^9}],

Cell[BoxData[
 InterpretationBox[
  RowBox[{
  "0.17213541160564355`", "\[InvisibleSpace]", "\<\" \"\>", 
   "\[InvisibleSpace]", "2.9877579471287987`"}],
  SequenceForm[0.17213541160564355`, " ", 2.9877579471287987`],
  Editable->False]], "Print",
 CellChangeTimes->{
  3.5773538710762143`*^9, 3.577417923930476*^9, 3.577418061865918*^9, {
   3.5774181042199926`*^9, 3.577418122409625*^9}, 3.577418669198986*^9, 
   3.5774188710321407`*^9, 3.5784903109167275`*^9, 3.5784904184321165`*^9, 
   3.6059788869036016`*^9}]
}, Open  ]],

Cell[BoxData[
 RowBox[{
  RowBox[{"FindRoot", "::", "\<\"cvmit\"\>"}], 
  RowBox[{
  ":", " "}], "\<\"\\!\\(\\*StyleBox[\\\"\\\\\\\"Failed to converge to the \
requested accuracy or precision within \\\\\\\"\\\", \\\"MT\\\"]\\)\[NoBreak]\
\\!\\(\\*StyleBox[\\!\\(100\\), \
\\\"MT\\\"]\\)\[NoBreak]\\!\\(\\*StyleBox[\\\"\\\\\\\" \
iterations.\\\\\\\"\\\", \\\"MT\\\"]\\) \\!\\(\\*ButtonBox[\\\"\
\[RightSkeleton]\\\", ButtonStyle->\\\"Link\\\", ButtonFrame->None, \
ButtonData:>\\\"paclet:ref/message/FindRoot/cvmit\\\", ButtonNote -> \
\\\"FindRoot::cvmit\\\"]\\)\"\>"}]], "Message", "MSG",
 CellChangeTimes->{3.5774181263096313`*^9, 3.5774186701037874`*^9, 
  3.5774188714377413`*^9, 3.5784903115875287`*^9, 3.578490421505322*^9, 
  3.605978886919202*^9}],

Cell[CellGroupData[{

Cell[BoxData[
 InterpretationBox[
  RowBox[{
  "2.360862618335451`*^29", "\[InvisibleSpace]", "\<\" \"\>", 
   "\[InvisibleSpace]", "1.0035189663339605`"}],
  SequenceForm[2.360862618335451*^29, " ", 1.0035189663339605`],
  Editable->False]], "Print",
 CellChangeTimes->{
  3.5773538710762143`*^9, 3.577417923930476*^9, 3.577418061865918*^9, {
   3.5774181042199926`*^9, 3.577418122409625*^9}, 3.577418669198986*^9, 
   3.5774188710321407`*^9, 3.5784903109167275`*^9, 3.5784904184321165`*^9, 
   3.605978886934802*^9}],

Cell[BoxData[
 InterpretationBox[
  RowBox[{
  "0.24204176838601443`", "\[InvisibleSpace]", "\<\" \"\>", 
   "\[InvisibleSpace]", "2.0143626277245956`"}],
  SequenceForm[0.24204176838601443`, " ", 2.0143626277245956`],
  Editable->False]], "Print",
 CellChangeTimes->{
  3.5773538710762143`*^9, 3.577417923930476*^9, 3.577418061865918*^9, {
   3.5774181042199926`*^9, 3.577418122409625*^9}, 3.577418669198986*^9, 
   3.5774188710321407`*^9, 3.5784903109167275`*^9, 3.5784904184321165`*^9, 
   3.6059788869660025`*^9}],

Cell[BoxData[
 InterpretationBox[
  RowBox[{
  "0.36143853812809135`", "\[InvisibleSpace]", "\<\" \"\>", 
   "\[InvisibleSpace]", "1.924327092621747`"}],
  SequenceForm[0.36143853812809135`, " ", 1.924327092621747],
  Editable->False]], "Print",
 CellChangeTimes->{
  3.5773538710762143`*^9, 3.577417923930476*^9, 3.577418061865918*^9, {
   3.5774181042199926`*^9, 3.577418122409625*^9}, 3.577418669198986*^9, 
   3.5774188710321407`*^9, 3.5784903109167275`*^9, 3.5784904184321165`*^9, 
   3.605978886981602*^9}],

Cell[BoxData[
 InterpretationBox[
  RowBox[{
  "0.22206018491827087`", "\[InvisibleSpace]", "\<\" \"\>", 
   "\[InvisibleSpace]", "2.6097469194873115`"}],
  SequenceForm[0.22206018491827087`, " ", 2.6097469194873115`],
  Editable->False]], "Print",
 CellChangeTimes->{
  3.5773538710762143`*^9, 3.577417923930476*^9, 3.577418061865918*^9, {
   3.5774181042199926`*^9, 3.577418122409625*^9}, 3.577418669198986*^9, 
   3.5774188710321407`*^9, 3.5784903109167275`*^9, 3.5784904184321165`*^9, 
   3.605978887012802*^9}],

Cell[BoxData[
 InterpretationBox[
  RowBox[{
  "0.3012739144789999`", "\[InvisibleSpace]", "\<\" \"\>", 
   "\[InvisibleSpace]", "1.7007211319108215`"}],
  SequenceForm[0.3012739144789999, " ", 1.7007211319108215`],
  Editable->False]], "Print",
 CellChangeTimes->{
  3.5773538710762143`*^9, 3.577417923930476*^9, 3.577418061865918*^9, {
   3.5774181042199926`*^9, 3.577418122409625*^9}, 3.577418669198986*^9, 
   3.5774188710321407`*^9, 3.5784903109167275`*^9, 3.5784904184321165`*^9, 
   3.6059788870284023`*^9}],

Cell[BoxData[
 InterpretationBox[
  RowBox[{
  "0.19218960715228744`", "\[InvisibleSpace]", "\<\" \"\>", 
   "\[InvisibleSpace]", "2.0160232572357835`"}],
  SequenceForm[0.19218960715228744`, " ", 2.0160232572357835`],
  Editable->False]], "Print",
 CellChangeTimes->{
  3.5773538710762143`*^9, 3.577417923930476*^9, 3.577418061865918*^9, {
   3.5774181042199926`*^9, 3.577418122409625*^9}, 3.577418669198986*^9, 
   3.5774188710321407`*^9, 3.5784903109167275`*^9, 3.5784904184321165`*^9, 
   3.6059788870440025`*^9}],

Cell[BoxData[
 InterpretationBox[
  RowBox[{
  "0.1894593021691477`", "\[InvisibleSpace]", "\<\" \"\>", 
   "\[InvisibleSpace]", "2.326239081358175`"}],
  SequenceForm[0.1894593021691477, " ", 2.326239081358175],
  Editable->False]], "Print",
 CellChangeTimes->{
  3.5773538710762143`*^9, 3.577417923930476*^9, 3.577418061865918*^9, {
   3.5774181042199926`*^9, 3.577418122409625*^9}, 3.577418669198986*^9, 
   3.5774188710321407`*^9, 3.5784903109167275`*^9, 3.5784904184321165`*^9, 
   3.6059788870596027`*^9}],

Cell[BoxData[
 InterpretationBox[
  RowBox[{
  "0.49494780294303403`", "\[InvisibleSpace]", "\<\" \"\>", 
   "\[InvisibleSpace]", "1.77970230755616`"}],
  SequenceForm[0.49494780294303403`, " ", 1.77970230755616],
  Editable->False]], "Print",
 CellChangeTimes->{
  3.5773538710762143`*^9, 3.577417923930476*^9, 3.577418061865918*^9, {
   3.5774181042199926`*^9, 3.577418122409625*^9}, 3.577418669198986*^9, 
   3.5774188710321407`*^9, 3.5784903109167275`*^9, 3.5784904184321165`*^9, 
   3.6059788870752025`*^9}],

Cell[BoxData[
 InterpretationBox[
  RowBox[{
  "0.19002818707476693`", "\[InvisibleSpace]", "\<\" \"\>", 
   "\[InvisibleSpace]", "2.19606228882098`"}],
  SequenceForm[0.19002818707476693`, " ", 2.19606228882098],
  Editable->False]], "Print",
 CellChangeTimes->{
  3.5773538710762143`*^9, 3.577417923930476*^9, 3.577418061865918*^9, {
   3.5774181042199926`*^9, 3.577418122409625*^9}, 3.577418669198986*^9, 
   3.5774188710321407`*^9, 3.5784903109167275`*^9, 3.5784904184321165`*^9, 
   3.605978887090802*^9}],

Cell[BoxData[
 InterpretationBox[
  RowBox[{
  "0.16665506003799674`", "\[InvisibleSpace]", "\<\" \"\>", 
   "\[InvisibleSpace]", "2.760308621271246`"}],
  SequenceForm[0.16665506003799674`, " ", 2.760308621271246],
  Editable->False]], "Print",
 CellChangeTimes->{
  3.5773538710762143`*^9, 3.577417923930476*^9, 3.577418061865918*^9, {
   3.5774181042199926`*^9, 3.577418122409625*^9}, 3.577418669198986*^9, 
   3.5774188710321407`*^9, 3.5784903109167275`*^9, 3.5784904184321165`*^9, 
   3.6059788871064024`*^9}],

Cell[BoxData[
 InterpretationBox[
  RowBox[{
  "0.18343034471350708`", "\[InvisibleSpace]", "\<\" \"\>", 
   "\[InvisibleSpace]", "1.9344750055513098`"}],
  SequenceForm[0.18343034471350708`, " ", 1.9344750055513098`],
  Editable->False]], "Print",
 CellChangeTimes->{
  3.5773538710762143`*^9, 3.577417923930476*^9, 3.577418061865918*^9, {
   3.5774181042199926`*^9, 3.577418122409625*^9}, 3.577418669198986*^9, 
   3.5774188710321407`*^9, 3.5784903109167275`*^9, 3.5784904184321165`*^9, 
   3.6059788871220026`*^9}],

Cell[BoxData[
 InterpretationBox[
  RowBox[{
  "0.16464833281367702`", "\[InvisibleSpace]", "\<\" \"\>", 
   "\[InvisibleSpace]", "2.1780098228169584`"}],
  SequenceForm[0.16464833281367702`, " ", 2.1780098228169584`],
  Editable->False]], "Print",
 CellChangeTimes->{
  3.5773538710762143`*^9, 3.577417923930476*^9, 3.577418061865918*^9, {
   3.5774181042199926`*^9, 3.577418122409625*^9}, 3.577418669198986*^9, 
   3.5774188710321407`*^9, 3.5784903109167275`*^9, 3.5784904184321165`*^9, 
   3.6059788871376023`*^9}],

Cell[BoxData[
 InterpretationBox[
  RowBox[{
  "0.1347977504676411`", "\[InvisibleSpace]", "\<\" \"\>", 
   "\[InvisibleSpace]", "2.438431557474975`"}],
  SequenceForm[0.1347977504676411, " ", 2.438431557474975],
  Editable->False]], "Print",
 CellChangeTimes->{
  3.5773538710762143`*^9, 3.577417923930476*^9, 3.577418061865918*^9, {
   3.5774181042199926`*^9, 3.577418122409625*^9}, 3.577418669198986*^9, 
   3.5774188710321407`*^9, 3.5784903109167275`*^9, 3.5784904184321165`*^9, 
   3.605978887153202*^9}],

Cell[BoxData[
 InterpretationBox[
  RowBox[{
  "0.24167419307272645`", "\[InvisibleSpace]", "\<\" \"\>", 
   "\[InvisibleSpace]", "2.791624839879372`"}],
  SequenceForm[0.24167419307272645`, " ", 2.791624839879372],
  Editable->False]], "Print",
 CellChangeTimes->{
  3.5773538710762143`*^9, 3.577417923930476*^9, 3.577418061865918*^9, {
   3.5774181042199926`*^9, 3.577418122409625*^9}, 3.577418669198986*^9, 
   3.5774188710321407`*^9, 3.5784903109167275`*^9, 3.5784904184321165`*^9, 
   3.6059788871688023`*^9}],

Cell[BoxData[
 InterpretationBox[
  RowBox[{
  "0.1569071300279219`", "\[InvisibleSpace]", "\<\" \"\>", 
   "\[InvisibleSpace]", "3.002627690961471`"}],
  SequenceForm[0.1569071300279219, " ", 3.002627690961471],
  Editable->False]], "Print",
 CellChangeTimes->{
  3.5773538710762143`*^9, 3.577417923930476*^9, 3.577418061865918*^9, {
   3.5774181042199926`*^9, 3.577418122409625*^9}, 3.577418669198986*^9, 
   3.5774188710321407`*^9, 3.5784903109167275`*^9, 3.5784904184321165`*^9, 
   3.6059788871844025`*^9}],

Cell[BoxData[
 InterpretationBox[
  RowBox[{
  "0.26482820491628917`", "\[InvisibleSpace]", "\<\" \"\>", 
   "\[InvisibleSpace]", "1.6370667460383708`"}],
  SequenceForm[0.26482820491628917`, " ", 1.6370667460383708`],
  Editable->False]], "Print",
 CellChangeTimes->{
  3.5773538710762143`*^9, 3.577417923930476*^9, 3.577418061865918*^9, {
   3.5774181042199926`*^9, 3.577418122409625*^9}, 3.577418669198986*^9, 
   3.5774188710321407`*^9, 3.5784903109167275`*^9, 3.5784904184321165`*^9, 
   3.6059788872000027`*^9}],

Cell[BoxData[
 InterpretationBox[
  RowBox[{
  "0.23472287699142683`", "\[InvisibleSpace]", "\<\" \"\>", 
   "\[InvisibleSpace]", "1.7793139694206137`"}],
  SequenceForm[0.23472287699142683`, " ", 1.7793139694206137`],
  Editable->False]], "Print",
 CellChangeTimes->{
  3.5773538710762143`*^9, 3.577417923930476*^9, 3.577418061865918*^9, {
   3.5774181042199926`*^9, 3.577418122409625*^9}, 3.577418669198986*^9, 
   3.5774188710321407`*^9, 3.5784903109167275`*^9, 3.5784904184321165`*^9, 
   3.605978887215603*^9}],

Cell[BoxData[
 InterpretationBox[
  RowBox[{
  "0.18717639062909922`", "\[InvisibleSpace]", "\<\" \"\>", 
   "\[InvisibleSpace]", "2.015010587979696`"}],
  SequenceForm[0.18717639062909922`, " ", 2.015010587979696],
  Editable->False]], "Print",
 CellChangeTimes->{
  3.5773538710762143`*^9, 3.577417923930476*^9, 3.577418061865918*^9, {
   3.5774181042199926`*^9, 3.577418122409625*^9}, 3.577418669198986*^9, 
   3.5774188710321407`*^9, 3.5784903109167275`*^9, 3.5784904184321165`*^9, 
   3.6059788872312026`*^9}],

Cell[BoxData[
 InterpretationBox[
  RowBox[{
  "0.2006091523716147`", "\[InvisibleSpace]", "\<\" \"\>", 
   "\[InvisibleSpace]", "2.0966271613631347`"}],
  SequenceForm[0.2006091523716147, " ", 2.0966271613631347`],
  Editable->False]], "Print",
 CellChangeTimes->{
  3.5773538710762143`*^9, 3.577417923930476*^9, 3.577418061865918*^9, {
   3.5774181042199926`*^9, 3.577418122409625*^9}, 3.577418669198986*^9, 
   3.5774188710321407`*^9, 3.5784903109167275`*^9, 3.5784904184321165`*^9, 
   3.6059788872624025`*^9}],

Cell[BoxData[
 InterpretationBox[
  RowBox[{
  "0.48823290520550794`", "\[InvisibleSpace]", "\<\" \"\>", 
   "\[InvisibleSpace]", "2.070190782633929`"}],
  SequenceForm[0.48823290520550794`, " ", 2.070190782633929],
  Editable->False]], "Print",
 CellChangeTimes->{
  3.5773538710762143`*^9, 3.577417923930476*^9, 3.577418061865918*^9, {
   3.5774181042199926`*^9, 3.577418122409625*^9}, 3.577418669198986*^9, 
   3.5774188710321407`*^9, 3.5784903109167275`*^9, 3.5784904184321165`*^9, 
   3.6059788872780027`*^9}],

Cell[BoxData[
 InterpretationBox[
  RowBox[{
  "0.37001870799367514`", "\[InvisibleSpace]", "\<\" \"\>", 
   "\[InvisibleSpace]", "1.8204006599622922`"}],
  SequenceForm[0.37001870799367514`, " ", 1.8204006599622922`],
  Editable->False]], "Print",
 CellChangeTimes->{
  3.5773538710762143`*^9, 3.577417923930476*^9, 3.577418061865918*^9, {
   3.5774181042199926`*^9, 3.577418122409625*^9}, 3.577418669198986*^9, 
   3.5774188710321407`*^9, 3.5784903109167275`*^9, 3.5784904184321165`*^9, 
   3.605978887293603*^9}],

Cell[BoxData[
 InterpretationBox[
  RowBox[{
  "0.2939135230929543`", "\[InvisibleSpace]", "\<\" \"\>", 
   "\[InvisibleSpace]", "1.3324278361580355`"}],
  SequenceForm[0.2939135230929543, " ", 1.3324278361580355`],
  Editable->False]], "Print",
 CellChangeTimes->{
  3.5773538710762143`*^9, 3.577417923930476*^9, 3.577418061865918*^9, {
   3.5774181042199926`*^9, 3.577418122409625*^9}, 3.577418669198986*^9, 
   3.5774188710321407`*^9, 3.5784903109167275`*^9, 3.5784904184321165`*^9, 
   3.605978887309203*^9}],

Cell[BoxData[
 InterpretationBox[
  RowBox[{
  "0.126782520913738`", "\[InvisibleSpace]", "\<\" \"\>", "\[InvisibleSpace]",
    "2.3179882398592575`"}],
  SequenceForm[0.126782520913738, " ", 2.3179882398592575`],
  Editable->False]], "Print",
 CellChangeTimes->{
  3.5773538710762143`*^9, 3.577417923930476*^9, 3.577418061865918*^9, {
   3.5774181042199926`*^9, 3.577418122409625*^9}, 3.577418669198986*^9, 
   3.5774188710321407`*^9, 3.5784903109167275`*^9, 3.5784904184321165`*^9, 
   3.605978887324803*^9}],

Cell[BoxData[
 InterpretationBox[
  RowBox[{
  "0.20107698059374893`", "\[InvisibleSpace]", "\<\" \"\>", 
   "\[InvisibleSpace]", "1.7762460012922692`"}],
  SequenceForm[0.20107698059374893`, " ", 1.7762460012922692`],
  Editable->False]], "Print",
 CellChangeTimes->{
  3.5773538710762143`*^9, 3.577417923930476*^9, 3.577418061865918*^9, {
   3.5774181042199926`*^9, 3.577418122409625*^9}, 3.577418669198986*^9, 
   3.5774188710321407`*^9, 3.5784903109167275`*^9, 3.5784904184321165`*^9, 
   3.6059788873404026`*^9}],

Cell[BoxData[
 InterpretationBox[
  RowBox[{
  "0.157654237233922`", "\[InvisibleSpace]", "\<\" \"\>", "\[InvisibleSpace]",
    "2.8463598917700215`"}],
  SequenceForm[0.157654237233922, " ", 2.8463598917700215`],
  Editable->False]], "Print",
 CellChangeTimes->{
  3.5773538710762143`*^9, 3.577417923930476*^9, 3.577418061865918*^9, {
   3.5774181042199926`*^9, 3.577418122409625*^9}, 3.577418669198986*^9, 
   3.5774188710321407`*^9, 3.5784903109167275`*^9, 3.5784904184321165`*^9, 
   3.605978887356003*^9}],

Cell[BoxData[
 InterpretationBox[
  RowBox[{
  "0.28413103439783033`", "\[InvisibleSpace]", "\<\" \"\>", 
   "\[InvisibleSpace]", "1.6720971957374728`"}],
  SequenceForm[0.28413103439783033`, " ", 1.6720971957374728`],
  Editable->False]], "Print",
 CellChangeTimes->{
  3.5773538710762143`*^9, 3.577417923930476*^9, 3.577418061865918*^9, {
   3.5774181042199926`*^9, 3.577418122409625*^9}, 3.577418669198986*^9, 
   3.5774188710321407`*^9, 3.5784903109167275`*^9, 3.5784904184321165`*^9, 
   3.605978887371603*^9}],

Cell[BoxData[
 InterpretationBox[
  RowBox[{
  "0.27631769145987006`", "\[InvisibleSpace]", "\<\" \"\>", 
   "\[InvisibleSpace]", "2.0859581679655865`"}],
  SequenceForm[0.27631769145987006`, " ", 2.0859581679655865`],
  Editable->False]], "Print",
 CellChangeTimes->{
  3.5773538710762143`*^9, 3.577417923930476*^9, 3.577418061865918*^9, {
   3.5774181042199926`*^9, 3.577418122409625*^9}, 3.577418669198986*^9, 
   3.5774188710321407`*^9, 3.5784903109167275`*^9, 3.5784904184321165`*^9, 
   3.6059788873872027`*^9}],

Cell[BoxData[
 InterpretationBox[
  RowBox[{
  "0.2321663774155601`", "\[InvisibleSpace]", "\<\" \"\>", 
   "\[InvisibleSpace]", "2.7582702068137035`"}],
  SequenceForm[0.2321663774155601, " ", 2.7582702068137035`],
  Editable->False]], "Print",
 CellChangeTimes->{
  3.5773538710762143`*^9, 3.577417923930476*^9, 3.577418061865918*^9, {
   3.5774181042199926`*^9, 3.577418122409625*^9}, 3.577418669198986*^9, 
   3.5774188710321407`*^9, 3.5784903109167275`*^9, 3.5784904184321165`*^9, 
   3.6059788874028025`*^9}],

Cell[BoxData[
 InterpretationBox[
  RowBox[{
  "0.3319797179034776`", "\[InvisibleSpace]", "\<\" \"\>", 
   "\[InvisibleSpace]", "2.0620636542075768`"}],
  SequenceForm[0.3319797179034776, " ", 2.0620636542075768`],
  Editable->False]], "Print",
 CellChangeTimes->{
  3.5773538710762143`*^9, 3.577417923930476*^9, 3.577418061865918*^9, {
   3.5774181042199926`*^9, 3.577418122409625*^9}, 3.577418669198986*^9, 
   3.5774188710321407`*^9, 3.5784903109167275`*^9, 3.5784904184321165`*^9, 
   3.6059788874184027`*^9}],

Cell[BoxData[
 InterpretationBox[
  RowBox[{
  "0.32340175074114774`", "\[InvisibleSpace]", "\<\" \"\>", 
   "\[InvisibleSpace]", "2.0526552394875086`"}],
  SequenceForm[0.32340175074114774`, " ", 2.0526552394875086`],
  Editable->False]], "Print",
 CellChangeTimes->{
  3.5773538710762143`*^9, 3.577417923930476*^9, 3.577418061865918*^9, {
   3.5774181042199926`*^9, 3.577418122409625*^9}, 3.577418669198986*^9, 
   3.5774188710321407`*^9, 3.5784903109167275`*^9, 3.5784904184321165`*^9, 
   3.605978887434003*^9}],

Cell[BoxData[
 InterpretationBox[
  RowBox[{
  "0.09566628010396425`", "\[InvisibleSpace]", "\<\" \"\>", 
   "\[InvisibleSpace]", "2.925640262432936`"}],
  SequenceForm[0.09566628010396425, " ", 2.925640262432936],
  Editable->False]], "Print",
 CellChangeTimes->{
  3.5773538710762143`*^9, 3.577417923930476*^9, 3.577418061865918*^9, {
   3.5774181042199926`*^9, 3.577418122409625*^9}, 3.577418669198986*^9, 
   3.5774188710321407`*^9, 3.5784903109167275`*^9, 3.5784904184321165`*^9, 
   3.605978887449603*^9}],

Cell[BoxData[
 InterpretationBox[
  RowBox[{
  "0.1762317492517941`", "\[InvisibleSpace]", "\<\" \"\>", 
   "\[InvisibleSpace]", "2.3071561087278405`"}],
  SequenceForm[0.1762317492517941, " ", 2.3071561087278405`],
  Editable->False]], "Print",
 CellChangeTimes->{
  3.5773538710762143`*^9, 3.577417923930476*^9, 3.577418061865918*^9, {
   3.5774181042199926`*^9, 3.577418122409625*^9}, 3.577418669198986*^9, 
   3.5774188710321407`*^9, 3.5784903109167275`*^9, 3.5784904184321165`*^9, 
   3.6059788874808035`*^9}],

Cell[BoxData[
 InterpretationBox[
  RowBox[{
  "0.2298474196521229`", "\[InvisibleSpace]", "\<\" \"\>", 
   "\[InvisibleSpace]", "2.2432905495954962`"}],
  SequenceForm[0.2298474196521229, " ", 2.2432905495954962`],
  Editable->False]], "Print",
 CellChangeTimes->{
  3.5773538710762143`*^9, 3.577417923930476*^9, 3.577418061865918*^9, {
   3.5774181042199926`*^9, 3.577418122409625*^9}, 3.577418669198986*^9, 
   3.5774188710321407`*^9, 3.5784903109167275`*^9, 3.5784904184321165`*^9, 
   3.605978887496403*^9}],

Cell[BoxData[
 InterpretationBox[
  RowBox[{
  "0.2020221094497057`", "\[InvisibleSpace]", "\<\" \"\>", 
   "\[InvisibleSpace]", "2.9565125608350598`"}],
  SequenceForm[0.2020221094497057, " ", 2.9565125608350598`],
  Editable->False]], "Print",
 CellChangeTimes->{
  3.5773538710762143`*^9, 3.577417923930476*^9, 3.577418061865918*^9, {
   3.5774181042199926`*^9, 3.577418122409625*^9}, 3.577418669198986*^9, 
   3.5774188710321407`*^9, 3.5784903109167275`*^9, 3.5784904184321165`*^9, 
   3.605978887512003*^9}],

Cell[BoxData[
 InterpretationBox[
  RowBox[{
  "0.2512183429560223`", "\[InvisibleSpace]", "\<\" \"\>", 
   "\[InvisibleSpace]", "1.5993435738344726`"}],
  SequenceForm[0.2512183429560223, " ", 1.5993435738344726`],
  Editable->False]], "Print",
 CellChangeTimes->{
  3.5773538710762143`*^9, 3.577417923930476*^9, 3.577418061865918*^9, {
   3.5774181042199926`*^9, 3.577418122409625*^9}, 3.577418669198986*^9, 
   3.5774188710321407`*^9, 3.5784903109167275`*^9, 3.5784904184321165`*^9, 
   3.605978887527603*^9}],

Cell[BoxData[
 InterpretationBox[
  RowBox[{
  "0.20540324546121996`", "\[InvisibleSpace]", "\<\" \"\>", 
   "\[InvisibleSpace]", "2.017688663823374`"}],
  SequenceForm[0.20540324546121996`, " ", 2.017688663823374],
  Editable->False]], "Print",
 CellChangeTimes->{
  3.5773538710762143`*^9, 3.577417923930476*^9, 3.577418061865918*^9, {
   3.5774181042199926`*^9, 3.577418122409625*^9}, 3.577418669198986*^9, 
   3.5774188710321407`*^9, 3.5784903109167275`*^9, 3.5784904184321165`*^9, 
   3.6059788875432034`*^9}],

Cell[BoxData[
 InterpretationBox[
  RowBox[{
  "27.45541480909668`", "\[InvisibleSpace]", "\<\" \"\>", "\[InvisibleSpace]", 
   RowBox[{"-", "2.647195619557425`"}]}],
  SequenceForm[27.45541480909668, " ", -2.647195619557425],
  Editable->False]], "Print",
 CellChangeTimes->{
  3.5773538710762143`*^9, 3.577417923930476*^9, 3.577418061865918*^9, {
   3.5774181042199926`*^9, 3.577418122409625*^9}, 3.577418669198986*^9, 
   3.5774188710321407`*^9, 3.5784903109167275`*^9, 3.5784904184321165`*^9, 
   3.605978887558803*^9}],

Cell[BoxData[
 InterpretationBox[
  RowBox[{
  "0.19503282559422608`", "\[InvisibleSpace]", "\<\" \"\>", 
   "\[InvisibleSpace]", "2.7653504260409667`"}],
  SequenceForm[0.19503282559422608`, " ", 2.7653504260409667`],
  Editable->False]], "Print",
 CellChangeTimes->{
  3.5773538710762143`*^9, 3.577417923930476*^9, 3.577418061865918*^9, {
   3.5774181042199926`*^9, 3.577418122409625*^9}, 3.577418669198986*^9, 
   3.5774188710321407`*^9, 3.5784903109167275`*^9, 3.5784904184321165`*^9, 
   3.6059788875744033`*^9}],

Cell[BoxData[
 InterpretationBox[
  RowBox[{
  "0.3143723200531952`", "\[InvisibleSpace]", "\<\" \"\>", 
   "\[InvisibleSpace]", "2.0962799544303716`"}],
  SequenceForm[0.3143723200531952, " ", 2.0962799544303716`],
  Editable->False]], "Print",
 CellChangeTimes->{
  3.5773538710762143`*^9, 3.577417923930476*^9, 3.577418061865918*^9, {
   3.5774181042199926`*^9, 3.577418122409625*^9}, 3.577418669198986*^9, 
   3.5774188710321407`*^9, 3.5784903109167275`*^9, 3.5784904184321165`*^9, 
   3.605978887590003*^9}],

Cell[BoxData[
 InterpretationBox[
  RowBox[{
  "0.15550946799174345`", "\[InvisibleSpace]", "\<\" \"\>", 
   "\[InvisibleSpace]", "2.717209239313709`"}],
  SequenceForm[0.15550946799174345`, " ", 2.717209239313709],
  Editable->False]], "Print",
 CellChangeTimes->{
  3.5773538710762143`*^9, 3.577417923930476*^9, 3.577418061865918*^9, {
   3.5774181042199926`*^9, 3.577418122409625*^9}, 3.577418669198986*^9, 
   3.5774188710321407`*^9, 3.5784903109167275`*^9, 3.5784904184321165`*^9, 
   3.605978887605603*^9}],

Cell[BoxData[
 InterpretationBox[
  RowBox[{
  "0.21202024949861273`", "\[InvisibleSpace]", "\<\" \"\>", 
   "\[InvisibleSpace]", "2.493697020403973`"}],
  SequenceForm[0.21202024949861273`, " ", 2.493697020403973],
  Editable->False]], "Print",
 CellChangeTimes->{
  3.5773538710762143`*^9, 3.577417923930476*^9, 3.577418061865918*^9, {
   3.5774181042199926`*^9, 3.577418122409625*^9}, 3.577418669198986*^9, 
   3.5774188710321407`*^9, 3.5784903109167275`*^9, 3.5784904184321165`*^9, 
   3.6059788876212034`*^9}],

Cell[BoxData[
 InterpretationBox[
  RowBox[{
  "0.18736506392105406`", "\[InvisibleSpace]", "\<\" \"\>", 
   "\[InvisibleSpace]", "2.337052303235208`"}],
  SequenceForm[0.18736506392105406`, " ", 2.337052303235208],
  Editable->False]], "Print",
 CellChangeTimes->{
  3.5773538710762143`*^9, 3.577417923930476*^9, 3.577418061865918*^9, {
   3.5774181042199926`*^9, 3.577418122409625*^9}, 3.577418669198986*^9, 
   3.5774188710321407`*^9, 3.5784903109167275`*^9, 3.5784904184321165`*^9, 
   3.605978887636803*^9}]
}, Open  ]],

Cell[BoxData[
 RowBox[{
  RowBox[{"FindRoot", "::", "\<\"cvmit\"\>"}], 
  RowBox[{
  ":", " "}], "\<\"\\!\\(\\*StyleBox[\\\"\\\\\\\"Failed to converge to the \
requested accuracy or precision within \\\\\\\"\\\", \\\"MT\\\"]\\)\[NoBreak]\
\\!\\(\\*StyleBox[\\!\\(100\\), \
\\\"MT\\\"]\\)\[NoBreak]\\!\\(\\*StyleBox[\\\"\\\\\\\" \
iterations.\\\\\\\"\\\", \\\"MT\\\"]\\) \\!\\(\\*ButtonBox[\\\"\
\[RightSkeleton]\\\", ButtonStyle->\\\"Link\\\", ButtonFrame->None, \
ButtonData:>\\\"paclet:ref/message/FindRoot/cvmit\\\", ButtonNote -> \
\\\"FindRoot::cvmit\\\"]\\)\"\>"}]], "Message", "MSG",
 CellChangeTimes->{3.5774181263096313`*^9, 3.5774186701037874`*^9, 
  3.5774188714377413`*^9, 3.5784903115875287`*^9, 3.578490421505322*^9, 
  3.6059788876524034`*^9}],

Cell[BoxData[
 RowBox[{
  RowBox[{"General", "::", "\<\"stop\"\>"}], 
  RowBox[{
  ":", " "}], "\<\"\\!\\(\\*StyleBox[\\\"\\\\\\\"Further output of \\\\\\\"\\\
\", \\\"MT\\\"]\\)\[NoBreak]\\!\\(\\*StyleBox[\\!\\(FindRoot :: \\\"cvmit\\\"\
\\), \\\"MT\\\"]\\)\[NoBreak]\\!\\(\\*StyleBox[\\\"\\\\\\\" will be \
suppressed during this calculation.\\\\\\\"\\\", \\\"MT\\\"]\\) \
\\!\\(\\*ButtonBox[\\\"\[RightSkeleton]\\\", ButtonStyle->\\\"Link\\\", \
ButtonFrame->None, ButtonData:>\\\"paclet:ref/message/General/stop\\\", \
ButtonNote -> \\\"General::stop\\\"]\\)\"\>"}]], "Message", "MSG",
 CellChangeTimes->{3.5774181263096313`*^9, 3.5774186701037874`*^9, 
  3.5774188714377413`*^9, 3.5784903115875287`*^9, 3.578490421505322*^9, 
  3.605978887668003*^9}],

Cell[CellGroupData[{

Cell[BoxData[
 InterpretationBox[
  RowBox[{
  "2.5350877700554265`*^29", "\[InvisibleSpace]", "\<\" \"\>", 
   "\[InvisibleSpace]", "0.9744818351651626`"}],
  SequenceForm[2.5350877700554265`*^29, " ", 0.9744818351651626],
  Editable->False]], "Print",
 CellChangeTimes->{
  3.5773538710762143`*^9, 3.577417923930476*^9, 3.577418061865918*^9, {
   3.5774181042199926`*^9, 3.577418122409625*^9}, 3.577418669198986*^9, 
   3.5774188710321407`*^9, 3.5784903109167275`*^9, 3.5784904184321165`*^9, 
   3.6059788876836033`*^9}],

Cell[BoxData[
 InterpretationBox[
  RowBox[{
  "0.6103696468918907`", "\[InvisibleSpace]", "\<\" \"\>", 
   "\[InvisibleSpace]", "2.2399567542539396`"}],
  SequenceForm[0.6103696468918907, " ", 2.2399567542539396`],
  Editable->False]], "Print",
 CellChangeTimes->{
  3.5773538710762143`*^9, 3.577417923930476*^9, 3.577418061865918*^9, {
   3.5774181042199926`*^9, 3.577418122409625*^9}, 3.577418669198986*^9, 
   3.5774188710321407`*^9, 3.5784903109167275`*^9, 3.5784904184321165`*^9, 
   3.6059788876992035`*^9}],

Cell[BoxData[
 InterpretationBox[
  RowBox[{
  "2.4408883576956635`*^29", "\[InvisibleSpace]", "\<\" \"\>", 
   "\[InvisibleSpace]", "1.1316990678427934`"}],
  SequenceForm[2.4408883576956635`*^29, " ", 1.1316990678427934`],
  Editable->False]], "Print",
 CellChangeTimes->{
  3.5773538710762143`*^9, 3.577417923930476*^9, 3.577418061865918*^9, {
   3.5774181042199926`*^9, 3.577418122409625*^9}, 3.577418669198986*^9, 
   3.5774188710321407`*^9, 3.5784903109167275`*^9, 3.5784904184321165`*^9, 
   3.6059788877148037`*^9}],

Cell[BoxData[
 InterpretationBox[
  RowBox[{
  "0.15944009384066987`", "\[InvisibleSpace]", "\<\" \"\>", 
   "\[InvisibleSpace]", "2.6333424131416305`"}],
  SequenceForm[0.15944009384066987`, " ", 2.6333424131416305`],
  Editable->False]], "Print",
 CellChangeTimes->{
  3.5773538710762143`*^9, 3.577417923930476*^9, 3.577418061865918*^9, {
   3.5774181042199926`*^9, 3.577418122409625*^9}, 3.577418669198986*^9, 
   3.5774188710321407`*^9, 3.5784903109167275`*^9, 3.5784904184321165`*^9, 
   3.6059788877460036`*^9}],

Cell[BoxData[
 InterpretationBox[
  RowBox[{
  "0.32190305602399605`", "\[InvisibleSpace]", "\<\" \"\>", 
   "\[InvisibleSpace]", "2.169387818408309`"}],
  SequenceForm[0.32190305602399605`, " ", 2.169387818408309],
  Editable->False]], "Print",
 CellChangeTimes->{
  3.5773538710762143`*^9, 3.577417923930476*^9, 3.577418061865918*^9, {
   3.5774181042199926`*^9, 3.577418122409625*^9}, 3.577418669198986*^9, 
   3.5774188710321407`*^9, 3.5784903109167275`*^9, 3.5784904184321165`*^9, 
   3.6059788877616034`*^9}],

Cell[BoxData[
 InterpretationBox[
  RowBox[{
  "0.2741176161344591`", "\[InvisibleSpace]", "\<\" \"\>", 
   "\[InvisibleSpace]", "1.9926850910066258`"}],
  SequenceForm[0.2741176161344591, " ", 1.9926850910066258`],
  Editable->False]], "Print",
 CellChangeTimes->{
  3.5773538710762143`*^9, 3.577417923930476*^9, 3.577418061865918*^9, {
   3.5774181042199926`*^9, 3.577418122409625*^9}, 3.577418669198986*^9, 
   3.5774188710321407`*^9, 3.5784903109167275`*^9, 3.5784904184321165`*^9, 
   3.6059788877772036`*^9}],

Cell[BoxData[
 InterpretationBox[
  RowBox[{
  "0.30636044364457865`", "\[InvisibleSpace]", "\<\" \"\>", 
   "\[InvisibleSpace]", "2.187264672738577`"}],
  SequenceForm[0.30636044364457865`, " ", 2.187264672738577],
  Editable->False]], "Print",
 CellChangeTimes->{
  3.5773538710762143`*^9, 3.577417923930476*^9, 3.577418061865918*^9, {
   3.5774181042199926`*^9, 3.577418122409625*^9}, 3.577418669198986*^9, 
   3.5774188710321407`*^9, 3.5784903109167275`*^9, 3.5784904184321165`*^9, 
   3.605978887792804*^9}],

Cell[BoxData[
 InterpretationBox[
  RowBox[{
  "0.36765370538949094`", "\[InvisibleSpace]", "\<\" \"\>", 
   "\[InvisibleSpace]", "2.3601547051960754`"}],
  SequenceForm[0.36765370538949094`, " ", 2.3601547051960754`],
  Editable->False]], "Print",
 CellChangeTimes->{
  3.5773538710762143`*^9, 3.577417923930476*^9, 3.577418061865918*^9, {
   3.5774181042199926`*^9, 3.577418122409625*^9}, 3.577418669198986*^9, 
   3.5774188710321407`*^9, 3.5784903109167275`*^9, 3.5784904184321165`*^9, 
   3.6059788878084035`*^9}],

Cell[BoxData[
 InterpretationBox[
  RowBox[{
  "0.2945999498962619`", "\[InvisibleSpace]", "\<\" \"\>", 
   "\[InvisibleSpace]", "1.8440483163199153`"}],
  SequenceForm[0.2945999498962619, " ", 1.8440483163199153`],
  Editable->False]], "Print",
 CellChangeTimes->{
  3.5773538710762143`*^9, 3.577417923930476*^9, 3.577418061865918*^9, {
   3.5774181042199926`*^9, 3.577418122409625*^9}, 3.577418669198986*^9, 
   3.5774188710321407`*^9, 3.5784903109167275`*^9, 3.5784904184321165`*^9, 
   3.6059788878240037`*^9}],

Cell[BoxData[
 InterpretationBox[
  RowBox[{
  "0.2867954814624744`", "\[InvisibleSpace]", "\<\" \"\>", 
   "\[InvisibleSpace]", "2.2804236387017562`"}],
  SequenceForm[0.2867954814624744, " ", 2.2804236387017562`],
  Editable->False]], "Print",
 CellChangeTimes->{
  3.5773538710762143`*^9, 3.577417923930476*^9, 3.577418061865918*^9, {
   3.5774181042199926`*^9, 3.577418122409625*^9}, 3.577418669198986*^9, 
   3.5774188710321407`*^9, 3.5784903109167275`*^9, 3.5784904184321165`*^9, 
   3.6059788878396034`*^9}],

Cell[BoxData[
 InterpretationBox[
  RowBox[{
  "0.5798518449486871`", "\[InvisibleSpace]", "\<\" \"\>", 
   "\[InvisibleSpace]", "2.0416951402144976`"}],
  SequenceForm[0.5798518449486871, " ", 2.0416951402144976`],
  Editable->False]], "Print",
 CellChangeTimes->{
  3.5773538710762143`*^9, 3.577417923930476*^9, 3.577418061865918*^9, {
   3.5774181042199926`*^9, 3.577418122409625*^9}, 3.577418669198986*^9, 
   3.5774188710321407`*^9, 3.5784903109167275`*^9, 3.5784904184321165`*^9, 
   3.6059788878552036`*^9}],

Cell[BoxData[
 InterpretationBox[
  RowBox[{
  "0.309698067705787`", "\[InvisibleSpace]", "\<\" \"\>", "\[InvisibleSpace]",
    "1.3917595069469875`"}],
  SequenceForm[0.309698067705787, " ", 1.3917595069469875`],
  Editable->False]], "Print",
 CellChangeTimes->{
  3.5773538710762143`*^9, 3.577417923930476*^9, 3.577418061865918*^9, {
   3.5774181042199926`*^9, 3.577418122409625*^9}, 3.577418669198986*^9, 
   3.5774188710321407`*^9, 3.5784903109167275`*^9, 3.5784904184321165`*^9, 
   3.605978887870804*^9}],

Cell[BoxData[
 InterpretationBox[
  RowBox[{
  "0.6916124136564389`", "\[InvisibleSpace]", "\<\" \"\>", 
   "\[InvisibleSpace]", "2.2207456148910256`"}],
  SequenceForm[0.6916124136564389, " ", 2.2207456148910256`],
  Editable->False]], "Print",
 CellChangeTimes->{
  3.5773538710762143`*^9, 3.577417923930476*^9, 3.577418061865918*^9, {
   3.5774181042199926`*^9, 3.577418122409625*^9}, 3.577418669198986*^9, 
   3.5774188710321407`*^9, 3.5784903109167275`*^9, 3.5784904184321165`*^9, 
   3.605978887886404*^9}],

Cell[BoxData[
 InterpretationBox[
  RowBox[{
  "0.18600761907334623`", "\[InvisibleSpace]", "\<\" \"\>", 
   "\[InvisibleSpace]", "2.206333734100319`"}],
  SequenceForm[0.18600761907334623`, " ", 2.206333734100319],
  Editable->False]], "Print",
 CellChangeTimes->{
  3.5773538710762143`*^9, 3.577417923930476*^9, 3.577418061865918*^9, {
   3.5774181042199926`*^9, 3.577418122409625*^9}, 3.577418669198986*^9, 
   3.5774188710321407`*^9, 3.5784903109167275`*^9, 3.5784904184321165`*^9, 
   3.605978887902004*^9}],

Cell[BoxData[
 InterpretationBox[
  RowBox[{
  "0.6614374342886752`", "\[InvisibleSpace]", "\<\" \"\>", 
   "\[InvisibleSpace]", "1.3458556122776357`"}],
  SequenceForm[0.6614374342886752, " ", 1.3458556122776357`],
  Editable->False]], "Print",
 CellChangeTimes->{
  3.5773538710762143`*^9, 3.577417923930476*^9, 3.577418061865918*^9, {
   3.5774181042199926`*^9, 3.577418122409625*^9}, 3.577418669198986*^9, 
   3.5774188710321407`*^9, 3.5784903109167275`*^9, 3.5784904184321165`*^9, 
   3.6059788879176035`*^9}],

Cell[BoxData[
 InterpretationBox[
  RowBox[{
  "0.48324548938309153`", "\[InvisibleSpace]", "\<\" \"\>", 
   "\[InvisibleSpace]", "2.001000411079265`"}],
  SequenceForm[0.48324548938309153`, " ", 2.001000411079265],
  Editable->False]], "Print",
 CellChangeTimes->{
  3.5773538710762143`*^9, 3.577417923930476*^9, 3.577418061865918*^9, {
   3.5774181042199926`*^9, 3.577418122409625*^9}, 3.577418669198986*^9, 
   3.5774188710321407`*^9, 3.5784903109167275`*^9, 3.5784904184321165`*^9, 
   3.6059788879332037`*^9}],

Cell[BoxData[
 InterpretationBox[
  RowBox[{
  "4.469606975197388`", "\[InvisibleSpace]", "\<\" \"\>", "\[InvisibleSpace]", 
   RowBox[{"-", "1.5837170122231852`"}]}],
  SequenceForm[4.469606975197388, " ", -1.5837170122231852`],
  Editable->False]], "Print",
 CellChangeTimes->{
  3.5773538710762143`*^9, 3.577417923930476*^9, 3.577418061865918*^9, {
   3.5774181042199926`*^9, 3.577418122409625*^9}, 3.577418669198986*^9, 
   3.5774188710321407`*^9, 3.5784903109167275`*^9, 3.5784904184321165`*^9, 
   3.605978887964404*^9}],

Cell[BoxData[
 InterpretationBox[
  RowBox[{
  "0.4797984869117838`", "\[InvisibleSpace]", "\<\" \"\>", 
   "\[InvisibleSpace]", "1.692415276359289`"}],
  SequenceForm[0.4797984869117838, " ", 1.692415276359289],
  Editable->False]], "Print",
 CellChangeTimes->{
  3.5773538710762143`*^9, 3.577417923930476*^9, 3.577418061865918*^9, {
   3.5774181042199926`*^9, 3.577418122409625*^9}, 3.577418669198986*^9, 
   3.5774188710321407`*^9, 3.5784903109167275`*^9, 3.5784904184321165`*^9, 
   3.6059788879800043`*^9}],

Cell[BoxData[
 InterpretationBox[
  RowBox[{
  "0.15379868326514778`", "\[InvisibleSpace]", "\<\" \"\>", 
   "\[InvisibleSpace]", "3.020691914099969`"}],
  SequenceForm[0.15379868326514778`, " ", 3.020691914099969],
  Editable->False]], "Print",
 CellChangeTimes->{
  3.5773538710762143`*^9, 3.577417923930476*^9, 3.577418061865918*^9, {
   3.5774181042199926`*^9, 3.577418122409625*^9}, 3.577418669198986*^9, 
   3.5774188710321407`*^9, 3.5784903109167275`*^9, 3.5784904184321165`*^9, 
   3.605978887995604*^9}],

Cell[BoxData[
 InterpretationBox[
  RowBox[{
  "0.08138196955717929`", "\[InvisibleSpace]", "\<\" \"\>", 
   "\[InvisibleSpace]", "2.9583594146302334`"}],
  SequenceForm[0.08138196955717929, " ", 2.9583594146302334`],
  Editable->False]], "Print",
 CellChangeTimes->{
  3.5773538710762143`*^9, 3.577417923930476*^9, 3.577418061865918*^9, {
   3.5774181042199926`*^9, 3.577418122409625*^9}, 3.577418669198986*^9, 
   3.5774188710321407`*^9, 3.5784903109167275`*^9, 3.5784904184321165`*^9, 
   3.605978888011204*^9}],

Cell[BoxData[
 InterpretationBox[
  RowBox[{
  "0.34219460713665084`", "\[InvisibleSpace]", "\<\" \"\>", 
   "\[InvisibleSpace]", "1.8094289063928317`"}],
  SequenceForm[0.34219460713665084`, " ", 1.8094289063928317`],
  Editable->False]], "Print",
 CellChangeTimes->{
  3.5773538710762143`*^9, 3.577417923930476*^9, 3.577418061865918*^9, {
   3.5774181042199926`*^9, 3.577418122409625*^9}, 3.577418669198986*^9, 
   3.5774188710321407`*^9, 3.5784903109167275`*^9, 3.5784904184321165`*^9, 
   3.605978888026804*^9}],

Cell[BoxData[
 InterpretationBox[
  RowBox[{
  "0.49828504748848124`", "\[InvisibleSpace]", "\<\" \"\>", 
   "\[InvisibleSpace]", "1.5646361785189247`"}],
  SequenceForm[0.49828504748848124`, " ", 1.5646361785189247`],
  Editable->False]], "Print",
 CellChangeTimes->{
  3.5773538710762143`*^9, 3.577417923930476*^9, 3.577418061865918*^9, {
   3.5774181042199926`*^9, 3.577418122409625*^9}, 3.577418669198986*^9, 
   3.5774188710321407`*^9, 3.5784903109167275`*^9, 3.5784904184321165`*^9, 
   3.605978888042404*^9}],

Cell[BoxData[
 InterpretationBox[
  RowBox[{
  "0.31532763350470455`", "\[InvisibleSpace]", "\<\" \"\>", 
   "\[InvisibleSpace]", "1.6952914802983794`"}],
  SequenceForm[0.31532763350470455`, " ", 1.6952914802983794`],
  Editable->False]], "Print",
 CellChangeTimes->{
  3.5773538710762143`*^9, 3.577417923930476*^9, 3.577418061865918*^9, {
   3.5774181042199926`*^9, 3.577418122409625*^9}, 3.577418669198986*^9, 
   3.5774188710321407`*^9, 3.5784903109167275`*^9, 3.5784904184321165`*^9, 
   3.605978888058004*^9}],

Cell[BoxData[
 InterpretationBox[
  RowBox[{
  "0.3551174709481133`", "\[InvisibleSpace]", "\<\" \"\>", 
   "\[InvisibleSpace]", "1.927195953043365`"}],
  SequenceForm[0.3551174709481133, " ", 1.927195953043365],
  Editable->False]], "Print",
 CellChangeTimes->{
  3.5773538710762143`*^9, 3.577417923930476*^9, 3.577418061865918*^9, {
   3.5774181042199926`*^9, 3.577418122409625*^9}, 3.577418669198986*^9, 
   3.5774188710321407`*^9, 3.5784903109167275`*^9, 3.5784904184321165`*^9, 
   3.605978888073604*^9}],

Cell[BoxData[
 InterpretationBox[
  RowBox[{
  "0.16534389049182655`", "\[InvisibleSpace]", "\<\" \"\>", 
   "\[InvisibleSpace]", "2.669160763048175`"}],
  SequenceForm[0.16534389049182655`, " ", 2.669160763048175],
  Editable->False]], "Print",
 CellChangeTimes->{
  3.5773538710762143`*^9, 3.577417923930476*^9, 3.577418061865918*^9, {
   3.5774181042199926`*^9, 3.577418122409625*^9}, 3.577418669198986*^9, 
   3.5774188710321407`*^9, 3.5784903109167275`*^9, 3.5784904184321165`*^9, 
   3.605978888089204*^9}],

Cell[BoxData[
 InterpretationBox[
  RowBox[{
  "0.3879978373449119`", "\[InvisibleSpace]", "\<\" \"\>", 
   "\[InvisibleSpace]", "2.03400865451489`"}],
  SequenceForm[0.3879978373449119, " ", 2.03400865451489],
  Editable->False]], "Print",
 CellChangeTimes->{
  3.5773538710762143`*^9, 3.577417923930476*^9, 3.577418061865918*^9, {
   3.5774181042199926`*^9, 3.577418122409625*^9}, 3.577418669198986*^9, 
   3.5774188710321407`*^9, 3.5784903109167275`*^9, 3.5784904184321165`*^9, 
   3.605978888104804*^9}],

Cell[BoxData[
 InterpretationBox[
  RowBox[{
  "0.4511779121619701`", "\[InvisibleSpace]", "\<\" \"\>", 
   "\[InvisibleSpace]", "1.7578949854940786`"}],
  SequenceForm[0.4511779121619701, " ", 1.7578949854940786`],
  Editable->False]], "Print",
 CellChangeTimes->{
  3.5773538710762143`*^9, 3.577417923930476*^9, 3.577418061865918*^9, {
   3.5774181042199926`*^9, 3.577418122409625*^9}, 3.577418669198986*^9, 
   3.5774188710321407`*^9, 3.5784903109167275`*^9, 3.5784904184321165`*^9, 
   3.6059788881204042`*^9}],

Cell[BoxData[
 InterpretationBox[
  RowBox[{
  "0.22962562621482188`", "\[InvisibleSpace]", "\<\" \"\>", 
   "\[InvisibleSpace]", "1.8559777202146819`"}],
  SequenceForm[0.22962562621482188`, " ", 1.8559777202146819`],
  Editable->False]], "Print",
 CellChangeTimes->{
  3.5773538710762143`*^9, 3.577417923930476*^9, 3.577418061865918*^9, {
   3.5774181042199926`*^9, 3.577418122409625*^9}, 3.577418669198986*^9, 
   3.5774188710321407`*^9, 3.5784903109167275`*^9, 3.5784904184321165`*^9, 
   3.6059788881360044`*^9}],

Cell[BoxData[
 InterpretationBox[
  RowBox[{
  "0.12957685341097538`", "\[InvisibleSpace]", "\<\" \"\>", 
   "\[InvisibleSpace]", "2.585346184848556`"}],
  SequenceForm[0.12957685341097538`, " ", 2.585346184848556],
  Editable->False]], "Print",
 CellChangeTimes->{
  3.5773538710762143`*^9, 3.577417923930476*^9, 3.577418061865918*^9, {
   3.5774181042199926`*^9, 3.577418122409625*^9}, 3.577418669198986*^9, 
   3.5774188710321407`*^9, 3.5784903109167275`*^9, 3.5784904184321165`*^9, 
   3.605978888151604*^9}],

Cell[BoxData[
 InterpretationBox[
  RowBox[{
  "0.27185870442768306`", "\[InvisibleSpace]", "\<\" \"\>", 
   "\[InvisibleSpace]", "2.067081910021172`"}],
  SequenceForm[0.27185870442768306`, " ", 2.067081910021172],
  Editable->False]], "Print",
 CellChangeTimes->{
  3.5773538710762143`*^9, 3.577417923930476*^9, 3.577418061865918*^9, {
   3.5774181042199926`*^9, 3.577418122409625*^9}, 3.577418669198986*^9, 
   3.5774188710321407`*^9, 3.5784903109167275`*^9, 3.5784904184321165`*^9, 
   3.6059788881672044`*^9}],

Cell[BoxData[
 InterpretationBox[
  RowBox[{
  "0.07239934869560953`", "\[InvisibleSpace]", "\<\" \"\>", 
   "\[InvisibleSpace]", "3.603366240767855`"}],
  SequenceForm[0.07239934869560953, " ", 3.603366240767855],
  Editable->False]], "Print",
 CellChangeTimes->{
  3.5773538710762143`*^9, 3.577417923930476*^9, 3.577418061865918*^9, {
   3.5774181042199926`*^9, 3.577418122409625*^9}, 3.577418669198986*^9, 
   3.5774188710321407`*^9, 3.5784903109167275`*^9, 3.5784904184321165`*^9, 
   3.6059788881984043`*^9}],

Cell[BoxData[
 InterpretationBox[
  RowBox[{
  "0.26170961164829193`", "\[InvisibleSpace]", "\<\" \"\>", 
   "\[InvisibleSpace]", "1.9197499756139265`"}],
  SequenceForm[0.26170961164829193`, " ", 1.9197499756139265`],
  Editable->False]], "Print",
 CellChangeTimes->{
  3.5773538710762143`*^9, 3.577417923930476*^9, 3.577418061865918*^9, {
   3.5774181042199926`*^9, 3.577418122409625*^9}, 3.577418669198986*^9, 
   3.5774188710321407`*^9, 3.5784903109167275`*^9, 3.5784904184321165`*^9, 
   3.6059788882140045`*^9}],

Cell[BoxData[
 InterpretationBox[
  RowBox[{
  "0.5659974036826911`", "\[InvisibleSpace]", "\<\" \"\>", 
   "\[InvisibleSpace]", "1.5250787654199378`"}],
  SequenceForm[0.5659974036826911, " ", 1.5250787654199378`],
  Editable->False]], "Print",
 CellChangeTimes->{
  3.5773538710762143`*^9, 3.577417923930476*^9, 3.577418061865918*^9, {
   3.5774181042199926`*^9, 3.577418122409625*^9}, 3.577418669198986*^9, 
   3.5774188710321407`*^9, 3.5784903109167275`*^9, 3.5784904184321165`*^9, 
   3.6059788882296047`*^9}],

Cell[BoxData[
 InterpretationBox[
  RowBox[{
  "0.5137907021054325`", "\[InvisibleSpace]", "\<\" \"\>", 
   "\[InvisibleSpace]", "2.525362953087902`"}],
  SequenceForm[0.5137907021054325, " ", 2.525362953087902],
  Editable->False]], "Print",
 CellChangeTimes->{
  3.5773538710762143`*^9, 3.577417923930476*^9, 3.577418061865918*^9, {
   3.5774181042199926`*^9, 3.577418122409625*^9}, 3.577418669198986*^9, 
   3.5774188710321407`*^9, 3.5784903109167275`*^9, 3.5784904184321165`*^9, 
   3.6059788882452044`*^9}],

Cell[BoxData[
 InterpretationBox[
  RowBox[{
  "0.1232565186130551`", "\[InvisibleSpace]", "\<\" \"\>", 
   "\[InvisibleSpace]", "2.3228804823587694`"}],
  SequenceForm[0.1232565186130551, " ", 2.3228804823587694`],
  Editable->False]], "Print",
 CellChangeTimes->{
  3.5773538710762143`*^9, 3.577417923930476*^9, 3.577418061865918*^9, {
   3.5774181042199926`*^9, 3.577418122409625*^9}, 3.577418669198986*^9, 
   3.5774188710321407`*^9, 3.5784903109167275`*^9, 3.5784904184321165`*^9, 
   3.605978888260804*^9}],

Cell[BoxData[
 InterpretationBox[
  RowBox[{
  "0.19821994617018307`", "\[InvisibleSpace]", "\<\" \"\>", 
   "\[InvisibleSpace]", "1.8127020635005124`"}],
  SequenceForm[0.19821994617018307`, " ", 1.8127020635005124`],
  Editable->False]], "Print",
 CellChangeTimes->{
  3.5773538710762143`*^9, 3.577417923930476*^9, 3.577418061865918*^9, {
   3.5774181042199926`*^9, 3.577418122409625*^9}, 3.577418669198986*^9, 
   3.5774188710321407`*^9, 3.5784903109167275`*^9, 3.5784904184321165`*^9, 
   3.6059788882764044`*^9}],

Cell[BoxData[
 InterpretationBox[
  RowBox[{
  "0.22611857512569208`", "\[InvisibleSpace]", "\<\" \"\>", 
   "\[InvisibleSpace]", "2.412642576308157`"}],
  SequenceForm[0.22611857512569208`, " ", 2.412642576308157],
  Editable->False]], "Print",
 CellChangeTimes->{
  3.5773538710762143`*^9, 3.577417923930476*^9, 3.577418061865918*^9, {
   3.5774181042199926`*^9, 3.577418122409625*^9}, 3.577418669198986*^9, 
   3.5774188710321407`*^9, 3.5784903109167275`*^9, 3.5784904184321165`*^9, 
   3.6059788882920046`*^9}],

Cell[BoxData[
 InterpretationBox[
  RowBox[{
  "0.39362718701265115`", "\[InvisibleSpace]", "\<\" \"\>", 
   "\[InvisibleSpace]", "1.9121047207865733`"}],
  SequenceForm[0.39362718701265115`, " ", 1.9121047207865733`],
  Editable->False]], "Print",
 CellChangeTimes->{
  3.5773538710762143`*^9, 3.577417923930476*^9, 3.577418061865918*^9, {
   3.5774181042199926`*^9, 3.577418122409625*^9}, 3.577418669198986*^9, 
   3.5774188710321407`*^9, 3.5784903109167275`*^9, 3.5784904184321165`*^9, 
   3.6059788883076043`*^9}],

Cell[BoxData[
 InterpretationBox[
  RowBox[{
  "0.20927819462858882`", "\[InvisibleSpace]", "\<\" \"\>", 
   "\[InvisibleSpace]", "2.5439274833750325`"}],
  SequenceForm[0.20927819462858882`, " ", 2.5439274833750325`],
  Editable->False]], "Print",
 CellChangeTimes->{
  3.5773538710762143`*^9, 3.577417923930476*^9, 3.577418061865918*^9, {
   3.5774181042199926`*^9, 3.577418122409625*^9}, 3.577418669198986*^9, 
   3.5774188710321407`*^9, 3.5784903109167275`*^9, 3.5784904184321165`*^9, 
   3.6059788883232045`*^9}],

Cell[BoxData[
 InterpretationBox[
  RowBox[{
  "0.47470599072918984`", "\[InvisibleSpace]", "\<\" \"\>", 
   "\[InvisibleSpace]", "2.1977921573413393`"}],
  SequenceForm[0.47470599072918984`, " ", 2.1977921573413393`],
  Editable->False]], "Print",
 CellChangeTimes->{
  3.5773538710762143`*^9, 3.577417923930476*^9, 3.577418061865918*^9, {
   3.5774181042199926`*^9, 3.577418122409625*^9}, 3.577418669198986*^9, 
   3.5774188710321407`*^9, 3.5784903109167275`*^9, 3.5784904184321165`*^9, 
   3.6059788883388042`*^9}],

Cell[BoxData[
 InterpretationBox[
  RowBox[{
  "0.09720764088034554`", "\[InvisibleSpace]", "\<\" \"\>", 
   "\[InvisibleSpace]", "3.128428857296994`"}],
  SequenceForm[0.09720764088034554, " ", 3.128428857296994],
  Editable->False]], "Print",
 CellChangeTimes->{
  3.5773538710762143`*^9, 3.577417923930476*^9, 3.577418061865918*^9, {
   3.5774181042199926`*^9, 3.577418122409625*^9}, 3.577418669198986*^9, 
   3.5774188710321407`*^9, 3.5784903109167275`*^9, 3.5784904184321165`*^9, 
   3.6059788883544044`*^9}],

Cell[BoxData[
 InterpretationBox[
  RowBox[{
  "0.30371431679950284`", "\[InvisibleSpace]", "\<\" \"\>", 
   "\[InvisibleSpace]", "1.871074593459636`"}],
  SequenceForm[0.30371431679950284`, " ", 1.871074593459636],
  Editable->False]], "Print",
 CellChangeTimes->{
  3.5773538710762143`*^9, 3.577417923930476*^9, 3.577418061865918*^9, {
   3.5774181042199926`*^9, 3.577418122409625*^9}, 3.577418669198986*^9, 
   3.5774188710321407`*^9, 3.5784903109167275`*^9, 3.5784904184321165`*^9, 
   3.6059788883700047`*^9}],

Cell[BoxData[
 InterpretationBox[
  RowBox[{
  "0.09156168027381868`", "\[InvisibleSpace]", "\<\" \"\>", 
   "\[InvisibleSpace]", "2.915467073664703`"}],
  SequenceForm[0.09156168027381868, " ", 2.915467073664703],
  Editable->False]], "Print",
 CellChangeTimes->{
  3.5773538710762143`*^9, 3.577417923930476*^9, 3.577418061865918*^9, {
   3.5774181042199926`*^9, 3.577418122409625*^9}, 3.577418669198986*^9, 
   3.5774188710321407`*^9, 3.5784903109167275`*^9, 3.5784904184321165`*^9, 
   3.605978888385605*^9}],

Cell[BoxData[
 InterpretationBox[
  RowBox[{
  "0.1699762669244445`", "\[InvisibleSpace]", "\<\" \"\>", 
   "\[InvisibleSpace]", "2.202041305839697`"}],
  SequenceForm[0.1699762669244445, " ", 2.202041305839697],
  Editable->False]], "Print",
 CellChangeTimes->{
  3.5773538710762143`*^9, 3.577417923930476*^9, 3.577418061865918*^9, {
   3.5774181042199926`*^9, 3.577418122409625*^9}, 3.577418669198986*^9, 
   3.5774188710321407`*^9, 3.5784903109167275`*^9, 3.5784904184321165`*^9, 
   3.605978888401205*^9}],

Cell[BoxData[
 InterpretationBox[
  RowBox[{
  "0.11584046350246333`", "\[InvisibleSpace]", "\<\" \"\>", 
   "\[InvisibleSpace]", "3.0197872225211837`"}],
  SequenceForm[0.11584046350246333`, " ", 3.0197872225211837`],
  Editable->False]], "Print",
 CellChangeTimes->{
  3.5773538710762143`*^9, 3.577417923930476*^9, 3.577418061865918*^9, {
   3.5774181042199926`*^9, 3.577418122409625*^9}, 3.577418669198986*^9, 
   3.5774188710321407`*^9, 3.5784903109167275`*^9, 3.5784904184321165`*^9, 
   3.6059788884324045`*^9}],

Cell[BoxData[
 InterpretationBox[
  RowBox[{
  "0.5091267094815635`", "\[InvisibleSpace]", "\<\" \"\>", 
   "\[InvisibleSpace]", "2.1865643063486915`"}],
  SequenceForm[0.5091267094815635, " ", 2.1865643063486915`],
  Editable->False]], "Print",
 CellChangeTimes->{
  3.5773538710762143`*^9, 3.577417923930476*^9, 3.577418061865918*^9, {
   3.5774181042199926`*^9, 3.577418122409625*^9}, 3.577418669198986*^9, 
   3.5774188710321407`*^9, 3.5784903109167275`*^9, 3.5784904184321165`*^9, 
   3.6059788884480047`*^9}],

Cell[BoxData[
 InterpretationBox[
  RowBox[{
  "0.12134673091420019`", "\[InvisibleSpace]", "\<\" \"\>", 
   "\[InvisibleSpace]", "2.8613451936522916`"}],
  SequenceForm[0.12134673091420019`, " ", 2.8613451936522916`],
  Editable->False]], "Print",
 CellChangeTimes->{
  3.5773538710762143`*^9, 3.577417923930476*^9, 3.577418061865918*^9, {
   3.5774181042199926`*^9, 3.577418122409625*^9}, 3.577418669198986*^9, 
   3.5774188710321407`*^9, 3.5784903109167275`*^9, 3.5784904184321165`*^9, 
   3.605978888463605*^9}],

Cell[BoxData[
 InterpretationBox[
  RowBox[{
  "0.676278135451343`", "\[InvisibleSpace]", "\<\" \"\>", "\[InvisibleSpace]",
    "1.6452167613828443`"}],
  SequenceForm[0.676278135451343, " ", 1.6452167613828443`],
  Editable->False]], "Print",
 CellChangeTimes->{
  3.5773538710762143`*^9, 3.577417923930476*^9, 3.577418061865918*^9, {
   3.5774181042199926`*^9, 3.577418122409625*^9}, 3.577418669198986*^9, 
   3.5774188710321407`*^9, 3.5784903109167275`*^9, 3.5784904184321165`*^9, 
   3.605978888479205*^9}],

Cell[BoxData[
 InterpretationBox[
  RowBox[{
  "0.3660882214225617`", "\[InvisibleSpace]", "\<\" \"\>", 
   "\[InvisibleSpace]", "2.3780012966841`"}],
  SequenceForm[0.3660882214225617, " ", 2.3780012966841],
  Editable->False]], "Print",
 CellChangeTimes->{
  3.5773538710762143`*^9, 3.577417923930476*^9, 3.577418061865918*^9, {
   3.5774181042199926`*^9, 3.577418122409625*^9}, 3.577418669198986*^9, 
   3.5774188710321407`*^9, 3.5784903109167275`*^9, 3.5784904184321165`*^9, 
   3.605978888494805*^9}],

Cell[BoxData[
 InterpretationBox[
  RowBox[{
  "0.2387995175170118`", "\[InvisibleSpace]", "\<\" \"\>", 
   "\[InvisibleSpace]", "2.7879508340054286`"}],
  SequenceForm[0.2387995175170118, " ", 2.7879508340054286`],
  Editable->False]], "Print",
 CellChangeTimes->{
  3.5773538710762143`*^9, 3.577417923930476*^9, 3.577418061865918*^9, {
   3.5774181042199926`*^9, 3.577418122409625*^9}, 3.577418669198986*^9, 
   3.5774188710321407`*^9, 3.5784903109167275`*^9, 3.5784904184321165`*^9, 
   3.6059788885104046`*^9}],

Cell[BoxData[
 InterpretationBox[
  RowBox[{
  "0.19937297766769715`", "\[InvisibleSpace]", "\<\" \"\>", 
   "\[InvisibleSpace]", "2.1876688459937568`"}],
  SequenceForm[0.19937297766769715`, " ", 2.1876688459937568`],
  Editable->False]], "Print",
 CellChangeTimes->{
  3.5773538710762143`*^9, 3.577417923930476*^9, 3.577418061865918*^9, {
   3.5774181042199926`*^9, 3.577418122409625*^9}, 3.577418669198986*^9, 
   3.5774188710321407`*^9, 3.5784903109167275`*^9, 3.5784904184321165`*^9, 
   3.605978888526005*^9}],

Cell[BoxData[
 InterpretationBox[
  RowBox[{
  "0.32464492678972134`", "\[InvisibleSpace]", "\<\" \"\>", 
   "\[InvisibleSpace]", "2.220469864852354`"}],
  SequenceForm[0.32464492678972134`, " ", 2.220469864852354],
  Editable->False]], "Print",
 CellChangeTimes->{
  3.5773538710762143`*^9, 3.577417923930476*^9, 3.577418061865918*^9, {
   3.5774181042199926`*^9, 3.577418122409625*^9}, 3.577418669198986*^9, 
   3.5774188710321407`*^9, 3.5784903109167275`*^9, 3.5784904184321165`*^9, 
   3.605978888541605*^9}],

Cell[BoxData[
 InterpretationBox[
  RowBox[{
  "0.054604679058558446`", "\[InvisibleSpace]", "\<\" \"\>", 
   "\[InvisibleSpace]", "3.630589206161417`"}],
  SequenceForm[0.054604679058558446`, " ", 3.630589206161417],
  Editable->False]], "Print",
 CellChangeTimes->{
  3.5773538710762143`*^9, 3.577417923930476*^9, 3.577418061865918*^9, {
   3.5774181042199926`*^9, 3.577418122409625*^9}, 3.577418669198986*^9, 
   3.5774188710321407`*^9, 3.5784903109167275`*^9, 3.5784904184321165`*^9, 
   3.605978888557205*^9}],

Cell[BoxData[
 InterpretationBox[
  RowBox[{
  "0.323144731543494`", "\[InvisibleSpace]", "\<\" \"\>", "\[InvisibleSpace]",
    "2.5609961276822912`"}],
  SequenceForm[0.323144731543494, " ", 2.5609961276822912`],
  Editable->False]], "Print",
 CellChangeTimes->{
  3.5773538710762143`*^9, 3.577417923930476*^9, 3.577418061865918*^9, {
   3.5774181042199926`*^9, 3.577418122409625*^9}, 3.577418669198986*^9, 
   3.5774188710321407`*^9, 3.5784903109167275`*^9, 3.5784904184321165`*^9, 
   3.605978888572805*^9}],

Cell[BoxData[
 InterpretationBox[
  RowBox[{
  "4.763866913319749`*^29", "\[InvisibleSpace]", "\<\" \"\>", 
   "\[InvisibleSpace]", "1.163870988387155`"}],
  SequenceForm[4.763866913319749*^29, " ", 1.163870988387155],
  Editable->False]], "Print",
 CellChangeTimes->{
  3.5773538710762143`*^9, 3.577417923930476*^9, 3.577418061865918*^9, {
   3.5774181042199926`*^9, 3.577418122409625*^9}, 3.577418669198986*^9, 
   3.5774188710321407`*^9, 3.5784903109167275`*^9, 3.5784904184321165`*^9, 
   3.6059788885884047`*^9}],

Cell[BoxData[
 InterpretationBox[
  RowBox[{
  "0.24058295177319325`", "\[InvisibleSpace]", "\<\" \"\>", 
   "\[InvisibleSpace]", "3.210320932609451`"}],
  SequenceForm[0.24058295177319325`, " ", 3.210320932609451],
  Editable->False]], "Print",
 CellChangeTimes->{
  3.5773538710762143`*^9, 3.577417923930476*^9, 3.577418061865918*^9, {
   3.5774181042199926`*^9, 3.577418122409625*^9}, 3.577418669198986*^9, 
   3.5774188710321407`*^9, 3.5784903109167275`*^9, 3.5784904184321165`*^9, 
   3.605978888604005*^9}],

Cell[BoxData[
 InterpretationBox[
  RowBox[{
  "0.4875123123864724`", "\[InvisibleSpace]", "\<\" \"\>", 
   "\[InvisibleSpace]", "1.89481012798003`"}],
  SequenceForm[0.4875123123864724, " ", 1.89481012798003],
  Editable->False]], "Print",
 CellChangeTimes->{
  3.5773538710762143`*^9, 3.577417923930476*^9, 3.577418061865918*^9, {
   3.5774181042199926`*^9, 3.577418122409625*^9}, 3.577418669198986*^9, 
   3.5774188710321407`*^9, 3.5784903109167275`*^9, 3.5784904184321165`*^9, 
   3.605978888619605*^9}],

Cell[BoxData[
 InterpretationBox[
  RowBox[{
  "0.32373369571319066`", "\[InvisibleSpace]", "\<\" \"\>", 
   "\[InvisibleSpace]", "1.929105894695463`"}],
  SequenceForm[0.32373369571319066`, " ", 1.929105894695463],
  Editable->False]], "Print",
 CellChangeTimes->{
  3.5773538710762143`*^9, 3.577417923930476*^9, 3.577418061865918*^9, {
   3.5774181042199926`*^9, 3.577418122409625*^9}, 3.577418669198986*^9, 
   3.5774188710321407`*^9, 3.5784903109167275`*^9, 3.5784904184321165`*^9, 
   3.6059788886352053`*^9}],

Cell[BoxData[
 InterpretationBox[
  RowBox[{
  "0.21466378107965128`", "\[InvisibleSpace]", "\<\" \"\>", 
   "\[InvisibleSpace]", "2.0742194476158793`"}],
  SequenceForm[0.21466378107965128`, " ", 2.0742194476158793`],
  Editable->False]], "Print",
 CellChangeTimes->{
  3.5773538710762143`*^9, 3.577417923930476*^9, 3.577418061865918*^9, {
   3.5774181042199926`*^9, 3.577418122409625*^9}, 3.577418669198986*^9, 
   3.5774188710321407`*^9, 3.5784903109167275`*^9, 3.5784904184321165`*^9, 
   3.6059788886508055`*^9}],

Cell[BoxData[
 InterpretationBox[
  RowBox[{
  "0.3827171932074358`", "\[InvisibleSpace]", "\<\" \"\>", 
   "\[InvisibleSpace]", "2.284710606665118`"}],
  SequenceForm[0.3827171932074358, " ", 2.284710606665118],
  Editable->False]], "Print",
 CellChangeTimes->{
  3.5773538710762143`*^9, 3.577417923930476*^9, 3.577418061865918*^9, {
   3.5774181042199926`*^9, 3.577418122409625*^9}, 3.577418669198986*^9, 
   3.5774188710321407`*^9, 3.5784903109167275`*^9, 3.5784904184321165`*^9, 
   3.605978888666405*^9}],

Cell[BoxData[
 InterpretationBox[
  RowBox[{
  "0.2090198016162493`", "\[InvisibleSpace]", "\<\" \"\>", 
   "\[InvisibleSpace]", "2.975913303114231`"}],
  SequenceForm[0.2090198016162493, " ", 2.975913303114231],
  Editable->False]], "Print",
 CellChangeTimes->{
  3.5773538710762143`*^9, 3.577417923930476*^9, 3.577418061865918*^9, {
   3.5774181042199926`*^9, 3.577418122409625*^9}, 3.577418669198986*^9, 
   3.5774188710321407`*^9, 3.5784903109167275`*^9, 3.5784904184321165`*^9, 
   3.605978888682005*^9}],

Cell[BoxData[
 InterpretationBox[
  RowBox[{
  "0.2494397646571324`", "\[InvisibleSpace]", "\<\" \"\>", 
   "\[InvisibleSpace]", "2.0693871326596227`"}],
  SequenceForm[0.2494397646571324, " ", 2.0693871326596227`],
  Editable->False]], "Print",
 CellChangeTimes->{
  3.5773538710762143`*^9, 3.577417923930476*^9, 3.577418061865918*^9, {
   3.5774181042199926`*^9, 3.577418122409625*^9}, 3.577418669198986*^9, 
   3.5774188710321407`*^9, 3.5784903109167275`*^9, 3.5784904184321165`*^9, 
   3.6059788887132053`*^9}],

Cell[BoxData[
 InterpretationBox[
  RowBox[{
  "0.5762718158013231`", "\[InvisibleSpace]", "\<\" \"\>", 
   "\[InvisibleSpace]", "1.7094339100963725`"}],
  SequenceForm[0.5762718158013231, " ", 1.7094339100963725`],
  Editable->False]], "Print",
 CellChangeTimes->{
  3.5773538710762143`*^9, 3.577417923930476*^9, 3.577418061865918*^9, {
   3.5774181042199926`*^9, 3.577418122409625*^9}, 3.577418669198986*^9, 
   3.5774188710321407`*^9, 3.5784903109167275`*^9, 3.5784904184321165`*^9, 
   3.6059788887288055`*^9}],

Cell[BoxData[
 InterpretationBox[
  RowBox[{
  "3.489746449153502`*^29", "\[InvisibleSpace]", "\<\" \"\>", 
   "\[InvisibleSpace]", "1.0448939505756614`"}],
  SequenceForm[3.489746449153502*^29, " ", 1.0448939505756614`],
  Editable->False]], "Print",
 CellChangeTimes->{
  3.5773538710762143`*^9, 3.577417923930476*^9, 3.577418061865918*^9, {
   3.5774181042199926`*^9, 3.577418122409625*^9}, 3.577418669198986*^9, 
   3.5774188710321407`*^9, 3.5784903109167275`*^9, 3.5784904184321165`*^9, 
   3.6059788887444053`*^9}],

Cell[BoxData[
 InterpretationBox[
  RowBox[{
  "0.38684678073085793`", "\[InvisibleSpace]", "\<\" \"\>", 
   "\[InvisibleSpace]", "1.7637819553305505`"}],
  SequenceForm[0.38684678073085793`, " ", 1.7637819553305505`],
  Editable->False]], "Print",
 CellChangeTimes->{
  3.5773538710762143`*^9, 3.577417923930476*^9, 3.577418061865918*^9, {
   3.5774181042199926`*^9, 3.577418122409625*^9}, 3.577418669198986*^9, 
   3.5774188710321407`*^9, 3.5784903109167275`*^9, 3.5784904184321165`*^9, 
   3.605978888760005*^9}],

Cell[BoxData[
 InterpretationBox[
  RowBox[{
  "0.18624818698880877`", "\[InvisibleSpace]", "\<\" \"\>", 
   "\[InvisibleSpace]", "1.930339404763035`"}],
  SequenceForm[0.18624818698880877`, " ", 1.930339404763035],
  Editable->False]], "Print",
 CellChangeTimes->{
  3.5773538710762143`*^9, 3.577417923930476*^9, 3.577418061865918*^9, {
   3.5774181042199926`*^9, 3.577418122409625*^9}, 3.577418669198986*^9, 
   3.5774188710321407`*^9, 3.5784903109167275`*^9, 3.5784904184321165`*^9, 
   3.605978888775605*^9}],

Cell[BoxData[
 InterpretationBox[
  RowBox[{
  "0.2711608518306328`", "\[InvisibleSpace]", "\<\" \"\>", 
   "\[InvisibleSpace]", "1.59554575648249`"}],
  SequenceForm[0.2711608518306328, " ", 1.59554575648249],
  Editable->False]], "Print",
 CellChangeTimes->{
  3.5773538710762143`*^9, 3.577417923930476*^9, 3.577418061865918*^9, {
   3.5774181042199926`*^9, 3.577418122409625*^9}, 3.577418669198986*^9, 
   3.5774188710321407`*^9, 3.5784903109167275`*^9, 3.5784904184321165`*^9, 
   3.6059788887912054`*^9}],

Cell[BoxData[
 InterpretationBox[
  RowBox[{
  "0.20584915319408897`", "\[InvisibleSpace]", "\<\" \"\>", 
   "\[InvisibleSpace]", "2.1837729773527657`"}],
  SequenceForm[0.20584915319408897`, " ", 2.1837729773527657`],
  Editable->False]], "Print",
 CellChangeTimes->{
  3.5773538710762143`*^9, 3.577417923930476*^9, 3.577418061865918*^9, {
   3.5774181042199926`*^9, 3.577418122409625*^9}, 3.577418669198986*^9, 
   3.5774188710321407`*^9, 3.5784903109167275`*^9, 3.5784904184321165`*^9, 
   3.6059788888068056`*^9}],

Cell[BoxData[
 InterpretationBox[
  RowBox[{
  "0.30620008349516614`", "\[InvisibleSpace]", "\<\" \"\>", 
   "\[InvisibleSpace]", "1.8764491374943983`"}],
  SequenceForm[0.30620008349516614`, " ", 1.8764491374943983`],
  Editable->False]], "Print",
 CellChangeTimes->{
  3.5773538710762143`*^9, 3.577417923930476*^9, 3.577418061865918*^9, {
   3.5774181042199926`*^9, 3.577418122409625*^9}, 3.577418669198986*^9, 
   3.5774188710321407`*^9, 3.5784903109167275`*^9, 3.5784904184321165`*^9, 
   3.6059788888224053`*^9}],

Cell[BoxData[
 InterpretationBox[
  RowBox[{
  "0.23753550116210223`", "\[InvisibleSpace]", "\<\" \"\>", 
   "\[InvisibleSpace]", "2.4924532610484706`"}],
  SequenceForm[0.23753550116210223`, " ", 2.4924532610484706`],
  Editable->False]], "Print",
 CellChangeTimes->{
  3.5773538710762143`*^9, 3.577417923930476*^9, 3.577418061865918*^9, {
   3.5774181042199926`*^9, 3.577418122409625*^9}, 3.577418669198986*^9, 
   3.5774188710321407`*^9, 3.5784903109167275`*^9, 3.5784904184321165`*^9, 
   3.605978888838005*^9}],

Cell[BoxData[
 InterpretationBox[
  RowBox[{
  "0.2916744404230753`", "\[InvisibleSpace]", "\<\" \"\>", 
   "\[InvisibleSpace]", "2.40185544708713`"}],
  SequenceForm[0.2916744404230753, " ", 2.40185544708713],
  Editable->False]], "Print",
 CellChangeTimes->{
  3.5773538710762143`*^9, 3.577417923930476*^9, 3.577418061865918*^9, {
   3.5774181042199926`*^9, 3.577418122409625*^9}, 3.577418669198986*^9, 
   3.5774188710321407`*^9, 3.5784903109167275`*^9, 3.5784904184321165`*^9, 
   3.6059788888536053`*^9}],

Cell[BoxData[
 InterpretationBox[
  RowBox[{
  "0.3650448279841783`", "\[InvisibleSpace]", "\<\" \"\>", 
   "\[InvisibleSpace]", "2.2682460605259633`"}],
  SequenceForm[0.3650448279841783, " ", 2.2682460605259633`],
  Editable->False]], "Print",
 CellChangeTimes->{
  3.5773538710762143`*^9, 3.577417923930476*^9, 3.577418061865918*^9, {
   3.5774181042199926`*^9, 3.577418122409625*^9}, 3.577418669198986*^9, 
   3.5774188710321407`*^9, 3.5784903109167275`*^9, 3.5784904184321165`*^9, 
   3.6059788888692055`*^9}],

Cell[BoxData[
 InterpretationBox[
  RowBox[{
  "0.6692216895413113`", "\[InvisibleSpace]", "\<\" \"\>", 
   "\[InvisibleSpace]", "1.8033516168800885`"}],
  SequenceForm[0.6692216895413113, " ", 1.8033516168800885`],
  Editable->False]], "Print",
 CellChangeTimes->{
  3.5773538710762143`*^9, 3.577417923930476*^9, 3.577418061865918*^9, {
   3.5774181042199926`*^9, 3.577418122409625*^9}, 3.577418669198986*^9, 
   3.5774188710321407`*^9, 3.5784903109167275`*^9, 3.5784904184321165`*^9, 
   3.6059788888848057`*^9}],

Cell[BoxData[
 InterpretationBox[
  RowBox[{
   RowBox[{"-", "4.003718235713869`*^28"}], "\[InvisibleSpace]", "\<\" \"\>", 
   "\[InvisibleSpace]", "0.8727422450823925`"}],
  SequenceForm[-4.003718235713869*^28, " ", 0.8727422450823925],
  Editable->False]], "Print",
 CellChangeTimes->{
  3.5773538710762143`*^9, 3.577417923930476*^9, 3.577418061865918*^9, {
   3.5774181042199926`*^9, 3.577418122409625*^9}, 3.577418669198986*^9, 
   3.5774188710321407`*^9, 3.5784903109167275`*^9, 3.5784904184321165`*^9, 
   3.6059788889160056`*^9}],

Cell[BoxData[
 InterpretationBox[
  RowBox[{
  "0.24307170694669353`", "\[InvisibleSpace]", "\<\" \"\>", 
   "\[InvisibleSpace]", "2.5578022200811907`"}],
  SequenceForm[0.24307170694669353`, " ", 2.5578022200811907`],
  Editable->False]], "Print",
 CellChangeTimes->{
  3.5773538710762143`*^9, 3.577417923930476*^9, 3.577418061865918*^9, {
   3.5774181042199926`*^9, 3.577418122409625*^9}, 3.577418669198986*^9, 
   3.5774188710321407`*^9, 3.5784903109167275`*^9, 3.5784904184321165`*^9, 
   3.6059788889316053`*^9}],

Cell[BoxData[
 InterpretationBox[
  RowBox[{
  "0.3375398539690678`", "\[InvisibleSpace]", "\<\" \"\>", 
   "\[InvisibleSpace]", "1.779817518837237`"}],
  SequenceForm[0.3375398539690678, " ", 1.779817518837237],
  Editable->False]], "Print",
 CellChangeTimes->{
  3.5773538710762143`*^9, 3.577417923930476*^9, 3.577418061865918*^9, {
   3.5774181042199926`*^9, 3.577418122409625*^9}, 3.577418669198986*^9, 
   3.5774188710321407`*^9, 3.5784903109167275`*^9, 3.5784904184321165`*^9, 
   3.6059788889472055`*^9}],

Cell[BoxData[
 InterpretationBox[
  RowBox[{
  "0.2553295377400176`", "\[InvisibleSpace]", "\<\" \"\>", 
   "\[InvisibleSpace]", "1.8162320531897849`"}],
  SequenceForm[0.2553295377400176, " ", 1.8162320531897849`],
  Editable->False]], "Print",
 CellChangeTimes->{
  3.5773538710762143`*^9, 3.577417923930476*^9, 3.577418061865918*^9, {
   3.5774181042199926`*^9, 3.577418122409625*^9}, 3.577418669198986*^9, 
   3.5774188710321407`*^9, 3.5784903109167275`*^9, 3.5784904184321165`*^9, 
   3.6059788889628057`*^9}],

Cell[BoxData[
 InterpretationBox[
  RowBox[{
  "0.21534180275539433`", "\[InvisibleSpace]", "\<\" \"\>", 
   "\[InvisibleSpace]", "3.1668208673276728`"}],
  SequenceForm[0.21534180275539433`, " ", 3.1668208673276728`],
  Editable->False]], "Print",
 CellChangeTimes->{
  3.5773538710762143`*^9, 3.577417923930476*^9, 3.577418061865918*^9, {
   3.5774181042199926`*^9, 3.577418122409625*^9}, 3.577418669198986*^9, 
   3.5774188710321407`*^9, 3.5784903109167275`*^9, 3.5784904184321165`*^9, 
   3.605978888978406*^9}],

Cell[BoxData[
 InterpretationBox[
  RowBox[{
  "0.5432912128798294`", "\[InvisibleSpace]", "\<\" \"\>", 
   "\[InvisibleSpace]", "1.4993211102988306`"}],
  SequenceForm[0.5432912128798294, " ", 1.4993211102988306`],
  Editable->False]], "Print",
 CellChangeTimes->{
  3.5773538710762143`*^9, 3.577417923930476*^9, 3.577418061865918*^9, {
   3.5774181042199926`*^9, 3.577418122409625*^9}, 3.577418669198986*^9, 
   3.5774188710321407`*^9, 3.5784903109167275`*^9, 3.5784904184321165`*^9, 
   3.6059788889940057`*^9}],

Cell[BoxData[
 InterpretationBox[
  RowBox[{
  "0.30739829504569033`", "\[InvisibleSpace]", "\<\" \"\>", 
   "\[InvisibleSpace]", "1.7120524366211087`"}],
  SequenceForm[0.30739829504569033`, " ", 1.7120524366211087`],
  Editable->False]], "Print",
 CellChangeTimes->{
  3.5773538710762143`*^9, 3.577417923930476*^9, 3.577418061865918*^9, {
   3.5774181042199926`*^9, 3.577418122409625*^9}, 3.577418669198986*^9, 
   3.5774188710321407`*^9, 3.5784903109167275`*^9, 3.5784904184321165`*^9, 
   3.6059788890096054`*^9}],

Cell[BoxData[
 InterpretationBox[
  RowBox[{
  "0.406680983514523`", "\[InvisibleSpace]", "\<\" \"\>", "\[InvisibleSpace]",
    "1.572565769173194`"}],
  SequenceForm[0.406680983514523, " ", 1.572565769173194],
  Editable->False]], "Print",
 CellChangeTimes->{
  3.5773538710762143`*^9, 3.577417923930476*^9, 3.577418061865918*^9, {
   3.5774181042199926`*^9, 3.577418122409625*^9}, 3.577418669198986*^9, 
   3.5774188710321407`*^9, 3.5784903109167275`*^9, 3.5784904184321165`*^9, 
   3.6059788890252056`*^9}],

Cell[BoxData[
 InterpretationBox[
  RowBox[{
  "0.18954506347998512`", "\[InvisibleSpace]", "\<\" \"\>", 
   "\[InvisibleSpace]", "1.9723677320126158`"}],
  SequenceForm[0.18954506347998512`, " ", 1.9723677320126158`],
  Editable->False]], "Print",
 CellChangeTimes->{
  3.5773538710762143`*^9, 3.577417923930476*^9, 3.577418061865918*^9, {
   3.5774181042199926`*^9, 3.577418122409625*^9}, 3.577418669198986*^9, 
   3.5774188710321407`*^9, 3.5784903109167275`*^9, 3.5784904184321165`*^9, 
   3.605978889040806*^9}],

Cell[BoxData[
 InterpretationBox[
  RowBox[{
  "0.3127071196169903`", "\[InvisibleSpace]", "\<\" \"\>", 
   "\[InvisibleSpace]", "2.122267274154164`"}],
  SequenceForm[0.3127071196169903, " ", 2.122267274154164],
  Editable->False]], "Print",
 CellChangeTimes->{
  3.5773538710762143`*^9, 3.577417923930476*^9, 3.577418061865918*^9, {
   3.5774181042199926`*^9, 3.577418122409625*^9}, 3.577418669198986*^9, 
   3.5774188710321407`*^9, 3.5784903109167275`*^9, 3.5784904184321165`*^9, 
   3.605978889056406*^9}],

Cell[BoxData[
 InterpretationBox[
  RowBox[{
  "0.16518471248857747`", "\[InvisibleSpace]", "\<\" \"\>", 
   "\[InvisibleSpace]", "2.4455161198099598`"}],
  SequenceForm[0.16518471248857747`, " ", 2.4455161198099598`],
  Editable->False]], "Print",
 CellChangeTimes->{
  3.5773538710762143`*^9, 3.577417923930476*^9, 3.577418061865918*^9, {
   3.5774181042199926`*^9, 3.577418122409625*^9}, 3.577418669198986*^9, 
   3.5774188710321407`*^9, 3.5784903109167275`*^9, 3.5784904184321165`*^9, 
   3.605978889072006*^9}],

Cell[BoxData[
 InterpretationBox[
  RowBox[{
  "2.657394385987363`*^29", "\[InvisibleSpace]", "\<\" \"\>", 
   "\[InvisibleSpace]", "0.9932469516278829`"}],
  SequenceForm[2.657394385987363*^29, " ", 0.9932469516278829],
  Editable->False]], "Print",
 CellChangeTimes->{
  3.5773538710762143`*^9, 3.577417923930476*^9, 3.577418061865918*^9, {
   3.5774181042199926`*^9, 3.577418122409625*^9}, 3.577418669198986*^9, 
   3.5774188710321407`*^9, 3.5784903109167275`*^9, 3.5784904184321165`*^9, 
   3.605978889087606*^9}],

Cell[BoxData[
 InterpretationBox[
  RowBox[{
  "0.3647976301893491`", "\[InvisibleSpace]", "\<\" \"\>", 
   "\[InvisibleSpace]", "2.1240264983474586`"}],
  SequenceForm[0.3647976301893491, " ", 2.1240264983474586`],
  Editable->False]], "Print",
 CellChangeTimes->{
  3.5773538710762143`*^9, 3.577417923930476*^9, 3.577418061865918*^9, {
   3.5774181042199926`*^9, 3.577418122409625*^9}, 3.577418669198986*^9, 
   3.5774188710321407`*^9, 3.5784903109167275`*^9, 3.5784904184321165`*^9, 
   3.6059788891032057`*^9}],

Cell[BoxData[
 InterpretationBox[
  RowBox[{
  "0.1644960687477534`", "\[InvisibleSpace]", "\<\" \"\>", 
   "\[InvisibleSpace]", "2.2618237062623763`"}],
  SequenceForm[0.1644960687477534, " ", 2.2618237062623763`],
  Editable->False]], "Print",
 CellChangeTimes->{
  3.5773538710762143`*^9, 3.577417923930476*^9, 3.577418061865918*^9, {
   3.5774181042199926`*^9, 3.577418122409625*^9}, 3.577418669198986*^9, 
   3.5774188710321407`*^9, 3.5784903109167275`*^9, 3.5784904184321165`*^9, 
   3.605978889118806*^9}],

Cell[BoxData[
 InterpretationBox[
  RowBox[{
  "0.2800076680233038`", "\[InvisibleSpace]", "\<\" \"\>", 
   "\[InvisibleSpace]", "2.1745028650699503`"}],
  SequenceForm[0.2800076680233038, " ", 2.1745028650699503`],
  Editable->False]], "Print",
 CellChangeTimes->{
  3.5773538710762143`*^9, 3.577417923930476*^9, 3.577418061865918*^9, {
   3.5774181042199926`*^9, 3.577418122409625*^9}, 3.577418669198986*^9, 
   3.5774188710321407`*^9, 3.5784903109167275`*^9, 3.5784904184321165`*^9, 
   3.6059788891500063`*^9}],

Cell[BoxData[
 InterpretationBox[
  RowBox[{
  "0.23090227618177137`", "\[InvisibleSpace]", "\<\" \"\>", 
   "\[InvisibleSpace]", "1.735740196954578`"}],
  SequenceForm[0.23090227618177137`, " ", 1.735740196954578],
  Editable->False]], "Print",
 CellChangeTimes->{
  3.5773538710762143`*^9, 3.577417923930476*^9, 3.577418061865918*^9, {
   3.5774181042199926`*^9, 3.577418122409625*^9}, 3.577418669198986*^9, 
   3.5774188710321407`*^9, 3.5784903109167275`*^9, 3.5784904184321165`*^9, 
   3.605978889165606*^9}],

Cell[BoxData[
 InterpretationBox[
  RowBox[{
  "0.08008789368045621`", "\[InvisibleSpace]", "\<\" \"\>", 
   "\[InvisibleSpace]", "1.948033703871796`"}],
  SequenceForm[0.08008789368045621, " ", 1.948033703871796],
  Editable->False]], "Print",
 CellChangeTimes->{
  3.5773538710762143`*^9, 3.577417923930476*^9, 3.577418061865918*^9, {
   3.5774181042199926`*^9, 3.577418122409625*^9}, 3.577418669198986*^9, 
   3.5774188710321407`*^9, 3.5784903109167275`*^9, 3.5784904184321165`*^9, 
   3.6059788891812057`*^9}],

Cell[BoxData[
 InterpretationBox[
  RowBox[{
  "0.12925615798438117`", "\[InvisibleSpace]", "\<\" \"\>", 
   "\[InvisibleSpace]", "2.2851743153950643`"}],
  SequenceForm[0.12925615798438117`, " ", 2.2851743153950643`],
  Editable->False]], "Print",
 CellChangeTimes->{
  3.5773538710762143`*^9, 3.577417923930476*^9, 3.577418061865918*^9, {
   3.5774181042199926`*^9, 3.577418122409625*^9}, 3.577418669198986*^9, 
   3.5774188710321407`*^9, 3.5784903109167275`*^9, 3.5784904184321165`*^9, 
   3.605978889196806*^9}],

Cell[BoxData[
 InterpretationBox[
  RowBox[{
  "0.43350571203168287`", "\[InvisibleSpace]", "\<\" \"\>", 
   "\[InvisibleSpace]", "1.9619993155421576`"}],
  SequenceForm[0.43350571203168287`, " ", 1.9619993155421576`],
  Editable->False]], "Print",
 CellChangeTimes->{
  3.5773538710762143`*^9, 3.577417923930476*^9, 3.577418061865918*^9, {
   3.5774181042199926`*^9, 3.577418122409625*^9}, 3.577418669198986*^9, 
   3.5774188710321407`*^9, 3.5784903109167275`*^9, 3.5784904184321165`*^9, 
   3.605978889212406*^9}],

Cell[BoxData[
 InterpretationBox[
  RowBox[{
  "0.1860304487969209`", "\[InvisibleSpace]", "\<\" \"\>", 
   "\[InvisibleSpace]", "2.451929667169622`"}],
  SequenceForm[0.1860304487969209, " ", 2.451929667169622],
  Editable->False]], "Print",
 CellChangeTimes->{
  3.5773538710762143`*^9, 3.577417923930476*^9, 3.577418061865918*^9, {
   3.5774181042199926`*^9, 3.577418122409625*^9}, 3.577418669198986*^9, 
   3.5774188710321407`*^9, 3.5784903109167275`*^9, 3.5784904184321165`*^9, 
   3.605978889228006*^9}],

Cell[BoxData[
 InterpretationBox[
  RowBox[{
  "0.307998488076237`", "\[InvisibleSpace]", "\<\" \"\>", "\[InvisibleSpace]",
    "1.834605117820871`"}],
  SequenceForm[0.307998488076237, " ", 1.834605117820871],
  Editable->False]], "Print",
 CellChangeTimes->{
  3.5773538710762143`*^9, 3.577417923930476*^9, 3.577418061865918*^9, {
   3.5774181042199926`*^9, 3.577418122409625*^9}, 3.577418669198986*^9, 
   3.5774188710321407`*^9, 3.5784903109167275`*^9, 3.5784904184321165`*^9, 
   3.605978889243606*^9}],

Cell[BoxData[
 InterpretationBox[
  RowBox[{
  "0.4686562521334999`", "\[InvisibleSpace]", "\<\" \"\>", 
   "\[InvisibleSpace]", "1.912675544295652`"}],
  SequenceForm[0.4686562521334999, " ", 1.912675544295652],
  Editable->False]], "Print",
 CellChangeTimes->{
  3.5773538710762143`*^9, 3.577417923930476*^9, 3.577418061865918*^9, {
   3.5774181042199926`*^9, 3.577418122409625*^9}, 3.577418669198986*^9, 
   3.5774188710321407`*^9, 3.5784903109167275`*^9, 3.5784904184321165`*^9, 
   3.6059788892592063`*^9}],

Cell[BoxData[
 InterpretationBox[
  RowBox[{
  "0.30116299607398106`", "\[InvisibleSpace]", "\<\" \"\>", 
   "\[InvisibleSpace]", "1.5112126304970368`"}],
  SequenceForm[0.30116299607398106`, " ", 1.5112126304970368`],
  Editable->False]], "Print",
 CellChangeTimes->{
  3.5773538710762143`*^9, 3.577417923930476*^9, 3.577418061865918*^9, {
   3.5774181042199926`*^9, 3.577418122409625*^9}, 3.577418669198986*^9, 
   3.5774188710321407`*^9, 3.5784903109167275`*^9, 3.5784904184321165`*^9, 
   3.605978889274806*^9}],

Cell[BoxData[
 InterpretationBox[
  RowBox[{
  "0.07558838234745428`", "\[InvisibleSpace]", "\<\" \"\>", 
   "\[InvisibleSpace]", "3.1579932624476164`"}],
  SequenceForm[0.07558838234745428, " ", 3.1579932624476164`],
  Editable->False]], "Print",
 CellChangeTimes->{
  3.5773538710762143`*^9, 3.577417923930476*^9, 3.577418061865918*^9, {
   3.5774181042199926`*^9, 3.577418122409625*^9}, 3.577418669198986*^9, 
   3.5774188710321407`*^9, 3.5784903109167275`*^9, 3.5784904184321165`*^9, 
   3.605978889290406*^9}],

Cell[BoxData[
 InterpretationBox[
  RowBox[{
  "0.7828080895152144`", "\[InvisibleSpace]", "\<\" \"\>", 
   "\[InvisibleSpace]", "2.1907687027916496`"}],
  SequenceForm[0.7828080895152144, " ", 2.1907687027916496`],
  Editable->False]], "Print",
 CellChangeTimes->{
  3.5773538710762143`*^9, 3.577417923930476*^9, 3.577418061865918*^9, {
   3.5774181042199926`*^9, 3.577418122409625*^9}, 3.577418669198986*^9, 
   3.5774188710321407`*^9, 3.5784903109167275`*^9, 3.5784904184321165`*^9, 
   3.6059788893060064`*^9}],

Cell[BoxData[
 InterpretationBox[
  RowBox[{
  "0.4570830938757018`", "\[InvisibleSpace]", "\<\" \"\>", 
   "\[InvisibleSpace]", "1.9147462707971545`"}],
  SequenceForm[0.4570830938757018, " ", 1.9147462707971545`],
  Editable->False]], "Print",
 CellChangeTimes->{
  3.5773538710762143`*^9, 3.577417923930476*^9, 3.577418061865918*^9, {
   3.5774181042199926`*^9, 3.577418122409625*^9}, 3.577418669198986*^9, 
   3.5774188710321407`*^9, 3.5784903109167275`*^9, 3.5784904184321165`*^9, 
   3.6059788893216066`*^9}],

Cell[BoxData[
 InterpretationBox[
  RowBox[{
  "0.41579451309495935`", "\[InvisibleSpace]", "\<\" \"\>", 
   "\[InvisibleSpace]", "1.8455674303949952`"}],
  SequenceForm[0.41579451309495935`, " ", 1.8455674303949952`],
  Editable->False]], "Print",
 CellChangeTimes->{
  3.5773538710762143`*^9, 3.577417923930476*^9, 3.577418061865918*^9, {
   3.5774181042199926`*^9, 3.577418122409625*^9}, 3.577418669198986*^9, 
   3.5774188710321407`*^9, 3.5784903109167275`*^9, 3.5784904184321165`*^9, 
   3.6059788893372064`*^9}],

Cell[BoxData[
 InterpretationBox[
  RowBox[{
  "0.3190114913487218`", "\[InvisibleSpace]", "\<\" \"\>", 
   "\[InvisibleSpace]", "1.5223229053912402`"}],
  SequenceForm[0.3190114913487218, " ", 1.5223229053912402`],
  Editable->False]], "Print",
 CellChangeTimes->{
  3.5773538710762143`*^9, 3.577417923930476*^9, 3.577418061865918*^9, {
   3.5774181042199926`*^9, 3.577418122409625*^9}, 3.577418669198986*^9, 
   3.5774188710321407`*^9, 3.5784903109167275`*^9, 3.5784904184321165`*^9, 
   3.605978889352806*^9}],

Cell[BoxData[
 InterpretationBox[
  RowBox[{
  "0.5199742926353284`", "\[InvisibleSpace]", "\<\" \"\>", 
   "\[InvisibleSpace]", "1.7100899518357464`"}],
  SequenceForm[0.5199742926353284, " ", 1.7100899518357464`],
  Editable->False]], "Print",
 CellChangeTimes->{
  3.5773538710762143`*^9, 3.577417923930476*^9, 3.577418061865918*^9, {
   3.5774181042199926`*^9, 3.577418122409625*^9}, 3.577418669198986*^9, 
   3.5774188710321407`*^9, 3.5784903109167275`*^9, 3.5784904184321165`*^9, 
   3.6059788893684063`*^9}],

Cell[BoxData[
 InterpretationBox[
  RowBox[{
  "0.3470812108957338`", "\[InvisibleSpace]", "\<\" \"\>", 
   "\[InvisibleSpace]", "2.070589158807013`"}],
  SequenceForm[0.3470812108957338, " ", 2.070589158807013],
  Editable->False]], "Print",
 CellChangeTimes->{
  3.5773538710762143`*^9, 3.577417923930476*^9, 3.577418061865918*^9, {
   3.5774181042199926`*^9, 3.577418122409625*^9}, 3.577418669198986*^9, 
   3.5774188710321407`*^9, 3.5784903109167275`*^9, 3.5784904184321165`*^9, 
   3.6059788893840065`*^9}],

Cell[BoxData[
 InterpretationBox[
  RowBox[{
  "0.18099892340783347`", "\[InvisibleSpace]", "\<\" \"\>", 
   "\[InvisibleSpace]", "2.851074762055961`"}],
  SequenceForm[0.18099892340783347`, " ", 2.851074762055961],
  Editable->False]], "Print",
 CellChangeTimes->{
  3.5773538710762143`*^9, 3.577417923930476*^9, 3.577418061865918*^9, {
   3.5774181042199926`*^9, 3.577418122409625*^9}, 3.577418669198986*^9, 
   3.5774188710321407`*^9, 3.5784903109167275`*^9, 3.5784904184321165`*^9, 
   3.6059788893996067`*^9}],

Cell[BoxData[
 InterpretationBox[
  RowBox[{
  "0.605560973282817`", "\[InvisibleSpace]", "\<\" \"\>", "\[InvisibleSpace]",
    "1.7446473910610107`"}],
  SequenceForm[0.605560973282817, " ", 1.7446473910610107`],
  Editable->False]], "Print",
 CellChangeTimes->{
  3.5773538710762143`*^9, 3.577417923930476*^9, 3.577418061865918*^9, {
   3.5774181042199926`*^9, 3.577418122409625*^9}, 3.577418669198986*^9, 
   3.5774188710321407`*^9, 3.5784903109167275`*^9, 3.5784904184321165`*^9, 
   3.605978889430806*^9}],

Cell[BoxData[
 InterpretationBox[
  RowBox[{
  "0.107579939106622`", "\[InvisibleSpace]", "\<\" \"\>", "\[InvisibleSpace]",
    "2.8338725381156706`"}],
  SequenceForm[0.107579939106622, " ", 2.8338725381156706`],
  Editable->False]], "Print",
 CellChangeTimes->{
  3.5773538710762143`*^9, 3.577417923930476*^9, 3.577418061865918*^9, {
   3.5774181042199926`*^9, 3.577418122409625*^9}, 3.577418669198986*^9, 
   3.5774188710321407`*^9, 3.5784903109167275`*^9, 3.5784904184321165`*^9, 
   3.6059788894464064`*^9}],

Cell[BoxData[
 InterpretationBox[
  RowBox[{
  "0.2060041524437348`", "\[InvisibleSpace]", "\<\" \"\>", 
   "\[InvisibleSpace]", "2.1042412558103187`"}],
  SequenceForm[0.2060041524437348, " ", 2.1042412558103187`],
  Editable->False]], "Print",
 CellChangeTimes->{
  3.5773538710762143`*^9, 3.577417923930476*^9, 3.577418061865918*^9, {
   3.5774181042199926`*^9, 3.577418122409625*^9}, 3.577418669198986*^9, 
   3.5774188710321407`*^9, 3.5784903109167275`*^9, 3.5784904184321165`*^9, 
   3.6059788894620066`*^9}],

Cell[BoxData[
 InterpretationBox[
  RowBox[{
  "2.2607054835707923`*^29", "\[InvisibleSpace]", "\<\" \"\>", 
   "\[InvisibleSpace]", "1.178619066915679`"}],
  SequenceForm[2.2607054835707923`*^29, " ", 1.178619066915679],
  Editable->False]], "Print",
 CellChangeTimes->{
  3.5773538710762143`*^9, 3.577417923930476*^9, 3.577418061865918*^9, {
   3.5774181042199926`*^9, 3.577418122409625*^9}, 3.577418669198986*^9, 
   3.5774188710321407`*^9, 3.5784903109167275`*^9, 3.5784904184321165`*^9, 
   3.605978889477607*^9}],

Cell[BoxData[
 InterpretationBox[
  RowBox[{
  "0.46859692352542176`", "\[InvisibleSpace]", "\<\" \"\>", 
   "\[InvisibleSpace]", "1.843642265306501`"}],
  SequenceForm[0.46859692352542176`, " ", 1.843642265306501],
  Editable->False]], "Print",
 CellChangeTimes->{
  3.5773538710762143`*^9, 3.577417923930476*^9, 3.577418061865918*^9, {
   3.5774181042199926`*^9, 3.577418122409625*^9}, 3.577418669198986*^9, 
   3.5774188710321407`*^9, 3.5784903109167275`*^9, 3.5784904184321165`*^9, 
   3.6059788894932065`*^9}],

Cell[BoxData[
 InterpretationBox[
  RowBox[{
  "0.1584469527176129`", "\[InvisibleSpace]", "\<\" \"\>", 
   "\[InvisibleSpace]", "2.5116551558863587`"}],
  SequenceForm[0.1584469527176129, " ", 2.5116551558863587`],
  Editable->False]], "Print",
 CellChangeTimes->{
  3.5773538710762143`*^9, 3.577417923930476*^9, 3.577418061865918*^9, {
   3.5774181042199926`*^9, 3.577418122409625*^9}, 3.577418669198986*^9, 
   3.5774188710321407`*^9, 3.5784903109167275`*^9, 3.5784904184321165`*^9, 
   3.6059788895088067`*^9}],

Cell[BoxData[
 InterpretationBox[
  RowBox[{
  "0.2570847657240355`", "\[InvisibleSpace]", "\<\" \"\>", 
   "\[InvisibleSpace]", "2.303176550014634`"}],
  SequenceForm[0.2570847657240355, " ", 2.303176550014634],
  Editable->False]], "Print",
 CellChangeTimes->{
  3.5773538710762143`*^9, 3.577417923930476*^9, 3.577418061865918*^9, {
   3.5774181042199926`*^9, 3.577418122409625*^9}, 3.577418669198986*^9, 
   3.5774188710321407`*^9, 3.5784903109167275`*^9, 3.5784904184321165`*^9, 
   3.605978889524407*^9}],

Cell[BoxData[
 InterpretationBox[
  RowBox[{
  "0.46203701936785635`", "\[InvisibleSpace]", "\<\" \"\>", 
   "\[InvisibleSpace]", "1.708453418085201`"}],
  SequenceForm[0.46203701936785635`, " ", 1.708453418085201],
  Editable->False]], "Print",
 CellChangeTimes->{
  3.5773538710762143`*^9, 3.577417923930476*^9, 3.577418061865918*^9, {
   3.5774181042199926`*^9, 3.577418122409625*^9}, 3.577418669198986*^9, 
   3.5774188710321407`*^9, 3.5784903109167275`*^9, 3.5784904184321165`*^9, 
   3.6059788895400066`*^9}],

Cell[BoxData[
 InterpretationBox[
  RowBox[{
  "0.7215487143200083`", "\[InvisibleSpace]", "\<\" \"\>", 
   "\[InvisibleSpace]", "1.4850434675125215`"}],
  SequenceForm[0.7215487143200083, " ", 1.4850434675125215`],
  Editable->False]], "Print",
 CellChangeTimes->{
  3.5773538710762143`*^9, 3.577417923930476*^9, 3.577418061865918*^9, {
   3.5774181042199926`*^9, 3.577418122409625*^9}, 3.577418669198986*^9, 
   3.5774188710321407`*^9, 3.5784903109167275`*^9, 3.5784904184321165`*^9, 
   3.605978889555607*^9}],

Cell[BoxData[
 InterpretationBox[
  RowBox[{
  "0.4659565622723421`", "\[InvisibleSpace]", "\<\" \"\>", 
   "\[InvisibleSpace]", "2.4202852081722015`"}],
  SequenceForm[0.4659565622723421, " ", 2.4202852081722015`],
  Editable->False]], "Print",
 CellChangeTimes->{
  3.5773538710762143`*^9, 3.577417923930476*^9, 3.577418061865918*^9, {
   3.5774181042199926`*^9, 3.577418122409625*^9}, 3.577418669198986*^9, 
   3.5774188710321407`*^9, 3.5784903109167275`*^9, 3.5784904184321165`*^9, 
   3.605978889571207*^9}],

Cell[BoxData[
 InterpretationBox[
  RowBox[{
  "0.28243335105521356`", "\[InvisibleSpace]", "\<\" \"\>", 
   "\[InvisibleSpace]", "1.65680227632107`"}],
  SequenceForm[0.28243335105521356`, " ", 1.65680227632107],
  Editable->False]], "Print",
 CellChangeTimes->{
  3.5773538710762143`*^9, 3.577417923930476*^9, 3.577418061865918*^9, {
   3.5774181042199926`*^9, 3.577418122409625*^9}, 3.577418669198986*^9, 
   3.5774188710321407`*^9, 3.5784903109167275`*^9, 3.5784904184321165`*^9, 
   3.605978889586807*^9}],

Cell[BoxData[
 InterpretationBox[
  RowBox[{
  "0.6437108108112678`", "\[InvisibleSpace]", "\<\" \"\>", 
   "\[InvisibleSpace]", "1.7256955874252693`"}],
  SequenceForm[0.6437108108112678, " ", 1.7256955874252693`],
  Editable->False]], "Print",
 CellChangeTimes->{
  3.5773538710762143`*^9, 3.577417923930476*^9, 3.577418061865918*^9, {
   3.5774181042199926`*^9, 3.577418122409625*^9}, 3.577418669198986*^9, 
   3.5774188710321407`*^9, 3.5784903109167275`*^9, 3.5784904184321165`*^9, 
   3.6059788896024065`*^9}],

Cell[BoxData[
 InterpretationBox[
  RowBox[{
  "0.32326261074115015`", "\[InvisibleSpace]", "\<\" \"\>", 
   "\[InvisibleSpace]", "2.0822613347187926`"}],
  SequenceForm[0.32326261074115015`, " ", 2.0822613347187926`],
  Editable->False]], "Print",
 CellChangeTimes->{
  3.5773538710762143`*^9, 3.577417923930476*^9, 3.577418061865918*^9, {
   3.5774181042199926`*^9, 3.577418122409625*^9}, 3.577418669198986*^9, 
   3.5774188710321407`*^9, 3.5784903109167275`*^9, 3.5784904184321165`*^9, 
   3.6059788896180067`*^9}],

Cell[BoxData[
 InterpretationBox[
  RowBox[{
  "0.2542253910355996`", "\[InvisibleSpace]", "\<\" \"\>", 
   "\[InvisibleSpace]", "2.661257757041419`"}],
  SequenceForm[0.2542253910355996, " ", 2.661257757041419],
  Editable->False]], "Print",
 CellChangeTimes->{
  3.5773538710762143`*^9, 3.577417923930476*^9, 3.577418061865918*^9, {
   3.5774181042199926`*^9, 3.577418122409625*^9}, 3.577418669198986*^9, 
   3.5774188710321407`*^9, 3.5784903109167275`*^9, 3.5784904184321165`*^9, 
   3.605978889633607*^9}],

Cell[BoxData[
 InterpretationBox[
  RowBox[{
  "0.25823454142271746`", "\[InvisibleSpace]", "\<\" \"\>", 
   "\[InvisibleSpace]", "1.824674194231598`"}],
  SequenceForm[0.25823454142271746`, " ", 1.824674194231598],
  Editable->False]], "Print",
 CellChangeTimes->{
  3.5773538710762143`*^9, 3.577417923930476*^9, 3.577418061865918*^9, {
   3.5774181042199926`*^9, 3.577418122409625*^9}, 3.577418669198986*^9, 
   3.5774188710321407`*^9, 3.5784903109167275`*^9, 3.5784904184321165`*^9, 
   3.605978889664807*^9}],

Cell[BoxData[
 InterpretationBox[
  RowBox[{
  "0.23504637390661381`", "\[InvisibleSpace]", "\<\" \"\>", 
   "\[InvisibleSpace]", "2.267014046806098`"}],
  SequenceForm[0.23504637390661381`, " ", 2.267014046806098],
  Editable->False]], "Print",
 CellChangeTimes->{
  3.5773538710762143`*^9, 3.577417923930476*^9, 3.577418061865918*^9, {
   3.5774181042199926`*^9, 3.577418122409625*^9}, 3.577418669198986*^9, 
   3.5774188710321407`*^9, 3.5784903109167275`*^9, 3.5784904184321165`*^9, 
   3.6059788896804066`*^9}],

Cell[BoxData[
 InterpretationBox[
  RowBox[{
  "0.3450204982549849`", "\[InvisibleSpace]", "\<\" \"\>", 
   "\[InvisibleSpace]", "1.586290144317618`"}],
  SequenceForm[0.3450204982549849, " ", 1.586290144317618],
  Editable->False]], "Print",
 CellChangeTimes->{
  3.5773538710762143`*^9, 3.577417923930476*^9, 3.577418061865918*^9, {
   3.5774181042199926`*^9, 3.577418122409625*^9}, 3.577418669198986*^9, 
   3.5774188710321407`*^9, 3.5784903109167275`*^9, 3.5784904184321165`*^9, 
   3.605978889696007*^9}]
}, Open  ]],

Cell[BoxData[
 RowBox[{
  RowBox[{"FindRoot", "::", "\<\"lstol\"\>"}], 
  RowBox[{
  ":", " "}], "\<\"\\!\\(\\*StyleBox[\\\"\\\\\\\"The line search decreased \
the step size to within tolerance specified by AccuracyGoal and PrecisionGoal \
but was unable to find a sufficient decrease in the merit function.  You may \
need more than \\\\\\\"\\\", \
\\\"MT\\\"]\\)\[NoBreak]\\!\\(\\*StyleBox[\\!\\(MachinePrecision\\), \\\"MT\\\
\"]\\)\[NoBreak]\\!\\(\\*StyleBox[\\\"\\\\\\\" digits of working precision to \
meet these tolerances.\\\\\\\"\\\", \\\"MT\\\"]\\) \\!\\(\\*ButtonBox[\\\"\
\[RightSkeleton]\\\", ButtonStyle->\\\"Link\\\", ButtonFrame->None, \
ButtonData:>\\\"paclet:ref/message/FindRoot/lstol\\\", ButtonNote -> \
\\\"FindRoot::lstol\\\"]\\)\"\>"}]], "Message", "MSG",
 CellChangeTimes->{3.5774181263096313`*^9, 3.5774186701037874`*^9, 
  3.5774188714377413`*^9, 3.5784903115875287`*^9, 3.578490421505322*^9, 
  3.605978889711607*^9}],

Cell[CellGroupData[{

Cell[BoxData[
 InterpretationBox[
  RowBox[{
   RowBox[{"-", "4.479283131241569`"}], "\[InvisibleSpace]", "\<\" \"\>", 
   "\[InvisibleSpace]", "1.5602330226493`"}],
  SequenceForm[-4.479283131241569, " ", 1.5602330226493],
  Editable->False]], "Print",
 CellChangeTimes->{
  3.5773538710762143`*^9, 3.577417923930476*^9, 3.577418061865918*^9, {
   3.5774181042199926`*^9, 3.577418122409625*^9}, 3.577418669198986*^9, 
   3.5774188710321407`*^9, 3.5784903109167275`*^9, 3.5784904184321165`*^9, 
   3.605978889727207*^9}],

Cell[BoxData[
 InterpretationBox[
  RowBox[{
  "0.39559914212971015`", "\[InvisibleSpace]", "\<\" \"\>", 
   "\[InvisibleSpace]", "1.7103573421327423`"}],
  SequenceForm[0.39559914212971015`, " ", 1.7103573421327423`],
  Editable->False]], "Print",
 CellChangeTimes->{
  3.5773538710762143`*^9, 3.577417923930476*^9, 3.577418061865918*^9, {
   3.5774181042199926`*^9, 3.577418122409625*^9}, 3.577418669198986*^9, 
   3.5774188710321407`*^9, 3.5784903109167275`*^9, 3.5784904184321165`*^9, 
   3.605978889742807*^9}],

Cell[BoxData[
 InterpretationBox[
  RowBox[{
  "0.33488939804069023`", "\[InvisibleSpace]", "\<\" \"\>", 
   "\[InvisibleSpace]", "2.3463254346141893`"}],
  SequenceForm[0.33488939804069023`, " ", 2.3463254346141893`],
  Editable->False]], "Print",
 CellChangeTimes->{
  3.5773538710762143`*^9, 3.577417923930476*^9, 3.577418061865918*^9, {
   3.5774181042199926`*^9, 3.577418122409625*^9}, 3.577418669198986*^9, 
   3.5774188710321407`*^9, 3.5784903109167275`*^9, 3.5784904184321165`*^9, 
   3.605978889758407*^9}],

Cell[BoxData[
 InterpretationBox[
  RowBox[{
  "0.1205931342617475`", "\[InvisibleSpace]", "\<\" \"\>", 
   "\[InvisibleSpace]", "2.637948735072163`"}],
  SequenceForm[0.1205931342617475, " ", 2.637948735072163],
  Editable->False]], "Print",
 CellChangeTimes->{
  3.5773538710762143`*^9, 3.577417923930476*^9, 3.577418061865918*^9, {
   3.5774181042199926`*^9, 3.577418122409625*^9}, 3.577418669198986*^9, 
   3.5774188710321407`*^9, 3.5784903109167275`*^9, 3.5784904184321165`*^9, 
   3.605978889774007*^9}],

Cell[BoxData[
 InterpretationBox[
  RowBox[{
  "0.40093863123169315`", "\[InvisibleSpace]", "\<\" \"\>", 
   "\[InvisibleSpace]", "1.3454730552680285`"}],
  SequenceForm[0.40093863123169315`, " ", 1.3454730552680285`],
  Editable->False]], "Print",
 CellChangeTimes->{
  3.5773538710762143`*^9, 3.577417923930476*^9, 3.577418061865918*^9, {
   3.5774181042199926`*^9, 3.577418122409625*^9}, 3.577418669198986*^9, 
   3.5774188710321407`*^9, 3.5784903109167275`*^9, 3.5784904184321165`*^9, 
   3.605978889789607*^9}],

Cell[BoxData[
 InterpretationBox[
  RowBox[{
  "0.35605760903080463`", "\[InvisibleSpace]", "\<\" \"\>", 
   "\[InvisibleSpace]", "2.7223676820971177`"}],
  SequenceForm[0.35605760903080463`, " ", 2.7223676820971177`],
  Editable->False]], "Print",
 CellChangeTimes->{
  3.5773538710762143`*^9, 3.577417923930476*^9, 3.577418061865918*^9, {
   3.5774181042199926`*^9, 3.577418122409625*^9}, 3.577418669198986*^9, 
   3.5774188710321407`*^9, 3.5784903109167275`*^9, 3.5784904184321165`*^9, 
   3.6059788898052073`*^9}],

Cell[BoxData[
 InterpretationBox[
  RowBox[{
  "0.2933144529438743`", "\[InvisibleSpace]", "\<\" \"\>", 
   "\[InvisibleSpace]", "2.056732617122112`"}],
  SequenceForm[0.2933144529438743, " ", 2.056732617122112],
  Editable->False]], "Print",
 CellChangeTimes->{
  3.5773538710762143`*^9, 3.577417923930476*^9, 3.577418061865918*^9, {
   3.5774181042199926`*^9, 3.577418122409625*^9}, 3.577418669198986*^9, 
   3.5774188710321407`*^9, 3.5784903109167275`*^9, 3.5784904184321165`*^9, 
   3.6059788898208075`*^9}],

Cell[BoxData[
 InterpretationBox[
  RowBox[{
  "0.27191570175091123`", "\[InvisibleSpace]", "\<\" \"\>", 
   "\[InvisibleSpace]", "2.356720381793454`"}],
  SequenceForm[0.27191570175091123`, " ", 2.356720381793454],
  Editable->False]], "Print",
 CellChangeTimes->{
  3.5773538710762143`*^9, 3.577417923930476*^9, 3.577418061865918*^9, {
   3.5774181042199926`*^9, 3.577418122409625*^9}, 3.577418669198986*^9, 
   3.5774188710321407`*^9, 3.5784903109167275`*^9, 3.5784904184321165`*^9, 
   3.605978889836407*^9}],

Cell[BoxData[
 InterpretationBox[
  RowBox[{
  "2.5438712037359534`*^29", "\[InvisibleSpace]", "\<\" \"\>", 
   "\[InvisibleSpace]", "1.0910422007794847`"}],
  SequenceForm[2.5438712037359534`*^29, " ", 1.0910422007794847`],
  Editable->False]], "Print",
 CellChangeTimes->{
  3.5773538710762143`*^9, 3.577417923930476*^9, 3.577418061865918*^9, {
   3.5774181042199926`*^9, 3.577418122409625*^9}, 3.577418669198986*^9, 
   3.5774188710321407`*^9, 3.5784903109167275`*^9, 3.5784904184321165`*^9, 
   3.605978889852007*^9}],

Cell[BoxData[
 InterpretationBox[
  RowBox[{
  "0.14456703469255586`", "\[InvisibleSpace]", "\<\" \"\>", 
   "\[InvisibleSpace]", "2.183198088649056`"}],
  SequenceForm[0.14456703469255586`, " ", 2.183198088649056],
  Editable->False]], "Print",
 CellChangeTimes->{
  3.5773538710762143`*^9, 3.577417923930476*^9, 3.577418061865918*^9, {
   3.5774181042199926`*^9, 3.577418122409625*^9}, 3.577418669198986*^9, 
   3.5774188710321407`*^9, 3.5784903109167275`*^9, 3.5784904184321165`*^9, 
   3.605978889867607*^9}],

Cell[BoxData[
 InterpretationBox[
  RowBox[{
  "0.17798667128809828`", "\[InvisibleSpace]", "\<\" \"\>", 
   "\[InvisibleSpace]", "2.1576302045370457`"}],
  SequenceForm[0.17798667128809828`, " ", 2.1576302045370457`],
  Editable->False]], "Print",
 CellChangeTimes->{
  3.5773538710762143`*^9, 3.577417923930476*^9, 3.577418061865918*^9, {
   3.5774181042199926`*^9, 3.577418122409625*^9}, 3.577418669198986*^9, 
   3.5774188710321407`*^9, 3.5784903109167275`*^9, 3.5784904184321165`*^9, 
   3.6059788898832073`*^9}],

Cell[BoxData[
 InterpretationBox[
  RowBox[{
  "0.36087313956230566`", "\[InvisibleSpace]", "\<\" \"\>", 
   "\[InvisibleSpace]", "1.961009796116145`"}],
  SequenceForm[0.36087313956230566`, " ", 1.961009796116145],
  Editable->False]], "Print",
 CellChangeTimes->{
  3.5773538710762143`*^9, 3.577417923930476*^9, 3.577418061865918*^9, {
   3.5774181042199926`*^9, 3.577418122409625*^9}, 3.577418669198986*^9, 
   3.5774188710321407`*^9, 3.5784903109167275`*^9, 3.5784904184321165`*^9, 
   3.6059788899144073`*^9}],

Cell[BoxData[
 InterpretationBox[
  RowBox[{
  "0.5694819324554565`", "\[InvisibleSpace]", "\<\" \"\>", 
   "\[InvisibleSpace]", "2.083019335725375`"}],
  SequenceForm[0.5694819324554565, " ", 2.083019335725375],
  Editable->False]], "Print",
 CellChangeTimes->{
  3.5773538710762143`*^9, 3.577417923930476*^9, 3.577418061865918*^9, {
   3.5774181042199926`*^9, 3.577418122409625*^9}, 3.577418669198986*^9, 
   3.5774188710321407`*^9, 3.5784903109167275`*^9, 3.5784904184321165`*^9, 
   3.6059788899300075`*^9}],

Cell[BoxData[
 InterpretationBox[
  RowBox[{
  "0.3908969138205637`", "\[InvisibleSpace]", "\<\" \"\>", 
   "\[InvisibleSpace]", "1.9651107574245508`"}],
  SequenceForm[0.3908969138205637, " ", 1.9651107574245508`],
  Editable->False]], "Print",
 CellChangeTimes->{
  3.5773538710762143`*^9, 3.577417923930476*^9, 3.577418061865918*^9, {
   3.5774181042199926`*^9, 3.577418122409625*^9}, 3.577418669198986*^9, 
   3.5774188710321407`*^9, 3.5784903109167275`*^9, 3.5784904184321165`*^9, 
   3.605978889945607*^9}],

Cell[BoxData[
 InterpretationBox[
  RowBox[{
  "0.19397039904978408`", "\[InvisibleSpace]", "\<\" \"\>", 
   "\[InvisibleSpace]", "2.555371309473039`"}],
  SequenceForm[0.19397039904978408`, " ", 2.555371309473039],
  Editable->False]], "Print",
 CellChangeTimes->{
  3.5773538710762143`*^9, 3.577417923930476*^9, 3.577418061865918*^9, {
   3.5774181042199926`*^9, 3.577418122409625*^9}, 3.577418669198986*^9, 
   3.5774188710321407`*^9, 3.5784903109167275`*^9, 3.5784904184321165`*^9, 
   3.6059788899612074`*^9}],

Cell[BoxData[
 InterpretationBox[
  RowBox[{
  "0.404924949846792`", "\[InvisibleSpace]", "\<\" \"\>", "\[InvisibleSpace]",
    "2.23685461024898`"}],
  SequenceForm[0.404924949846792, " ", 2.23685461024898],
  Editable->False]], "Print",
 CellChangeTimes->{
  3.5773538710762143`*^9, 3.577417923930476*^9, 3.577418061865918*^9, {
   3.5774181042199926`*^9, 3.577418122409625*^9}, 3.577418669198986*^9, 
   3.5774188710321407`*^9, 3.5784903109167275`*^9, 3.5784904184321165`*^9, 
   3.6059788899768076`*^9}],

Cell[BoxData[
 InterpretationBox[
  RowBox[{
  "2.0393961439761232`*^29", "\[InvisibleSpace]", "\<\" \"\>", 
   "\[InvisibleSpace]", "1.0956841476972954`"}],
  SequenceForm[2.0393961439761232`*^29, " ", 1.0956841476972954`],
  Editable->False]], "Print",
 CellChangeTimes->{
  3.5773538710762143`*^9, 3.577417923930476*^9, 3.577418061865918*^9, {
   3.5774181042199926`*^9, 3.577418122409625*^9}, 3.577418669198986*^9, 
   3.5774188710321407`*^9, 3.5784903109167275`*^9, 3.5784904184321165`*^9, 
   3.605978889992408*^9}],

Cell[BoxData[
 InterpretationBox[
  RowBox[{
  "0.3012134251673584`", "\[InvisibleSpace]", "\<\" \"\>", 
   "\[InvisibleSpace]", "1.9703893284069938`"}],
  SequenceForm[0.3012134251673584, " ", 1.9703893284069938`],
  Editable->False]], "Print",
 CellChangeTimes->{
  3.5773538710762143`*^9, 3.577417923930476*^9, 3.577418061865918*^9, {
   3.5774181042199926`*^9, 3.577418122409625*^9}, 3.577418669198986*^9, 
   3.5774188710321407`*^9, 3.5784903109167275`*^9, 3.5784904184321165`*^9, 
   3.6059788900080075`*^9}],

Cell[BoxData[
 InterpretationBox[
  RowBox[{
  "0.5220575240267816`", "\[InvisibleSpace]", "\<\" \"\>", 
   "\[InvisibleSpace]", "1.682210054852455`"}],
  SequenceForm[0.5220575240267816, " ", 1.682210054852455],
  Editable->False]], "Print",
 CellChangeTimes->{
  3.5773538710762143`*^9, 3.577417923930476*^9, 3.577418061865918*^9, {
   3.5774181042199926`*^9, 3.577418122409625*^9}, 3.577418669198986*^9, 
   3.5774188710321407`*^9, 3.5784903109167275`*^9, 3.5784904184321165`*^9, 
   3.6059788900236073`*^9}],

Cell[BoxData[
 InterpretationBox[
  RowBox[{
  "0.0879457796758017`", "\[InvisibleSpace]", "\<\" \"\>", 
   "\[InvisibleSpace]", "2.8948346960972327`"}],
  SequenceForm[0.0879457796758017, " ", 2.8948346960972327`],
  Editable->False]], "Print",
 CellChangeTimes->{
  3.5773538710762143`*^9, 3.577417923930476*^9, 3.577418061865918*^9, {
   3.5774181042199926`*^9, 3.577418122409625*^9}, 3.577418669198986*^9, 
   3.5774188710321407`*^9, 3.5784903109167275`*^9, 3.5784904184321165`*^9, 
   3.6059788900392075`*^9}],

Cell[BoxData[
 InterpretationBox[
  RowBox[{
  "0.2438632881457598`", "\[InvisibleSpace]", "\<\" \"\>", 
   "\[InvisibleSpace]", "1.8230763769917613`"}],
  SequenceForm[0.2438632881457598, " ", 1.8230763769917613`],
  Editable->False]], "Print",
 CellChangeTimes->{
  3.5773538710762143`*^9, 3.577417923930476*^9, 3.577418061865918*^9, {
   3.5774181042199926`*^9, 3.577418122409625*^9}, 3.577418669198986*^9, 
   3.5774188710321407`*^9, 3.5784903109167275`*^9, 3.5784904184321165`*^9, 
   3.6059788900548077`*^9}],

Cell[BoxData[
 InterpretationBox[
  RowBox[{
  "0.26697039017082935`", "\[InvisibleSpace]", "\<\" \"\>", 
   "\[InvisibleSpace]", "2.625174021337951`"}],
  SequenceForm[0.26697039017082935`, " ", 2.625174021337951],
  Editable->False]], "Print",
 CellChangeTimes->{
  3.5773538710762143`*^9, 3.577417923930476*^9, 3.577418061865918*^9, {
   3.5774181042199926`*^9, 3.577418122409625*^9}, 3.577418669198986*^9, 
   3.5774188710321407`*^9, 3.5784903109167275`*^9, 3.5784904184321165`*^9, 
   3.605978890070408*^9}],

Cell[BoxData[
 InterpretationBox[
  RowBox[{
  "0.2130784082357642`", "\[InvisibleSpace]", "\<\" \"\>", 
   "\[InvisibleSpace]", "2.467204949976559`"}],
  SequenceForm[0.2130784082357642, " ", 2.467204949976559],
  Editable->False]], "Print",
 CellChangeTimes->{
  3.5773538710762143`*^9, 3.577417923930476*^9, 3.577418061865918*^9, {
   3.5774181042199926`*^9, 3.577418122409625*^9}, 3.577418669198986*^9, 
   3.5774188710321407`*^9, 3.5784903109167275`*^9, 3.5784904184321165`*^9, 
   3.6059788900860076`*^9}],

Cell[BoxData[
 InterpretationBox[
  RowBox[{
   RowBox[{"-", "58.6012063263439`"}], "\[InvisibleSpace]", "\<\" \"\>", 
   "\[InvisibleSpace]", "7.114993038187449`"}],
  SequenceForm[-58.6012063263439, " ", 7.114993038187449],
  Editable->False]], "Print",
 CellChangeTimes->{
  3.5773538710762143`*^9, 3.577417923930476*^9, 3.577418061865918*^9, {
   3.5774181042199926`*^9, 3.577418122409625*^9}, 3.577418669198986*^9, 
   3.5774188710321407`*^9, 3.5784903109167275`*^9, 3.5784904184321165`*^9, 
   3.6059788901016073`*^9}],

Cell[BoxData[
 InterpretationBox[
  RowBox[{
  "0.2040042796465901`", "\[InvisibleSpace]", "\<\" \"\>", 
   "\[InvisibleSpace]", "2.650207391335336`"}],
  SequenceForm[0.2040042796465901, " ", 2.650207391335336],
  Editable->False]], "Print",
 CellChangeTimes->{
  3.5773538710762143`*^9, 3.577417923930476*^9, 3.577418061865918*^9, {
   3.5774181042199926`*^9, 3.577418122409625*^9}, 3.577418669198986*^9, 
   3.5774188710321407`*^9, 3.5784903109167275`*^9, 3.5784904184321165`*^9, 
   3.6059788901172075`*^9}],

Cell[BoxData[
 InterpretationBox[
  RowBox[{
  "0.3003644047215056`", "\[InvisibleSpace]", "\<\" \"\>", 
   "\[InvisibleSpace]", "2.0987591616286885`"}],
  SequenceForm[0.3003644047215056, " ", 2.0987591616286885`],
  Editable->False]], "Print",
 CellChangeTimes->{
  3.5773538710762143`*^9, 3.577417923930476*^9, 3.577418061865918*^9, {
   3.5774181042199926`*^9, 3.577418122409625*^9}, 3.577418669198986*^9, 
   3.5774188710321407`*^9, 3.5784903109167275`*^9, 3.5784904184321165`*^9, 
   3.605978890148408*^9}],

Cell[BoxData[
 InterpretationBox[
  RowBox[{
  "0.22526727775227554`", "\[InvisibleSpace]", "\<\" \"\>", 
   "\[InvisibleSpace]", "1.8286328747355418`"}],
  SequenceForm[0.22526727775227554`, " ", 1.8286328747355418`],
  Editable->False]], "Print",
 CellChangeTimes->{
  3.5773538710762143`*^9, 3.577417923930476*^9, 3.577418061865918*^9, {
   3.5774181042199926`*^9, 3.577418122409625*^9}, 3.577418669198986*^9, 
   3.5774188710321407`*^9, 3.5784903109167275`*^9, 3.5784904184321165`*^9, 
   3.605978890164008*^9}],

Cell[BoxData[
 InterpretationBox[
  RowBox[{
  "0.384052578338514`", "\[InvisibleSpace]", "\<\" \"\>", "\[InvisibleSpace]",
    "1.989252290730241`"}],
  SequenceForm[0.384052578338514, " ", 1.989252290730241],
  Editable->False]], "Print",
 CellChangeTimes->{
  3.5773538710762143`*^9, 3.577417923930476*^9, 3.577418061865918*^9, {
   3.5774181042199926`*^9, 3.577418122409625*^9}, 3.577418669198986*^9, 
   3.5774188710321407`*^9, 3.5784903109167275`*^9, 3.5784904184321165`*^9, 
   3.6059788901952076`*^9}],

Cell[BoxData[
 InterpretationBox[
  RowBox[{
  "0.37272127859616805`", "\[InvisibleSpace]", "\<\" \"\>", 
   "\[InvisibleSpace]", "1.6444822139652102`"}],
  SequenceForm[0.37272127859616805`, " ", 1.6444822139652102`],
  Editable->False]], "Print",
 CellChangeTimes->{
  3.5773538710762143`*^9, 3.577417923930476*^9, 3.577418061865918*^9, {
   3.5774181042199926`*^9, 3.577418122409625*^9}, 3.577418669198986*^9, 
   3.5774188710321407`*^9, 3.5784903109167275`*^9, 3.5784904184321165`*^9, 
   3.605978890210808*^9}],

Cell[BoxData[
 InterpretationBox[
  RowBox[{
  "0.24343062142217922`", "\[InvisibleSpace]", "\<\" \"\>", 
   "\[InvisibleSpace]", "2.6110714739963203`"}],
  SequenceForm[0.24343062142217922`, " ", 2.6110714739963203`],
  Editable->False]], "Print",
 CellChangeTimes->{
  3.5773538710762143`*^9, 3.577417923930476*^9, 3.577418061865918*^9, {
   3.5774181042199926`*^9, 3.577418122409625*^9}, 3.577418669198986*^9, 
   3.5774188710321407`*^9, 3.5784903109167275`*^9, 3.5784904184321165`*^9, 
   3.605978890242008*^9}],

Cell[BoxData[
 InterpretationBox[
  RowBox[{
  "0.3935674821827827`", "\[InvisibleSpace]", "\<\" \"\>", 
   "\[InvisibleSpace]", "1.774708666630572`"}],
  SequenceForm[0.3935674821827827, " ", 1.774708666630572],
  Editable->False]], "Print",
 CellChangeTimes->{
  3.5773538710762143`*^9, 3.577417923930476*^9, 3.577418061865918*^9, {
   3.5774181042199926`*^9, 3.577418122409625*^9}, 3.577418669198986*^9, 
   3.5774188710321407`*^9, 3.5784903109167275`*^9, 3.5784904184321165`*^9, 
   3.605978890257608*^9}],

Cell[BoxData[
 InterpretationBox[
  RowBox[{
  "0.25820246654459317`", "\[InvisibleSpace]", "\<\" \"\>", 
   "\[InvisibleSpace]", "1.8478863072592733`"}],
  SequenceForm[0.25820246654459317`, " ", 1.8478863072592733`],
  Editable->False]], "Print",
 CellChangeTimes->{
  3.5773538710762143`*^9, 3.577417923930476*^9, 3.577418061865918*^9, {
   3.5774181042199926`*^9, 3.577418122409625*^9}, 3.577418669198986*^9, 
   3.5774188710321407`*^9, 3.5784903109167275`*^9, 3.5784904184321165`*^9, 
   3.605978890288808*^9}],

Cell[BoxData[
 InterpretationBox[
  RowBox[{
  "0.25709764225984766`", "\[InvisibleSpace]", "\<\" \"\>", 
   "\[InvisibleSpace]", "2.301788466393041`"}],
  SequenceForm[0.25709764225984766`, " ", 2.301788466393041],
  Editable->False]], "Print",
 CellChangeTimes->{
  3.5773538710762143`*^9, 3.577417923930476*^9, 3.577418061865918*^9, {
   3.5774181042199926`*^9, 3.577418122409625*^9}, 3.577418669198986*^9, 
   3.5774188710321407`*^9, 3.5784903109167275`*^9, 3.5784904184321165`*^9, 
   3.605978890304408*^9}],

Cell[BoxData[
 InterpretationBox[
  RowBox[{
  "0.2735804897178575`", "\[InvisibleSpace]", "\<\" \"\>", 
   "\[InvisibleSpace]", "2.239713640713832`"}],
  SequenceForm[0.2735804897178575, " ", 2.239713640713832],
  Editable->False]], "Print",
 CellChangeTimes->{
  3.5773538710762143`*^9, 3.577417923930476*^9, 3.577418061865918*^9, {
   3.5774181042199926`*^9, 3.577418122409625*^9}, 3.577418669198986*^9, 
   3.5774188710321407`*^9, 3.5784903109167275`*^9, 3.5784904184321165`*^9, 
   3.605978890335608*^9}],

Cell[BoxData[
 InterpretationBox[
  RowBox[{
  "0.23172120028168394`", "\[InvisibleSpace]", "\<\" \"\>", 
   "\[InvisibleSpace]", "2.0972070265943383`"}],
  SequenceForm[0.23172120028168394`, " ", 2.0972070265943383`],
  Editable->False]], "Print",
 CellChangeTimes->{
  3.5773538710762143`*^9, 3.577417923930476*^9, 3.577418061865918*^9, {
   3.5774181042199926`*^9, 3.577418122409625*^9}, 3.577418669198986*^9, 
   3.5774188710321407`*^9, 3.5784903109167275`*^9, 3.5784904184321165`*^9, 
   3.6059788903512077`*^9}],

Cell[BoxData[
 InterpretationBox[
  RowBox[{
  "0.28100273728814024`", "\[InvisibleSpace]", "\<\" \"\>", 
   "\[InvisibleSpace]", "1.875357686305736`"}],
  SequenceForm[0.28100273728814024`, " ", 1.875357686305736],
  Editable->False]], "Print",
 CellChangeTimes->{
  3.5773538710762143`*^9, 3.577417923930476*^9, 3.577418061865918*^9, {
   3.5774181042199926`*^9, 3.577418122409625*^9}, 3.577418669198986*^9, 
   3.5774188710321407`*^9, 3.5784903109167275`*^9, 3.5784904184321165`*^9, 
   3.605978890382408*^9}],

Cell[BoxData[
 InterpretationBox[
  RowBox[{
  "0.42965301835857983`", "\[InvisibleSpace]", "\<\" \"\>", 
   "\[InvisibleSpace]", "1.7295204512853066`"}],
  SequenceForm[0.42965301835857983`, " ", 1.7295204512853066`],
  Editable->False]], "Print",
 CellChangeTimes->{
  3.5773538710762143`*^9, 3.577417923930476*^9, 3.577418061865918*^9, {
   3.5774181042199926`*^9, 3.577418122409625*^9}, 3.577418669198986*^9, 
   3.5774188710321407`*^9, 3.5784903109167275`*^9, 3.5784904184321165`*^9, 
   3.6059788903980083`*^9}],

Cell[BoxData[
 InterpretationBox[
  RowBox[{
  "0.3142939171952349`", "\[InvisibleSpace]", "\<\" \"\>", 
   "\[InvisibleSpace]", "1.7584350386891492`"}],
  SequenceForm[0.3142939171952349, " ", 1.7584350386891492`],
  Editable->False]], "Print",
 CellChangeTimes->{
  3.5773538710762143`*^9, 3.577417923930476*^9, 3.577418061865918*^9, {
   3.5774181042199926`*^9, 3.577418122409625*^9}, 3.577418669198986*^9, 
   3.5774188710321407`*^9, 3.5784903109167275`*^9, 3.5784904184321165`*^9, 
   3.6059788904292083`*^9}],

Cell[BoxData[
 InterpretationBox[
  RowBox[{
  "0.10122465303609152`", "\[InvisibleSpace]", "\<\" \"\>", 
   "\[InvisibleSpace]", "2.754951447519465`"}],
  SequenceForm[0.10122465303609152`, " ", 2.754951447519465],
  Editable->False]], "Print",
 CellChangeTimes->{
  3.5773538710762143`*^9, 3.577417923930476*^9, 3.577418061865918*^9, {
   3.5774181042199926`*^9, 3.577418122409625*^9}, 3.577418669198986*^9, 
   3.5774188710321407`*^9, 3.5784903109167275`*^9, 3.5784904184321165`*^9, 
   3.6059788904448085`*^9}],

Cell[BoxData[
 InterpretationBox[
  RowBox[{
  "0.170821724525617`", "\[InvisibleSpace]", "\<\" \"\>", "\[InvisibleSpace]",
    "1.9478061675684473`"}],
  SequenceForm[0.170821724525617, " ", 1.9478061675684473`],
  Editable->False]], "Print",
 CellChangeTimes->{
  3.5773538710762143`*^9, 3.577417923930476*^9, 3.577418061865918*^9, {
   3.5774181042199926`*^9, 3.577418122409625*^9}, 3.577418669198986*^9, 
   3.5774188710321407`*^9, 3.5784903109167275`*^9, 3.5784904184321165`*^9, 
   3.6059788904760084`*^9}],

Cell[BoxData[
 InterpretationBox[
  RowBox[{
  "0.5193089349709227`", "\[InvisibleSpace]", "\<\" \"\>", 
   "\[InvisibleSpace]", "1.5380675145470746`"}],
  SequenceForm[0.5193089349709227, " ", 1.5380675145470746`],
  Editable->False]], "Print",
 CellChangeTimes->{
  3.5773538710762143`*^9, 3.577417923930476*^9, 3.577418061865918*^9, {
   3.5774181042199926`*^9, 3.577418122409625*^9}, 3.577418669198986*^9, 
   3.5774188710321407`*^9, 3.5784903109167275`*^9, 3.5784904184321165`*^9, 
   3.6059788904916086`*^9}],

Cell[BoxData[
 InterpretationBox[
  RowBox[{
  "0.5680373267471309`", "\[InvisibleSpace]", "\<\" \"\>", 
   "\[InvisibleSpace]", "1.3642340130078483`"}],
  SequenceForm[0.5680373267471309, " ", 1.3642340130078483`],
  Editable->False]], "Print",
 CellChangeTimes->{
  3.5773538710762143`*^9, 3.577417923930476*^9, 3.577418061865918*^9, {
   3.5774181042199926`*^9, 3.577418122409625*^9}, 3.577418669198986*^9, 
   3.5774188710321407`*^9, 3.5784903109167275`*^9, 3.5784904184321165`*^9, 
   3.605978890522808*^9}],

Cell[BoxData[
 InterpretationBox[
  RowBox[{
  "0.863231101163602`", "\[InvisibleSpace]", "\<\" \"\>", "\[InvisibleSpace]",
    "1.5285231366202692`"}],
  SequenceForm[0.863231101163602, " ", 1.5285231366202692`],
  Editable->False]], "Print",
 CellChangeTimes->{
  3.5773538710762143`*^9, 3.577417923930476*^9, 3.577418061865918*^9, {
   3.5774181042199926`*^9, 3.577418122409625*^9}, 3.577418669198986*^9, 
   3.5774188710321407`*^9, 3.5784903109167275`*^9, 3.5784904184321165`*^9, 
   3.6059788905384083`*^9}],

Cell[BoxData[
 InterpretationBox[
  RowBox[{
  "0.26468085897786364`", "\[InvisibleSpace]", "\<\" \"\>", 
   "\[InvisibleSpace]", "1.5506672858893804`"}],
  SequenceForm[0.26468085897786364`, " ", 1.5506672858893804`],
  Editable->False]], "Print",
 CellChangeTimes->{
  3.5773538710762143`*^9, 3.577417923930476*^9, 3.577418061865918*^9, {
   3.5774181042199926`*^9, 3.577418122409625*^9}, 3.577418669198986*^9, 
   3.5774188710321407`*^9, 3.5784903109167275`*^9, 3.5784904184321165`*^9, 
   3.6059788905696087`*^9}],

Cell[BoxData[
 InterpretationBox[
  RowBox[{
  "0.36690273036239046`", "\[InvisibleSpace]", "\<\" \"\>", 
   "\[InvisibleSpace]", "2.124338425349637`"}],
  SequenceForm[0.36690273036239046`, " ", 2.124338425349637],
  Editable->False]], "Print",
 CellChangeTimes->{
  3.5773538710762143`*^9, 3.577417923930476*^9, 3.577418061865918*^9, {
   3.5774181042199926`*^9, 3.577418122409625*^9}, 3.577418669198986*^9, 
   3.5774188710321407`*^9, 3.5784903109167275`*^9, 3.5784904184321165`*^9, 
   3.605978890600808*^9}],

Cell[BoxData[
 InterpretationBox[
  RowBox[{
  "0.6099086430300419`", "\[InvisibleSpace]", "\<\" \"\>", 
   "\[InvisibleSpace]", "1.6330520026518802`"}],
  SequenceForm[0.6099086430300419, " ", 1.6330520026518802`],
  Editable->False]], "Print",
 CellChangeTimes->{
  3.5773538710762143`*^9, 3.577417923930476*^9, 3.577418061865918*^9, {
   3.5774181042199926`*^9, 3.577418122409625*^9}, 3.577418669198986*^9, 
   3.5774188710321407`*^9, 3.5784903109167275`*^9, 3.5784904184321165`*^9, 
   3.6059788906164083`*^9}],

Cell[BoxData[
 InterpretationBox[
  RowBox[{
  "2.11081991447527`*^29", "\[InvisibleSpace]", "\<\" \"\>", 
   "\[InvisibleSpace]", "1.1580286327459486`"}],
  SequenceForm[2.11081991447527*^29, " ", 1.1580286327459486`],
  Editable->False]], "Print",
 CellChangeTimes->{
  3.5773538710762143`*^9, 3.577417923930476*^9, 3.577418061865918*^9, {
   3.5774181042199926`*^9, 3.577418122409625*^9}, 3.577418669198986*^9, 
   3.5774188710321407`*^9, 3.5784903109167275`*^9, 3.5784904184321165`*^9, 
   3.605978890663209*^9}],

Cell[BoxData[
 InterpretationBox[
  RowBox[{
  "0.2659270648127396`", "\[InvisibleSpace]", "\<\" \"\>", 
   "\[InvisibleSpace]", "1.9283308469174794`"}],
  SequenceForm[0.2659270648127396, " ", 1.9283308469174794`],
  Editable->False]], "Print",
 CellChangeTimes->{
  3.5773538710762143`*^9, 3.577417923930476*^9, 3.577418061865918*^9, {
   3.5774181042199926`*^9, 3.577418122409625*^9}, 3.577418669198986*^9, 
   3.5774188710321407`*^9, 3.5784903109167275`*^9, 3.5784904184321165`*^9, 
   3.605978890694409*^9}],

Cell[BoxData[
 InterpretationBox[
  RowBox[{
  "0.28440211227423673`", "\[InvisibleSpace]", "\<\" \"\>", 
   "\[InvisibleSpace]", "2.073970796458912`"}],
  SequenceForm[0.28440211227423673`, " ", 2.073970796458912],
  Editable->False]], "Print",
 CellChangeTimes->{
  3.5773538710762143`*^9, 3.577417923930476*^9, 3.577418061865918*^9, {
   3.5774181042199926`*^9, 3.577418122409625*^9}, 3.577418669198986*^9, 
   3.5774188710321407`*^9, 3.5784903109167275`*^9, 3.5784904184321165`*^9, 
   3.6059788907100086`*^9}],

Cell[BoxData[
 InterpretationBox[
  RowBox[{
  "0.5973220503239501`", "\[InvisibleSpace]", "\<\" \"\>", 
   "\[InvisibleSpace]", "2.357974525799348`"}],
  SequenceForm[0.5973220503239501, " ", 2.357974525799348],
  Editable->False]], "Print",
 CellChangeTimes->{
  3.5773538710762143`*^9, 3.577417923930476*^9, 3.577418061865918*^9, {
   3.5774181042199926`*^9, 3.577418122409625*^9}, 3.577418669198986*^9, 
   3.5774188710321407`*^9, 3.5784903109167275`*^9, 3.5784904184321165`*^9, 
   3.605978890725609*^9}],

Cell[BoxData[
 InterpretationBox[
  RowBox[{
  "0.30713991103267274`", "\[InvisibleSpace]", "\<\" \"\>", 
   "\[InvisibleSpace]", "1.7519598040360815`"}],
  SequenceForm[0.30713991103267274`, " ", 1.7519598040360815`],
  Editable->False]], "Print",
 CellChangeTimes->{
  3.5773538710762143`*^9, 3.577417923930476*^9, 3.577418061865918*^9, {
   3.5774181042199926`*^9, 3.577418122409625*^9}, 3.577418669198986*^9, 
   3.5774188710321407`*^9, 3.5784903109167275`*^9, 3.5784904184321165`*^9, 
   3.6059788907568088`*^9}],

Cell[BoxData[
 InterpretationBox[
  RowBox[{
  "0.49112004670794634`", "\[InvisibleSpace]", "\<\" \"\>", 
   "\[InvisibleSpace]", "2.7745286857061338`"}],
  SequenceForm[0.49112004670794634`, " ", 2.7745286857061338`],
  Editable->False]], "Print",
 CellChangeTimes->{
  3.5773538710762143`*^9, 3.577417923930476*^9, 3.577418061865918*^9, {
   3.5774181042199926`*^9, 3.577418122409625*^9}, 3.577418669198986*^9, 
   3.5774188710321407`*^9, 3.5784903109167275`*^9, 3.5784904184321165`*^9, 
   3.6059788907724085`*^9}],

Cell[BoxData[
 InterpretationBox[
  RowBox[{
  "0.2754527230942471`", "\[InvisibleSpace]", "\<\" \"\>", 
   "\[InvisibleSpace]", "2.5273433999148667`"}],
  SequenceForm[0.2754527230942471, " ", 2.5273433999148667`],
  Editable->False]], "Print",
 CellChangeTimes->{
  3.5773538710762143`*^9, 3.577417923930476*^9, 3.577418061865918*^9, {
   3.5774181042199926`*^9, 3.577418122409625*^9}, 3.577418669198986*^9, 
   3.5774188710321407`*^9, 3.5784903109167275`*^9, 3.5784904184321165`*^9, 
   3.605978890803609*^9}],

Cell[BoxData[
 InterpretationBox[
  RowBox[{
  "0.32949054093497476`", "\[InvisibleSpace]", "\<\" \"\>", 
   "\[InvisibleSpace]", "2.0689001825781053`"}],
  SequenceForm[0.32949054093497476`, " ", 2.0689001825781053`],
  Editable->False]], "Print",
 CellChangeTimes->{
  3.5773538710762143`*^9, 3.577417923930476*^9, 3.577418061865918*^9, {
   3.5774181042199926`*^9, 3.577418122409625*^9}, 3.577418669198986*^9, 
   3.5774188710321407`*^9, 3.5784903109167275`*^9, 3.5784904184321165`*^9, 
   3.6059788908348093`*^9}],

Cell[BoxData[
 InterpretationBox[
  RowBox[{
  "0.36081785707007735`", "\[InvisibleSpace]", "\<\" \"\>", 
   "\[InvisibleSpace]", "1.741532232011699`"}],
  SequenceForm[0.36081785707007735`, " ", 1.741532232011699],
  Editable->False]], "Print",
 CellChangeTimes->{
  3.5773538710762143`*^9, 3.577417923930476*^9, 3.577418061865918*^9, {
   3.5774181042199926`*^9, 3.577418122409625*^9}, 3.577418669198986*^9, 
   3.5774188710321407`*^9, 3.5784903109167275`*^9, 3.5784904184321165`*^9, 
   3.605978890850409*^9}],

Cell[BoxData[
 InterpretationBox[
  RowBox[{
  "0.23878183582600174`", "\[InvisibleSpace]", "\<\" \"\>", 
   "\[InvisibleSpace]", "1.699009721193489`"}],
  SequenceForm[0.23878183582600174`, " ", 1.699009721193489],
  Editable->False]], "Print",
 CellChangeTimes->{
  3.5773538710762143`*^9, 3.577417923930476*^9, 3.577418061865918*^9, {
   3.5774181042199926`*^9, 3.577418122409625*^9}, 3.577418669198986*^9, 
   3.5774188710321407`*^9, 3.5784903109167275`*^9, 3.5784904184321165`*^9, 
   3.605978890881609*^9}],

Cell[BoxData[
 InterpretationBox[
  RowBox[{
  "3.866648560837826`*^29", "\[InvisibleSpace]", "\<\" \"\>", 
   "\[InvisibleSpace]", "0.9446132805886944`"}],
  SequenceForm[3.866648560837826*^29, " ", 0.9446132805886944],
  Editable->False]], "Print",
 CellChangeTimes->{
  3.5773538710762143`*^9, 3.577417923930476*^9, 3.577418061865918*^9, {
   3.5774181042199926`*^9, 3.577418122409625*^9}, 3.577418669198986*^9, 
   3.5774188710321407`*^9, 3.5784903109167275`*^9, 3.5784904184321165`*^9, 
   3.6059788909128094`*^9}],

Cell[BoxData[
 InterpretationBox[
  RowBox[{
  "0.343000240379`", "\[InvisibleSpace]", "\<\" \"\>", "\[InvisibleSpace]", 
   "2.1553352542133917`"}],
  SequenceForm[0.343000240379, " ", 2.1553352542133917`],
  Editable->False]], "Print",
 CellChangeTimes->{
  3.5773538710762143`*^9, 3.577417923930476*^9, 3.577418061865918*^9, {
   3.5774181042199926`*^9, 3.577418122409625*^9}, 3.577418669198986*^9, 
   3.5774188710321407`*^9, 3.5784903109167275`*^9, 3.5784904184321165`*^9, 
   3.6059788909440093`*^9}],

Cell[BoxData[
 InterpretationBox[
  RowBox[{
  "0.1703390812555733`", "\[InvisibleSpace]", "\<\" \"\>", 
   "\[InvisibleSpace]", "2.122596318164692`"}],
  SequenceForm[0.1703390812555733, " ", 2.122596318164692],
  Editable->False]], "Print",
 CellChangeTimes->{
  3.5773538710762143`*^9, 3.577417923930476*^9, 3.577418061865918*^9, {
   3.5774181042199926`*^9, 3.577418122409625*^9}, 3.577418669198986*^9, 
   3.5774188710321407`*^9, 3.5784903109167275`*^9, 3.5784904184321165`*^9, 
   3.605978890959609*^9}],

Cell[BoxData[
 InterpretationBox[
  RowBox[{
  "0.40161678832724484`", "\[InvisibleSpace]", "\<\" \"\>", 
   "\[InvisibleSpace]", "2.0961049989238787`"}],
  SequenceForm[0.40161678832724484`, " ", 2.0961049989238787`],
  Editable->False]], "Print",
 CellChangeTimes->{
  3.5773538710762143`*^9, 3.577417923930476*^9, 3.577418061865918*^9, {
   3.5774181042199926`*^9, 3.577418122409625*^9}, 3.577418669198986*^9, 
   3.5774188710321407`*^9, 3.5784903109167275`*^9, 3.5784904184321165`*^9, 
   3.6059788909908094`*^9}],

Cell[BoxData[
 InterpretationBox[
  RowBox[{
  "0.6896660829906066`", "\[InvisibleSpace]", "\<\" \"\>", 
   "\[InvisibleSpace]", "1.968730151158125`"}],
  SequenceForm[0.6896660829906066, " ", 1.968730151158125],
  Editable->False]], "Print",
 CellChangeTimes->{
  3.5773538710762143`*^9, 3.577417923930476*^9, 3.577418061865918*^9, {
   3.5774181042199926`*^9, 3.577418122409625*^9}, 3.577418669198986*^9, 
   3.5774188710321407`*^9, 3.5784903109167275`*^9, 3.5784904184321165`*^9, 
   3.605978891022009*^9}],

Cell[BoxData[
 InterpretationBox[
  RowBox[{
  "7.194692975857154`", "\[InvisibleSpace]", "\<\" \"\>", "\[InvisibleSpace]", 
   RowBox[{"-", "2.140698581540604`"}]}],
  SequenceForm[7.194692975857154, " ", -2.140698581540604],
  Editable->False]], "Print",
 CellChangeTimes->{
  3.5773538710762143`*^9, 3.577417923930476*^9, 3.577418061865918*^9, {
   3.5774181042199926`*^9, 3.577418122409625*^9}, 3.577418669198986*^9, 
   3.5774188710321407`*^9, 3.5784903109167275`*^9, 3.5784904184321165`*^9, 
   3.605978891037609*^9}],

Cell[BoxData[
 InterpretationBox[
  RowBox[{
  "0.2924588315769266`", "\[InvisibleSpace]", "\<\" \"\>", 
   "\[InvisibleSpace]", "1.7143951736810825`"}],
  SequenceForm[0.2924588315769266, " ", 1.7143951736810825`],
  Editable->False]], "Print",
 CellChangeTimes->{
  3.5773538710762143`*^9, 3.577417923930476*^9, 3.577418061865918*^9, {
   3.5774181042199926`*^9, 3.577418122409625*^9}, 3.577418669198986*^9, 
   3.5774188710321407`*^9, 3.5784903109167275`*^9, 3.5784904184321165`*^9, 
   3.6059788910688095`*^9}],

Cell[BoxData[
 InterpretationBox[
  RowBox[{
  "0.349229616346994`", "\[InvisibleSpace]", "\<\" \"\>", "\[InvisibleSpace]",
    "1.8565254038047774`"}],
  SequenceForm[0.349229616346994, " ", 1.8565254038047774`],
  Editable->False]], "Print",
 CellChangeTimes->{
  3.5773538710762143`*^9, 3.577417923930476*^9, 3.577418061865918*^9, {
   3.5774181042199926`*^9, 3.577418122409625*^9}, 3.577418669198986*^9, 
   3.5774188710321407`*^9, 3.5784903109167275`*^9, 3.5784904184321165`*^9, 
   3.6059788911000094`*^9}],

Cell[BoxData[
 InterpretationBox[
  RowBox[{
  "0.2555210503285349`", "\[InvisibleSpace]", "\<\" \"\>", 
   "\[InvisibleSpace]", "2.3496594879713957`"}],
  SequenceForm[0.2555210503285349, " ", 2.3496594879713957`],
  Editable->False]], "Print",
 CellChangeTimes->{
  3.5773538710762143`*^9, 3.577417923930476*^9, 3.577418061865918*^9, {
   3.5774181042199926`*^9, 3.577418122409625*^9}, 3.577418669198986*^9, 
   3.5774188710321407`*^9, 3.5784903109167275`*^9, 3.5784904184321165`*^9, 
   3.605978891115609*^9}],

Cell[BoxData[
 InterpretationBox[
  RowBox[{
  "0.1981039040374569`", "\[InvisibleSpace]", "\<\" \"\>", 
   "\[InvisibleSpace]", "2.7818259539599164`"}],
  SequenceForm[0.1981039040374569, " ", 2.7818259539599164`],
  Editable->False]], "Print",
 CellChangeTimes->{
  3.5773538710762143`*^9, 3.577417923930476*^9, 3.577418061865918*^9, {
   3.5774181042199926`*^9, 3.577418122409625*^9}, 3.577418669198986*^9, 
   3.5774188710321407`*^9, 3.5784903109167275`*^9, 3.5784904184321165`*^9, 
   3.6059788911312094`*^9}],

Cell[BoxData[
 InterpretationBox[
  RowBox[{
  "0.2763293576316062`", "\[InvisibleSpace]", "\<\" \"\>", 
   "\[InvisibleSpace]", "2.0506391613001917`"}],
  SequenceForm[0.2763293576316062, " ", 2.0506391613001917`],
  Editable->False]], "Print",
 CellChangeTimes->{
  3.5773538710762143`*^9, 3.577417923930476*^9, 3.577418061865918*^9, {
   3.5774181042199926`*^9, 3.577418122409625*^9}, 3.577418669198986*^9, 
   3.5774188710321407`*^9, 3.5784903109167275`*^9, 3.5784904184321165`*^9, 
   3.60597889116241*^9}],

Cell[BoxData[
 InterpretationBox[
  RowBox[{
  "0.08691621664402963`", "\[InvisibleSpace]", "\<\" \"\>", 
   "\[InvisibleSpace]", "2.158850849792283`"}],
  SequenceForm[0.08691621664402963, " ", 2.158850849792283],
  Editable->False]], "Print",
 CellChangeTimes->{
  3.5773538710762143`*^9, 3.577417923930476*^9, 3.577418061865918*^9, {
   3.5774181042199926`*^9, 3.577418122409625*^9}, 3.577418669198986*^9, 
   3.5774188710321407`*^9, 3.5784903109167275`*^9, 3.5784904184321165`*^9, 
   3.6059788911780095`*^9}],

Cell[BoxData[
 InterpretationBox[
  RowBox[{
  "0.2629322743348742`", "\[InvisibleSpace]", "\<\" \"\>", 
   "\[InvisibleSpace]", "2.211214539941446`"}],
  SequenceForm[0.2629322743348742, " ", 2.211214539941446],
  Editable->False]], "Print",
 CellChangeTimes->{
  3.5773538710762143`*^9, 3.577417923930476*^9, 3.577418061865918*^9, {
   3.5774181042199926`*^9, 3.577418122409625*^9}, 3.577418669198986*^9, 
   3.5774188710321407`*^9, 3.5784903109167275`*^9, 3.5784904184321165`*^9, 
   3.6059788912092094`*^9}],

Cell[BoxData[
 InterpretationBox[
  RowBox[{
  "0.22532314000812886`", "\[InvisibleSpace]", "\<\" \"\>", 
   "\[InvisibleSpace]", "2.107050910446261`"}],
  SequenceForm[0.22532314000812886`, " ", 2.107050910446261],
  Editable->False]], "Print",
 CellChangeTimes->{
  3.5773538710762143`*^9, 3.577417923930476*^9, 3.577418061865918*^9, {
   3.5774181042199926`*^9, 3.577418122409625*^9}, 3.577418669198986*^9, 
   3.5774188710321407`*^9, 3.5784903109167275`*^9, 3.5784904184321165`*^9, 
   3.6059788912248096`*^9}],

Cell[BoxData[
 InterpretationBox[
  RowBox[{
  "0.2543329296317323`", "\[InvisibleSpace]", "\<\" \"\>", 
   "\[InvisibleSpace]", "2.3332285650885627`"}],
  SequenceForm[0.2543329296317323, " ", 2.3332285650885627`],
  Editable->False]], "Print",
 CellChangeTimes->{
  3.5773538710762143`*^9, 3.577417923930476*^9, 3.577418061865918*^9, {
   3.5774181042199926`*^9, 3.577418122409625*^9}, 3.577418669198986*^9, 
   3.5774188710321407`*^9, 3.5784903109167275`*^9, 3.5784904184321165`*^9, 
   3.60597889124041*^9}],

Cell[BoxData[
 InterpretationBox[
  RowBox[{
  "0.25560156689879737`", "\[InvisibleSpace]", "\<\" \"\>", 
   "\[InvisibleSpace]", "2.2468887790207583`"}],
  SequenceForm[0.25560156689879737`, " ", 2.2468887790207583`],
  Editable->False]], "Print",
 CellChangeTimes->{
  3.5773538710762143`*^9, 3.577417923930476*^9, 3.577418061865918*^9, {
   3.5774181042199926`*^9, 3.577418122409625*^9}, 3.577418669198986*^9, 
   3.5774188710321407`*^9, 3.5784903109167275`*^9, 3.5784904184321165`*^9, 
   3.6059788912716093`*^9}],

Cell[BoxData[
 InterpretationBox[
  RowBox[{
  "0.40160675980420885`", "\[InvisibleSpace]", "\<\" \"\>", 
   "\[InvisibleSpace]", "1.723110272862211`"}],
  SequenceForm[0.40160675980420885`, " ", 1.723110272862211],
  Editable->False]], "Print",
 CellChangeTimes->{
  3.5773538710762143`*^9, 3.577417923930476*^9, 3.577418061865918*^9, {
   3.5774181042199926`*^9, 3.577418122409625*^9}, 3.577418669198986*^9, 
   3.5774188710321407`*^9, 3.5784903109167275`*^9, 3.5784904184321165`*^9, 
   3.6059788912872095`*^9}],

Cell[BoxData[
 InterpretationBox[
  RowBox[{
  "0.4320004050260297`", "\[InvisibleSpace]", "\<\" \"\>", 
   "\[InvisibleSpace]", "1.6338805151779847`"}],
  SequenceForm[0.4320004050260297, " ", 1.6338805151779847`],
  Editable->False]], "Print",
 CellChangeTimes->{
  3.5773538710762143`*^9, 3.577417923930476*^9, 3.577418061865918*^9, {
   3.5774181042199926`*^9, 3.577418122409625*^9}, 3.577418669198986*^9, 
   3.5774188710321407`*^9, 3.5784903109167275`*^9, 3.5784904184321165`*^9, 
   3.60597889131841*^9}],

Cell[BoxData[
 InterpretationBox[
  RowBox[{
  "0.3386725962109859`", "\[InvisibleSpace]", "\<\" \"\>", 
   "\[InvisibleSpace]", "1.9237317116574508`"}],
  SequenceForm[0.3386725962109859, " ", 1.9237317116574508`],
  Editable->False]], "Print",
 CellChangeTimes->{
  3.5773538710762143`*^9, 3.577417923930476*^9, 3.577418061865918*^9, {
   3.5774181042199926`*^9, 3.577418122409625*^9}, 3.577418669198986*^9, 
   3.5774188710321407`*^9, 3.5784903109167275`*^9, 3.5784904184321165`*^9, 
   3.60597889133401*^9}],

Cell[BoxData[
 InterpretationBox[
  RowBox[{
  "0.26525052839224095`", "\[InvisibleSpace]", "\<\" \"\>", 
   "\[InvisibleSpace]", "1.7642882776984767`"}],
  SequenceForm[0.26525052839224095`, " ", 1.7642882776984767`],
  Editable->False]], "Print",
 CellChangeTimes->{
  3.5773538710762143`*^9, 3.577417923930476*^9, 3.577418061865918*^9, {
   3.5774181042199926`*^9, 3.577418122409625*^9}, 3.577418669198986*^9, 
   3.5774188710321407`*^9, 3.5784903109167275`*^9, 3.5784904184321165`*^9, 
   3.6059788913496103`*^9}],

Cell[BoxData[
 InterpretationBox[
  RowBox[{
  "0.2999797442320585`", "\[InvisibleSpace]", "\<\" \"\>", 
   "\[InvisibleSpace]", "2.1590571535375753`"}],
  SequenceForm[0.2999797442320585, " ", 2.1590571535375753`],
  Editable->False]], "Print",
 CellChangeTimes->{
  3.5773538710762143`*^9, 3.577417923930476*^9, 3.577418061865918*^9, {
   3.5774181042199926`*^9, 3.577418122409625*^9}, 3.577418669198986*^9, 
   3.5774188710321407`*^9, 3.5784903109167275`*^9, 3.5784904184321165`*^9, 
   3.60597889136521*^9}],

Cell[BoxData[
 InterpretationBox[
  RowBox[{
  "7.432867300361348`", "\[InvisibleSpace]", "\<\" \"\>", "\[InvisibleSpace]", 
   RowBox[{"-", "2.1640471090929814`"}]}],
  SequenceForm[7.432867300361348, " ", -2.1640471090929814`],
  Editable->False]], "Print",
 CellChangeTimes->{
  3.5773538710762143`*^9, 3.577417923930476*^9, 3.577418061865918*^9, {
   3.5774181042199926`*^9, 3.577418122409625*^9}, 3.577418669198986*^9, 
   3.5774188710321407`*^9, 3.5784903109167275`*^9, 3.5784904184321165`*^9, 
   3.60597889138081*^9}],

Cell[BoxData[
 InterpretationBox[
  RowBox[{
  "0.1384548021003525`", "\[InvisibleSpace]", "\<\" \"\>", 
   "\[InvisibleSpace]", "3.015057345156698`"}],
  SequenceForm[0.1384548021003525, " ", 3.015057345156698],
  Editable->False]], "Print",
 CellChangeTimes->{
  3.5773538710762143`*^9, 3.577417923930476*^9, 3.577418061865918*^9, {
   3.5774181042199926`*^9, 3.577418122409625*^9}, 3.577418669198986*^9, 
   3.5774188710321407`*^9, 3.5784903109167275`*^9, 3.5784904184321165`*^9, 
   3.60597889139641*^9}],

Cell[BoxData[
 InterpretationBox[
  RowBox[{
  "0.16277994428115636`", "\[InvisibleSpace]", "\<\" \"\>", 
   "\[InvisibleSpace]", "2.7784189696463653`"}],
  SequenceForm[0.16277994428115636`, " ", 2.7784189696463653`],
  Editable->False]], "Print",
 CellChangeTimes->{
  3.5773538710762143`*^9, 3.577417923930476*^9, 3.577418061865918*^9, {
   3.5774181042199926`*^9, 3.577418122409625*^9}, 3.577418669198986*^9, 
   3.5774188710321407`*^9, 3.5784903109167275`*^9, 3.5784904184321165`*^9, 
   3.60597889141201*^9}],

Cell[BoxData[
 InterpretationBox[
  RowBox[{
  "0.22166592578800343`", "\[InvisibleSpace]", "\<\" \"\>", 
   "\[InvisibleSpace]", "1.6554234584316199`"}],
  SequenceForm[0.22166592578800343`, " ", 1.6554234584316199`],
  Editable->False]], "Print",
 CellChangeTimes->{
  3.5773538710762143`*^9, 3.577417923930476*^9, 3.577418061865918*^9, {
   3.5774181042199926`*^9, 3.577418122409625*^9}, 3.577418669198986*^9, 
   3.5774188710321407`*^9, 3.5784903109167275`*^9, 3.5784904184321165`*^9, 
   3.60597889142761*^9}],

Cell[BoxData[
 InterpretationBox[
  RowBox[{
  "0.2028539324660861`", "\[InvisibleSpace]", "\<\" \"\>", 
   "\[InvisibleSpace]", "2.437908630622927`"}],
  SequenceForm[0.2028539324660861, " ", 2.437908630622927],
  Editable->False]], "Print",
 CellChangeTimes->{
  3.5773538710762143`*^9, 3.577417923930476*^9, 3.577418061865918*^9, {
   3.5774181042199926`*^9, 3.577418122409625*^9}, 3.577418669198986*^9, 
   3.5774188710321407`*^9, 3.5784903109167275`*^9, 3.5784904184321165`*^9, 
   3.60597889145881*^9}],

Cell[BoxData[
 InterpretationBox[
  RowBox[{
  "0.12220889252559625`", "\[InvisibleSpace]", "\<\" \"\>", 
   "\[InvisibleSpace]", "2.5440870514927205`"}],
  SequenceForm[0.12220889252559625`, " ", 2.5440870514927205`],
  Editable->False]], "Print",
 CellChangeTimes->{
  3.5773538710762143`*^9, 3.577417923930476*^9, 3.577418061865918*^9, {
   3.5774181042199926`*^9, 3.577418122409625*^9}, 3.577418669198986*^9, 
   3.5774188710321407`*^9, 3.5784903109167275`*^9, 3.5784904184321165`*^9, 
   3.60597889147441*^9}],

Cell[BoxData[
 InterpretationBox[
  RowBox[{
  "0.1933762493573058`", "\[InvisibleSpace]", "\<\" \"\>", 
   "\[InvisibleSpace]", "1.8848816443180103`"}],
  SequenceForm[0.1933762493573058, " ", 1.8848816443180103`],
  Editable->False]], "Print",
 CellChangeTimes->{
  3.5773538710762143`*^9, 3.577417923930476*^9, 3.577418061865918*^9, {
   3.5774181042199926`*^9, 3.577418122409625*^9}, 3.577418669198986*^9, 
   3.5774188710321407`*^9, 3.5784903109167275`*^9, 3.5784904184321165`*^9, 
   3.6059788914900103`*^9}],

Cell[BoxData[
 InterpretationBox[
  RowBox[{
  "0.27698932134795695`", "\[InvisibleSpace]", "\<\" \"\>", 
   "\[InvisibleSpace]", "2.235845386394434`"}],
  SequenceForm[0.27698932134795695`, " ", 2.235845386394434],
  Editable->False]], "Print",
 CellChangeTimes->{
  3.5773538710762143`*^9, 3.577417923930476*^9, 3.577418061865918*^9, {
   3.5774181042199926`*^9, 3.577418122409625*^9}, 3.577418669198986*^9, 
   3.5774188710321407`*^9, 3.5784903109167275`*^9, 3.5784904184321165`*^9, 
   3.60597889152121*^9}],

Cell[BoxData[
 InterpretationBox[
  RowBox[{
  "0.17480281207176976`", "\[InvisibleSpace]", "\<\" \"\>", 
   "\[InvisibleSpace]", "2.75473093256902`"}],
  SequenceForm[0.17480281207176976`, " ", 2.75473093256902],
  Editable->False]], "Print",
 CellChangeTimes->{
  3.5773538710762143`*^9, 3.577417923930476*^9, 3.577418061865918*^9, {
   3.5774181042199926`*^9, 3.577418122409625*^9}, 3.577418669198986*^9, 
   3.5774188710321407`*^9, 3.5784903109167275`*^9, 3.5784904184321165`*^9, 
   3.60597889153681*^9}],

Cell[BoxData[
 InterpretationBox[
  RowBox[{
  "0.39608220927939775`", "\[InvisibleSpace]", "\<\" \"\>", 
   "\[InvisibleSpace]", "2.184258067532617`"}],
  SequenceForm[0.39608220927939775`, " ", 2.184258067532617],
  Editable->False]], "Print",
 CellChangeTimes->{
  3.5773538710762143`*^9, 3.577417923930476*^9, 3.577418061865918*^9, {
   3.5774181042199926`*^9, 3.577418122409625*^9}, 3.577418669198986*^9, 
   3.5774188710321407`*^9, 3.5784903109167275`*^9, 3.5784904184321165`*^9, 
   3.60597889155241*^9}],

Cell[BoxData[
 InterpretationBox[
  RowBox[{
  "0.4020133108084816`", "\[InvisibleSpace]", "\<\" \"\>", 
   "\[InvisibleSpace]", "1.6355703005664903`"}],
  SequenceForm[0.4020133108084816, " ", 1.6355703005664903`],
  Editable->False]], "Print",
 CellChangeTimes->{
  3.5773538710762143`*^9, 3.577417923930476*^9, 3.577418061865918*^9, {
   3.5774181042199926`*^9, 3.577418122409625*^9}, 3.577418669198986*^9, 
   3.5774188710321407`*^9, 3.5784903109167275`*^9, 3.5784904184321165`*^9, 
   3.6059788915836105`*^9}],

Cell[BoxData[
 InterpretationBox[
  RowBox[{
  "0.6022951470270445`", "\[InvisibleSpace]", "\<\" \"\>", 
   "\[InvisibleSpace]", "1.640563470496875`"}],
  SequenceForm[0.6022951470270445, " ", 1.640563470496875],
  Editable->False]], "Print",
 CellChangeTimes->{
  3.5773538710762143`*^9, 3.577417923930476*^9, 3.577418061865918*^9, {
   3.5774181042199926`*^9, 3.577418122409625*^9}, 3.577418669198986*^9, 
   3.5774188710321407`*^9, 3.5784903109167275`*^9, 3.5784904184321165`*^9, 
   3.6059788915992107`*^9}],

Cell[BoxData[
 InterpretationBox[
  RowBox[{
  "0.2495884391036262`", "\[InvisibleSpace]", "\<\" \"\>", 
   "\[InvisibleSpace]", "1.8573832680055713`"}],
  SequenceForm[0.2495884391036262, " ", 1.8573832680055713`],
  Editable->False]], "Print",
 CellChangeTimes->{
  3.5773538710762143`*^9, 3.577417923930476*^9, 3.577418061865918*^9, {
   3.5774181042199926`*^9, 3.577418122409625*^9}, 3.577418669198986*^9, 
   3.5774188710321407`*^9, 3.5784903109167275`*^9, 3.5784904184321165`*^9, 
   3.6059788916148105`*^9}],

Cell[BoxData[
 InterpretationBox[
  RowBox[{
  "11.384237987062354`", "\[InvisibleSpace]", "\<\" \"\>", 
   "\[InvisibleSpace]", 
   RowBox[{"-", "2.6308907664248564`"}]}],
  SequenceForm[11.384237987062354`, " ", -2.6308907664248564`],
  Editable->False]], "Print",
 CellChangeTimes->{
  3.5773538710762143`*^9, 3.577417923930476*^9, 3.577418061865918*^9, {
   3.5774181042199926`*^9, 3.577418122409625*^9}, 3.577418669198986*^9, 
   3.5774188710321407`*^9, 3.5784903109167275`*^9, 3.5784904184321165`*^9, 
   3.60597889163041*^9}],

Cell[BoxData[
 InterpretationBox[
  RowBox[{
  "0.5602414510833988`", "\[InvisibleSpace]", "\<\" \"\>", 
   "\[InvisibleSpace]", "1.59929519450171`"}],
  SequenceForm[0.5602414510833988, " ", 1.59929519450171],
  Editable->False]], "Print",
 CellChangeTimes->{
  3.5773538710762143`*^9, 3.577417923930476*^9, 3.577418061865918*^9, {
   3.5774181042199926`*^9, 3.577418122409625*^9}, 3.577418669198986*^9, 
   3.5774188710321407`*^9, 3.5784903109167275`*^9, 3.5784904184321165`*^9, 
   3.6059788916460104`*^9}],

Cell[BoxData[
 InterpretationBox[
  RowBox[{
  "0.30811342430715216`", "\[InvisibleSpace]", "\<\" \"\>", 
   "\[InvisibleSpace]", "2.207257379660408`"}],
  SequenceForm[0.30811342430715216`, " ", 2.207257379660408],
  Editable->False]], "Print",
 CellChangeTimes->{
  3.5773538710762143`*^9, 3.577417923930476*^9, 3.577418061865918*^9, {
   3.5774181042199926`*^9, 3.577418122409625*^9}, 3.577418669198986*^9, 
   3.5774188710321407`*^9, 3.5784903109167275`*^9, 3.5784904184321165`*^9, 
   3.6059788916616106`*^9}],

Cell[BoxData[
 InterpretationBox[
  RowBox[{
   RowBox[{"-", "5.955676470464879`*^17"}], "\[InvisibleSpace]", "\<\" \"\>", 
   "\[InvisibleSpace]", "0.9500855945269381`"}],
  SequenceForm[-5.955676470464879*^17, " ", 0.9500855945269381],
  Editable->False]], "Print",
 CellChangeTimes->{
  3.5773538710762143`*^9, 3.577417923930476*^9, 3.577418061865918*^9, {
   3.5774181042199926`*^9, 3.577418122409625*^9}, 3.577418669198986*^9, 
   3.5774188710321407`*^9, 3.5784903109167275`*^9, 3.5784904184321165`*^9, 
   3.6059788916772103`*^9}],

Cell[BoxData[
 InterpretationBox[
  RowBox[{
  "0.27935975257291273`", "\[InvisibleSpace]", "\<\" \"\>", 
   "\[InvisibleSpace]", "1.941050549234524`"}],
  SequenceForm[0.27935975257291273`, " ", 1.941050549234524],
  Editable->False]], "Print",
 CellChangeTimes->{
  3.5773538710762143`*^9, 3.577417923930476*^9, 3.577418061865918*^9, {
   3.5774181042199926`*^9, 3.577418122409625*^9}, 3.577418669198986*^9, 
   3.5774188710321407`*^9, 3.5784903109167275`*^9, 3.5784904184321165`*^9, 
   3.6059788917084103`*^9}],

Cell[BoxData[
 InterpretationBox[
  RowBox[{
  "0.36531174316164344`", "\[InvisibleSpace]", "\<\" \"\>", 
   "\[InvisibleSpace]", "2.2816244944074615`"}],
  SequenceForm[0.36531174316164344`, " ", 2.2816244944074615`],
  Editable->False]], "Print",
 CellChangeTimes->{
  3.5773538710762143`*^9, 3.577417923930476*^9, 3.577418061865918*^9, {
   3.5774181042199926`*^9, 3.577418122409625*^9}, 3.577418669198986*^9, 
   3.5774188710321407`*^9, 3.5784903109167275`*^9, 3.5784904184321165`*^9, 
   3.6059788917240105`*^9}],

Cell[BoxData[
 InterpretationBox[
  RowBox[{
  "0.18419521913801679`", "\[InvisibleSpace]", "\<\" \"\>", 
   "\[InvisibleSpace]", "2.2974854069001602`"}],
  SequenceForm[0.18419521913801679`, " ", 2.2974854069001602`],
  Editable->False]], "Print",
 CellChangeTimes->{
  3.5773538710762143`*^9, 3.577417923930476*^9, 3.577418061865918*^9, {
   3.5774181042199926`*^9, 3.577418122409625*^9}, 3.577418669198986*^9, 
   3.5774188710321407`*^9, 3.5784903109167275`*^9, 3.5784904184321165`*^9, 
   3.6059788917396107`*^9}],

Cell[BoxData[
 InterpretationBox[
  RowBox[{
  "0.08687571742870419`", "\[InvisibleSpace]", "\<\" \"\>", 
   "\[InvisibleSpace]", "3.057782823744318`"}],
  SequenceForm[0.08687571742870419, " ", 3.057782823744318],
  Editable->False]], "Print",
 CellChangeTimes->{
  3.5773538710762143`*^9, 3.577417923930476*^9, 3.577418061865918*^9, {
   3.5774181042199926`*^9, 3.577418122409625*^9}, 3.577418669198986*^9, 
   3.5774188710321407`*^9, 3.5784903109167275`*^9, 3.5784904184321165`*^9, 
   3.6059788917708106`*^9}],

Cell[BoxData[
 InterpretationBox[
  RowBox[{
  "0.24746669113760625`", "\[InvisibleSpace]", "\<\" \"\>", 
   "\[InvisibleSpace]", "2.5564707449384394`"}],
  SequenceForm[0.24746669113760625`, " ", 2.5564707449384394`],
  Editable->False]], "Print",
 CellChangeTimes->{
  3.5773538710762143`*^9, 3.577417923930476*^9, 3.577418061865918*^9, {
   3.5774181042199926`*^9, 3.577418122409625*^9}, 3.577418669198986*^9, 
   3.5774188710321407`*^9, 3.5784903109167275`*^9, 3.5784904184321165`*^9, 
   3.6059788917864103`*^9}],

Cell[BoxData[
 InterpretationBox[
  RowBox[{
  "2.4047358180085577`*^29", "\[InvisibleSpace]", "\<\" \"\>", 
   "\[InvisibleSpace]", "1.105756879345077`"}],
  SequenceForm[2.4047358180085577`*^29, " ", 1.105756879345077],
  Editable->False]], "Print",
 CellChangeTimes->{
  3.5773538710762143`*^9, 3.577417923930476*^9, 3.577418061865918*^9, {
   3.5774181042199926`*^9, 3.577418122409625*^9}, 3.577418669198986*^9, 
   3.5774188710321407`*^9, 3.5784903109167275`*^9, 3.5784904184321165`*^9, 
   3.6059788918020105`*^9}],

Cell[BoxData[
 InterpretationBox[
  RowBox[{
  "5.170304977108308`", "\[InvisibleSpace]", "\<\" \"\>", "\[InvisibleSpace]", 
   RowBox[{"-", "1.6903773586766162`"}]}],
  SequenceForm[5.170304977108308, " ", -1.6903773586766162`],
  Editable->False]], "Print",
 CellChangeTimes->{
  3.5773538710762143`*^9, 3.577417923930476*^9, 3.577418061865918*^9, {
   3.5774181042199926`*^9, 3.577418122409625*^9}, 3.577418669198986*^9, 
   3.5774188710321407`*^9, 3.5784903109167275`*^9, 3.5784904184321165`*^9, 
   3.605978891833211*^9}],

Cell[BoxData[
 InterpretationBox[
  RowBox[{
  "0.15739940912385347`", "\[InvisibleSpace]", "\<\" \"\>", 
   "\[InvisibleSpace]", "2.554183059954128`"}],
  SequenceForm[0.15739940912385347`, " ", 2.554183059954128],
  Editable->False]], "Print",
 CellChangeTimes->{
  3.5773538710762143`*^9, 3.577417923930476*^9, 3.577418061865918*^9, {
   3.5774181042199926`*^9, 3.577418122409625*^9}, 3.577418669198986*^9, 
   3.5774188710321407`*^9, 3.5784903109167275`*^9, 3.5784904184321165`*^9, 
   3.605978891848811*^9}],

Cell[BoxData[
 InterpretationBox[
  RowBox[{
  "19.065209161521025`", "\[InvisibleSpace]", "\<\" \"\>", 
   "\[InvisibleSpace]", 
   RowBox[{"-", "2.7981385641681693`"}]}],
  SequenceForm[19.065209161521025`, " ", -2.7981385641681693`],
  Editable->False]], "Print",
 CellChangeTimes->{
  3.5773538710762143`*^9, 3.577417923930476*^9, 3.577418061865918*^9, {
   3.5774181042199926`*^9, 3.577418122409625*^9}, 3.577418669198986*^9, 
   3.5774188710321407`*^9, 3.5784903109167275`*^9, 3.5784904184321165`*^9, 
   3.605978891864411*^9}],

Cell[BoxData[
 InterpretationBox[
  RowBox[{
  "0.4303921103581235`", "\[InvisibleSpace]", "\<\" \"\>", 
   "\[InvisibleSpace]", "1.6989700275416515`"}],
  SequenceForm[0.4303921103581235, " ", 1.6989700275416515`],
  Editable->False]], "Print",
 CellChangeTimes->{
  3.5773538710762143`*^9, 3.577417923930476*^9, 3.577418061865918*^9, {
   3.5774181042199926`*^9, 3.577418122409625*^9}, 3.577418669198986*^9, 
   3.5774188710321407`*^9, 3.5784903109167275`*^9, 3.5784904184321165`*^9, 
   3.6059788918800106`*^9}],

Cell[BoxData[
 InterpretationBox[
  RowBox[{
  "0.31240961664459094`", "\[InvisibleSpace]", "\<\" \"\>", 
   "\[InvisibleSpace]", "1.8220665259911673`"}],
  SequenceForm[0.31240961664459094`, " ", 1.8220665259911673`],
  Editable->False]], "Print",
 CellChangeTimes->{
  3.5773538710762143`*^9, 3.577417923930476*^9, 3.577418061865918*^9, {
   3.5774181042199926`*^9, 3.577418122409625*^9}, 3.577418669198986*^9, 
   3.5774188710321407`*^9, 3.5784903109167275`*^9, 3.5784904184321165`*^9, 
   3.605978891895611*^9}],

Cell[BoxData[
 InterpretationBox[
  RowBox[{
  "0.29499635086933684`", "\[InvisibleSpace]", "\<\" \"\>", 
   "\[InvisibleSpace]", "1.958619515252214`"}],
  SequenceForm[0.29499635086933684`, " ", 1.958619515252214],
  Editable->False]], "Print",
 CellChangeTimes->{
  3.5773538710762143`*^9, 3.577417923930476*^9, 3.577418061865918*^9, {
   3.5774181042199926`*^9, 3.577418122409625*^9}, 3.577418669198986*^9, 
   3.5774188710321407`*^9, 3.5784903109167275`*^9, 3.5784904184321165`*^9, 
   3.605978891911211*^9}],

Cell[BoxData[
 InterpretationBox[
  RowBox[{
  "0.29860288950864927`", "\[InvisibleSpace]", "\<\" \"\>", 
   "\[InvisibleSpace]", "2.220786255929892`"}],
  SequenceForm[0.29860288950864927`, " ", 2.220786255929892],
  Editable->False]], "Print",
 CellChangeTimes->{
  3.5773538710762143`*^9, 3.577417923930476*^9, 3.577418061865918*^9, {
   3.5774181042199926`*^9, 3.577418122409625*^9}, 3.577418669198986*^9, 
   3.5774188710321407`*^9, 3.5784903109167275`*^9, 3.5784904184321165`*^9, 
   3.6059788919268107`*^9}],

Cell[BoxData[
 InterpretationBox[
  RowBox[{
  "0.2682140480910202`", "\[InvisibleSpace]", "\<\" \"\>", 
   "\[InvisibleSpace]", "1.8094893327524864`"}],
  SequenceForm[0.2682140480910202, " ", 1.8094893327524864`],
  Editable->False]], "Print",
 CellChangeTimes->{
  3.5773538710762143`*^9, 3.577417923930476*^9, 3.577418061865918*^9, {
   3.5774181042199926`*^9, 3.577418122409625*^9}, 3.577418669198986*^9, 
   3.5774188710321407`*^9, 3.5784903109167275`*^9, 3.5784904184321165`*^9, 
   3.6059788919424105`*^9}],

Cell[BoxData[
 InterpretationBox[
  RowBox[{
  "0.5042175207677164`", "\[InvisibleSpace]", "\<\" \"\>", 
   "\[InvisibleSpace]", "1.9541338388179987`"}],
  SequenceForm[0.5042175207677164, " ", 1.9541338388179987`],
  Editable->False]], "Print",
 CellChangeTimes->{
  3.5773538710762143`*^9, 3.577417923930476*^9, 3.577418061865918*^9, {
   3.5774181042199926`*^9, 3.577418122409625*^9}, 3.577418669198986*^9, 
   3.5774188710321407`*^9, 3.5784903109167275`*^9, 3.5784904184321165`*^9, 
   3.6059788919580107`*^9}],

Cell[BoxData[
 InterpretationBox[
  RowBox[{
  "0.19735302918629208`", "\[InvisibleSpace]", "\<\" \"\>", 
   "\[InvisibleSpace]", "3.3626206611633807`"}],
  SequenceForm[0.19735302918629208`, " ", 3.3626206611633807`],
  Editable->False]], "Print",
 CellChangeTimes->{
  3.5773538710762143`*^9, 3.577417923930476*^9, 3.577418061865918*^9, {
   3.5774181042199926`*^9, 3.577418122409625*^9}, 3.577418669198986*^9, 
   3.5774188710321407`*^9, 3.5784903109167275`*^9, 3.5784904184321165`*^9, 
   3.605978891973611*^9}],

Cell[BoxData[
 InterpretationBox[
  RowBox[{
  "0.1944915485156299`", "\[InvisibleSpace]", "\<\" \"\>", 
   "\[InvisibleSpace]", "2.097234405980792`"}],
  SequenceForm[0.1944915485156299, " ", 2.097234405980792],
  Editable->False]], "Print",
 CellChangeTimes->{
  3.5773538710762143`*^9, 3.577417923930476*^9, 3.577418061865918*^9, {
   3.5774181042199926`*^9, 3.577418122409625*^9}, 3.577418669198986*^9, 
   3.5774188710321407`*^9, 3.5784903109167275`*^9, 3.5784904184321165`*^9, 
   3.605978891989211*^9}],

Cell[BoxData[
 InterpretationBox[
  RowBox[{
  "0.4198659839419851`", "\[InvisibleSpace]", "\<\" \"\>", 
   "\[InvisibleSpace]", "2.513737399312039`"}],
  SequenceForm[0.4198659839419851, " ", 2.513737399312039],
  Editable->False]], "Print",
 CellChangeTimes->{
  3.5773538710762143`*^9, 3.577417923930476*^9, 3.577418061865918*^9, {
   3.5774181042199926`*^9, 3.577418122409625*^9}, 3.577418669198986*^9, 
   3.5774188710321407`*^9, 3.5784903109167275`*^9, 3.5784904184321165`*^9, 
   3.6059788920048113`*^9}],

Cell[BoxData[
 InterpretationBox[
  RowBox[{
  "0.5170202560262754`", "\[InvisibleSpace]", "\<\" \"\>", 
   "\[InvisibleSpace]", "1.6359221052715067`"}],
  SequenceForm[0.5170202560262754, " ", 1.6359221052715067`],
  Editable->False]], "Print",
 CellChangeTimes->{
  3.5773538710762143`*^9, 3.577417923930476*^9, 3.577418061865918*^9, {
   3.5774181042199926`*^9, 3.577418122409625*^9}, 3.577418669198986*^9, 
   3.5774188710321407`*^9, 3.5784903109167275`*^9, 3.5784904184321165`*^9, 
   3.605978892036011*^9}],

Cell[BoxData[
 InterpretationBox[
  RowBox[{
  "0.2917451078591124`", "\[InvisibleSpace]", "\<\" \"\>", 
   "\[InvisibleSpace]", "2.088647254094156`"}],
  SequenceForm[0.2917451078591124, " ", 2.088647254094156],
  Editable->False]], "Print",
 CellChangeTimes->{
  3.5773538710762143`*^9, 3.577417923930476*^9, 3.577418061865918*^9, {
   3.5774181042199926`*^9, 3.577418122409625*^9}, 3.577418669198986*^9, 
   3.5774188710321407`*^9, 3.5784903109167275`*^9, 3.5784904184321165`*^9, 
   3.605978892051611*^9}],

Cell[BoxData[
 InterpretationBox[
  RowBox[{
  "0.4019646517401142`", "\[InvisibleSpace]", "\<\" \"\>", 
   "\[InvisibleSpace]", "2.60816258475364`"}],
  SequenceForm[0.4019646517401142, " ", 2.60816258475364],
  Editable->False]], "Print",
 CellChangeTimes->{
  3.5773538710762143`*^9, 3.577417923930476*^9, 3.577418061865918*^9, {
   3.5774181042199926`*^9, 3.577418122409625*^9}, 3.577418669198986*^9, 
   3.5774188710321407`*^9, 3.5784903109167275`*^9, 3.5784904184321165`*^9, 
   3.605978892067211*^9}],

Cell[BoxData[
 InterpretationBox[
  RowBox[{
  "0.4245927668592893`", "\[InvisibleSpace]", "\<\" \"\>", 
   "\[InvisibleSpace]", "1.8846106284165387`"}],
  SequenceForm[0.4245927668592893, " ", 1.8846106284165387`],
  Editable->False]], "Print",
 CellChangeTimes->{
  3.5773538710762143`*^9, 3.577417923930476*^9, 3.577418061865918*^9, {
   3.5774181042199926`*^9, 3.577418122409625*^9}, 3.577418669198986*^9, 
   3.5774188710321407`*^9, 3.5784903109167275`*^9, 3.5784904184321165`*^9, 
   3.6059788920828114`*^9}],

Cell[BoxData[
 InterpretationBox[
  RowBox[{
  "0.309417656347715`", "\[InvisibleSpace]", "\<\" \"\>", "\[InvisibleSpace]",
    "2.124560940560735`"}],
  SequenceForm[0.309417656347715, " ", 2.124560940560735],
  Editable->False]], "Print",
 CellChangeTimes->{
  3.5773538710762143`*^9, 3.577417923930476*^9, 3.577418061865918*^9, {
   3.5774181042199926`*^9, 3.577418122409625*^9}, 3.577418669198986*^9, 
   3.5774188710321407`*^9, 3.5784903109167275`*^9, 3.5784904184321165`*^9, 
   3.605978892098411*^9}],

Cell[BoxData[
 InterpretationBox[
  RowBox[{
  "0.19850895708429914`", "\[InvisibleSpace]", "\<\" \"\>", 
   "\[InvisibleSpace]", "1.8639088495375726`"}],
  SequenceForm[0.19850895708429914`, " ", 1.8639088495375726`],
  Editable->False]], "Print",
 CellChangeTimes->{
  3.5773538710762143`*^9, 3.577417923930476*^9, 3.577418061865918*^9, {
   3.5774181042199926`*^9, 3.577418122409625*^9}, 3.577418669198986*^9, 
   3.5774188710321407`*^9, 3.5784903109167275`*^9, 3.5784904184321165`*^9, 
   3.6059788921140113`*^9}],

Cell[BoxData[
 InterpretationBox[
  RowBox[{
  "0.3572632769457252`", "\[InvisibleSpace]", "\<\" \"\>", 
   "\[InvisibleSpace]", "1.8750829663337416`"}],
  SequenceForm[0.3572632769457252, " ", 1.8750829663337416`],
  Editable->False]], "Print",
 CellChangeTimes->{
  3.5773538710762143`*^9, 3.577417923930476*^9, 3.577418061865918*^9, {
   3.5774181042199926`*^9, 3.577418122409625*^9}, 3.577418669198986*^9, 
   3.5774188710321407`*^9, 3.5784903109167275`*^9, 3.5784904184321165`*^9, 
   3.605978892129611*^9}],

Cell[BoxData[
 InterpretationBox[
  RowBox[{
  "3.975578965757961`", "\[InvisibleSpace]", "\<\" \"\>", "\[InvisibleSpace]", 
   RowBox[{"-", "1.5209310332336514`"}]}],
  SequenceForm[3.975578965757961, " ", -1.5209310332336514`],
  Editable->False]], "Print",
 CellChangeTimes->{
  3.5773538710762143`*^9, 3.577417923930476*^9, 3.577418061865918*^9, {
   3.5774181042199926`*^9, 3.577418122409625*^9}, 3.577418669198986*^9, 
   3.5774188710321407`*^9, 3.5784903109167275`*^9, 3.5784904184321165`*^9, 
   3.605978892145211*^9}],

Cell[BoxData[
 InterpretationBox[
  RowBox[{
  "0.12717402452493992`", "\[InvisibleSpace]", "\<\" \"\>", 
   "\[InvisibleSpace]", "2.827068666461968`"}],
  SequenceForm[0.12717402452493992`, " ", 2.827068666461968],
  Editable->False]], "Print",
 CellChangeTimes->{
  3.5773538710762143`*^9, 3.577417923930476*^9, 3.577418061865918*^9, {
   3.5774181042199926`*^9, 3.577418122409625*^9}, 3.577418669198986*^9, 
   3.5774188710321407`*^9, 3.5784903109167275`*^9, 3.5784904184321165`*^9, 
   3.6059788921608114`*^9}],

Cell[BoxData[
 InterpretationBox[
  RowBox[{
  "0.18217307563459106`", "\[InvisibleSpace]", "\<\" \"\>", 
   "\[InvisibleSpace]", "1.9877816032571907`"}],
  SequenceForm[0.18217307563459106`, " ", 1.9877816032571907`],
  Editable->False]], "Print",
 CellChangeTimes->{
  3.5773538710762143`*^9, 3.577417923930476*^9, 3.577418061865918*^9, {
   3.5774181042199926`*^9, 3.577418122409625*^9}, 3.577418669198986*^9, 
   3.5774188710321407`*^9, 3.5784903109167275`*^9, 3.5784904184321165`*^9, 
   3.605978892176411*^9}],

Cell[BoxData[
 InterpretationBox[
  RowBox[{
  "5.6298168697444954`*^17", "\[InvisibleSpace]", "\<\" \"\>", 
   "\[InvisibleSpace]", "0.9971577969051639`"}],
  SequenceForm[5.6298168697444954`*^17, " ", 0.9971577969051639],
  Editable->False]], "Print",
 CellChangeTimes->{
  3.5773538710762143`*^9, 3.577417923930476*^9, 3.577418061865918*^9, {
   3.5774181042199926`*^9, 3.577418122409625*^9}, 3.577418669198986*^9, 
   3.5774188710321407`*^9, 3.5784903109167275`*^9, 3.5784904184321165`*^9, 
   3.605978892192011*^9}],

Cell[BoxData[
 InterpretationBox[
  RowBox[{
  "0.2954837321156172`", "\[InvisibleSpace]", "\<\" \"\>", 
   "\[InvisibleSpace]", "1.7574823175082663`"}],
  SequenceForm[0.2954837321156172, " ", 1.7574823175082663`],
  Editable->False]], "Print",
 CellChangeTimes->{
  3.5773538710762143`*^9, 3.577417923930476*^9, 3.577418061865918*^9, {
   3.5774181042199926`*^9, 3.577418122409625*^9}, 3.577418669198986*^9, 
   3.5774188710321407`*^9, 3.5784903109167275`*^9, 3.5784904184321165`*^9, 
   3.605978892207611*^9}],

Cell[BoxData[
 InterpretationBox[
  RowBox[{
  "0.24585722755802608`", "\[InvisibleSpace]", "\<\" \"\>", 
   "\[InvisibleSpace]", "2.005222845422177`"}],
  SequenceForm[0.24585722755802608`, " ", 2.005222845422177],
  Editable->False]], "Print",
 CellChangeTimes->{
  3.5773538710762143`*^9, 3.577417923930476*^9, 3.577418061865918*^9, {
   3.5774181042199926`*^9, 3.577418122409625*^9}, 3.577418669198986*^9, 
   3.5774188710321407`*^9, 3.5784903109167275`*^9, 3.5784904184321165`*^9, 
   3.6059788922232113`*^9}],

Cell[BoxData[
 InterpretationBox[
  RowBox[{
  "0.42252930939562156`", "\[InvisibleSpace]", "\<\" \"\>", 
   "\[InvisibleSpace]", "2.075517024647522`"}],
  SequenceForm[0.42252930939562156`, " ", 2.075517024647522],
  Editable->False]], "Print",
 CellChangeTimes->{
  3.5773538710762143`*^9, 3.577417923930476*^9, 3.577418061865918*^9, {
   3.5774181042199926`*^9, 3.577418122409625*^9}, 3.577418669198986*^9, 
   3.5774188710321407`*^9, 3.5784903109167275`*^9, 3.5784904184321165`*^9, 
   3.6059788922388115`*^9}],

Cell[BoxData[
 InterpretationBox[
  RowBox[{
  "0.28615511887253703`", "\[InvisibleSpace]", "\<\" \"\>", 
   "\[InvisibleSpace]", "2.242778462222664`"}],
  SequenceForm[0.28615511887253703`, " ", 2.242778462222664],
  Editable->False]], "Print",
 CellChangeTimes->{
  3.5773538710762143`*^9, 3.577417923930476*^9, 3.577418061865918*^9, {
   3.5774181042199926`*^9, 3.577418122409625*^9}, 3.577418669198986*^9, 
   3.5774188710321407`*^9, 3.5784903109167275`*^9, 3.5784904184321165`*^9, 
   3.6059788922544117`*^9}],

Cell[BoxData[
 InterpretationBox[
  RowBox[{
  "0.3678810210722443`", "\[InvisibleSpace]", "\<\" \"\>", 
   "\[InvisibleSpace]", "2.520532688552557`"}],
  SequenceForm[0.3678810210722443, " ", 2.520532688552557],
  Editable->False]], "Print",
 CellChangeTimes->{
  3.5773538710762143`*^9, 3.577417923930476*^9, 3.577418061865918*^9, {
   3.5774181042199926`*^9, 3.577418122409625*^9}, 3.577418669198986*^9, 
   3.5774188710321407`*^9, 3.5784903109167275`*^9, 3.5784904184321165`*^9, 
   3.6059788922856116`*^9}],

Cell[BoxData[
 InterpretationBox[
  RowBox[{
  "0.21751628097428308`", "\[InvisibleSpace]", "\<\" \"\>", 
   "\[InvisibleSpace]", "2.3968849181959992`"}],
  SequenceForm[0.21751628097428308`, " ", 2.3968849181959992`],
  Editable->False]], "Print",
 CellChangeTimes->{
  3.5773538710762143`*^9, 3.577417923930476*^9, 3.577418061865918*^9, {
   3.5774181042199926`*^9, 3.577418122409625*^9}, 3.577418669198986*^9, 
   3.5774188710321407`*^9, 3.5784903109167275`*^9, 3.5784904184321165`*^9, 
   3.6059788923012114`*^9}],

Cell[BoxData[
 InterpretationBox[
  RowBox[{
  "0.1894118763176862`", "\[InvisibleSpace]", "\<\" \"\>", 
   "\[InvisibleSpace]", "2.0232208403018905`"}],
  SequenceForm[0.1894118763176862, " ", 2.0232208403018905`],
  Editable->False]], "Print",
 CellChangeTimes->{
  3.5773538710762143`*^9, 3.577417923930476*^9, 3.577418061865918*^9, {
   3.5774181042199926`*^9, 3.577418122409625*^9}, 3.577418669198986*^9, 
   3.5774188710321407`*^9, 3.5784903109167275`*^9, 3.5784904184321165`*^9, 
   3.6059788923168116`*^9}],

Cell[BoxData[
 InterpretationBox[
  RowBox[{
  "0.7069119277281954`", "\[InvisibleSpace]", "\<\" \"\>", 
   "\[InvisibleSpace]", "1.5469921246572815`"}],
  SequenceForm[0.7069119277281954, " ", 1.5469921246572815`],
  Editable->False]], "Print",
 CellChangeTimes->{
  3.5773538710762143`*^9, 3.577417923930476*^9, 3.577418061865918*^9, {
   3.5774181042199926`*^9, 3.577418122409625*^9}, 3.577418669198986*^9, 
   3.5774188710321407`*^9, 3.5784903109167275`*^9, 3.5784904184321165`*^9, 
   3.605978892332412*^9}],

Cell[BoxData[
 InterpretationBox[
  RowBox[{
  "0.6333934118931991`", "\[InvisibleSpace]", "\<\" \"\>", 
   "\[InvisibleSpace]", "1.599824970243869`"}],
  SequenceForm[0.6333934118931991, " ", 1.599824970243869],
  Editable->False]], "Print",
 CellChangeTimes->{
  3.5773538710762143`*^9, 3.577417923930476*^9, 3.577418061865918*^9, {
   3.5774181042199926`*^9, 3.577418122409625*^9}, 3.577418669198986*^9, 
   3.5774188710321407`*^9, 3.5784903109167275`*^9, 3.5784904184321165`*^9, 
   3.6059788923480115`*^9}]
}, Open  ]],

Cell[BoxData[
 RowBox[{
  RowBox[{"FindRoot", "::", "\<\"lstol\"\>"}], 
  RowBox[{
  ":", " "}], "\<\"\\!\\(\\*StyleBox[\\\"\\\\\\\"The line search decreased \
the step size to within tolerance specified by AccuracyGoal and PrecisionGoal \
but was unable to find a sufficient decrease in the merit function.  You may \
need more than \\\\\\\"\\\", \
\\\"MT\\\"]\\)\[NoBreak]\\!\\(\\*StyleBox[\\!\\(MachinePrecision\\), \\\"MT\\\
\"]\\)\[NoBreak]\\!\\(\\*StyleBox[\\\"\\\\\\\" digits of working precision to \
meet these tolerances.\\\\\\\"\\\", \\\"MT\\\"]\\) \\!\\(\\*ButtonBox[\\\"\
\[RightSkeleton]\\\", ButtonStyle->\\\"Link\\\", ButtonFrame->None, \
ButtonData:>\\\"paclet:ref/message/FindRoot/lstol\\\", ButtonNote -> \
\\\"FindRoot::lstol\\\"]\\)\"\>"}]], "Message", "MSG",
 CellChangeTimes->{3.5774181263096313`*^9, 3.5774186701037874`*^9, 
  3.5774188714377413`*^9, 3.5784903115875287`*^9, 3.578490421505322*^9, 
  3.6059788923636117`*^9}],

Cell[CellGroupData[{

Cell[BoxData[
 InterpretationBox[
  RowBox[{
  "5.651296160399305`*^17", "\[InvisibleSpace]", "\<\" \"\>", 
   "\[InvisibleSpace]", "0.9185916336643563`"}],
  SequenceForm[5.651296160399305*^17, " ", 0.9185916336643563],
  Editable->False]], "Print",
 CellChangeTimes->{
  3.5773538710762143`*^9, 3.577417923930476*^9, 3.577418061865918*^9, {
   3.5774181042199926`*^9, 3.577418122409625*^9}, 3.577418669198986*^9, 
   3.5774188710321407`*^9, 3.5784903109167275`*^9, 3.5784904184321165`*^9, 
   3.6059788923792114`*^9}],

Cell[BoxData[
 InterpretationBox[
  RowBox[{
  "0.4935393944980496`", "\[InvisibleSpace]", "\<\" \"\>", 
   "\[InvisibleSpace]", "1.416071796583928`"}],
  SequenceForm[0.4935393944980496, " ", 1.416071796583928],
  Editable->False]], "Print",
 CellChangeTimes->{
  3.5773538710762143`*^9, 3.577417923930476*^9, 3.577418061865918*^9, {
   3.5774181042199926`*^9, 3.577418122409625*^9}, 3.577418669198986*^9, 
   3.5774188710321407`*^9, 3.5784903109167275`*^9, 3.5784904184321165`*^9, 
   3.6059788923948116`*^9}],

Cell[BoxData[
 InterpretationBox[
  RowBox[{
  "0.25533874299104875`", "\[InvisibleSpace]", "\<\" \"\>", 
   "\[InvisibleSpace]", "2.407562949396047`"}],
  SequenceForm[0.25533874299104875`, " ", 2.407562949396047],
  Editable->False]], "Print",
 CellChangeTimes->{
  3.5773538710762143`*^9, 3.577417923930476*^9, 3.577418061865918*^9, {
   3.5774181042199926`*^9, 3.577418122409625*^9}, 3.577418669198986*^9, 
   3.5774188710321407`*^9, 3.5784903109167275`*^9, 3.5784904184321165`*^9, 
   3.605978892410412*^9}],

Cell[BoxData[
 InterpretationBox[
  RowBox[{
  "0.5556449552614223`", "\[InvisibleSpace]", "\<\" \"\>", 
   "\[InvisibleSpace]", "1.722380121132795`"}],
  SequenceForm[0.5556449552614223, " ", 1.722380121132795],
  Editable->False]], "Print",
 CellChangeTimes->{
  3.5773538710762143`*^9, 3.577417923930476*^9, 3.577418061865918*^9, {
   3.5774181042199926`*^9, 3.577418122409625*^9}, 3.577418669198986*^9, 
   3.5774188710321407`*^9, 3.5784903109167275`*^9, 3.5784904184321165`*^9, 
   3.6059788924260116`*^9}],

Cell[BoxData[
 InterpretationBox[
  RowBox[{
  "0.3815542686631478`", "\[InvisibleSpace]", "\<\" \"\>", 
   "\[InvisibleSpace]", "1.619483281495244`"}],
  SequenceForm[0.3815542686631478, " ", 1.619483281495244],
  Editable->False]], "Print",
 CellChangeTimes->{
  3.5773538710762143`*^9, 3.577417923930476*^9, 3.577418061865918*^9, {
   3.5774181042199926`*^9, 3.577418122409625*^9}, 3.577418669198986*^9, 
   3.5774188710321407`*^9, 3.5784903109167275`*^9, 3.5784904184321165`*^9, 
   3.605978892441612*^9}],

Cell[BoxData[
 InterpretationBox[
  RowBox[{
  "0.4174004818584475`", "\[InvisibleSpace]", "\<\" \"\>", 
   "\[InvisibleSpace]", "2.0346670766885966`"}],
  SequenceForm[0.4174004818584475, " ", 2.0346670766885966`],
  Editable->False]], "Print",
 CellChangeTimes->{
  3.5773538710762143`*^9, 3.577417923930476*^9, 3.577418061865918*^9, {
   3.5774181042199926`*^9, 3.577418122409625*^9}, 3.577418669198986*^9, 
   3.5774188710321407`*^9, 3.5784903109167275`*^9, 3.5784904184321165`*^9, 
   3.6059788924572115`*^9}],

Cell[BoxData[
 InterpretationBox[
  RowBox[{
  "0.25837623040761176`", "\[InvisibleSpace]", "\<\" \"\>", 
   "\[InvisibleSpace]", "1.8823991831694689`"}],
  SequenceForm[0.25837623040761176`, " ", 1.8823991831694689`],
  Editable->False]], "Print",
 CellChangeTimes->{
  3.5773538710762143`*^9, 3.577417923930476*^9, 3.577418061865918*^9, {
   3.5774181042199926`*^9, 3.577418122409625*^9}, 3.577418669198986*^9, 
   3.5774188710321407`*^9, 3.5784903109167275`*^9, 3.5784904184321165`*^9, 
   3.6059788924728117`*^9}],

Cell[BoxData[
 InterpretationBox[
  RowBox[{
  "0.4887559038972194`", "\[InvisibleSpace]", "\<\" \"\>", 
   "\[InvisibleSpace]", "1.719673364847225`"}],
  SequenceForm[0.4887559038972194, " ", 1.719673364847225],
  Editable->False]], "Print",
 CellChangeTimes->{
  3.5773538710762143`*^9, 3.577417923930476*^9, 3.577418061865918*^9, {
   3.5774181042199926`*^9, 3.577418122409625*^9}, 3.577418669198986*^9, 
   3.5774188710321407`*^9, 3.5784903109167275`*^9, 3.5784904184321165`*^9, 
   3.605978892504012*^9}],

Cell[BoxData[
 InterpretationBox[
  RowBox[{
  "0.6021088529911455`", "\[InvisibleSpace]", "\<\" \"\>", 
   "\[InvisibleSpace]", "1.8278286311991878`"}],
  SequenceForm[0.6021088529911455, " ", 1.8278286311991878`],
  Editable->False]], "Print",
 CellChangeTimes->{
  3.5773538710762143`*^9, 3.577417923930476*^9, 3.577418061865918*^9, {
   3.5774181042199926`*^9, 3.577418122409625*^9}, 3.577418669198986*^9, 
   3.5774188710321407`*^9, 3.5784903109167275`*^9, 3.5784904184321165`*^9, 
   3.6059788925196123`*^9}],

Cell[BoxData[
 InterpretationBox[
  RowBox[{
  "0.41350937792255543`", "\[InvisibleSpace]", "\<\" \"\>", 
   "\[InvisibleSpace]", "1.9900986427939935`"}],
  SequenceForm[0.41350937792255543`, " ", 1.9900986427939935`],
  Editable->False]], "Print",
 CellChangeTimes->{
  3.5773538710762143`*^9, 3.577417923930476*^9, 3.577418061865918*^9, {
   3.5774181042199926`*^9, 3.577418122409625*^9}, 3.577418669198986*^9, 
   3.5774188710321407`*^9, 3.5784903109167275`*^9, 3.5784904184321165`*^9, 
   3.605978892535212*^9}],

Cell[BoxData[
 InterpretationBox[
  RowBox[{
  "0.21833643969840708`", "\[InvisibleSpace]", "\<\" \"\>", 
   "\[InvisibleSpace]", "2.8256412006824414`"}],
  SequenceForm[0.21833643969840708`, " ", 2.8256412006824414`],
  Editable->False]], "Print",
 CellChangeTimes->{
  3.5773538710762143`*^9, 3.577417923930476*^9, 3.577418061865918*^9, {
   3.5774181042199926`*^9, 3.577418122409625*^9}, 3.577418669198986*^9, 
   3.5774188710321407`*^9, 3.5784903109167275`*^9, 3.5784904184321165`*^9, 
   3.605978892550812*^9}],

Cell[BoxData[
 InterpretationBox[
  RowBox[{
  "0.5527374284730765`", "\[InvisibleSpace]", "\<\" \"\>", 
   "\[InvisibleSpace]", "2.4942473219361903`"}],
  SequenceForm[0.5527374284730765, " ", 2.4942473219361903`],
  Editable->False]], "Print",
 CellChangeTimes->{
  3.5773538710762143`*^9, 3.577417923930476*^9, 3.577418061865918*^9, {
   3.5774181042199926`*^9, 3.577418122409625*^9}, 3.577418669198986*^9, 
   3.5774188710321407`*^9, 3.5784903109167275`*^9, 3.5784904184321165`*^9, 
   3.605978892566412*^9}],

Cell[BoxData[
 InterpretationBox[
  RowBox[{
  "0.2242619760669634`", "\[InvisibleSpace]", "\<\" \"\>", 
   "\[InvisibleSpace]", "1.4217870863496127`"}],
  SequenceForm[0.2242619760669634, " ", 1.4217870863496127`],
  Editable->False]], "Print",
 CellChangeTimes->{
  3.5773538710762143`*^9, 3.577417923930476*^9, 3.577418061865918*^9, {
   3.5774181042199926`*^9, 3.577418122409625*^9}, 3.577418669198986*^9, 
   3.5774188710321407`*^9, 3.5784903109167275`*^9, 3.5784904184321165`*^9, 
   3.605978892582012*^9}],

Cell[BoxData[
 InterpretationBox[
  RowBox[{
  "0.10573025563786864`", "\[InvisibleSpace]", "\<\" \"\>", 
   "\[InvisibleSpace]", "1.8654253958080484`"}],
  SequenceForm[0.10573025563786864`, " ", 1.8654253958080484`],
  Editable->False]], "Print",
 CellChangeTimes->{
  3.5773538710762143`*^9, 3.577417923930476*^9, 3.577418061865918*^9, {
   3.5774181042199926`*^9, 3.577418122409625*^9}, 3.577418669198986*^9, 
   3.5774188710321407`*^9, 3.5784903109167275`*^9, 3.5784904184321165`*^9, 
   3.605978892597612*^9}],

Cell[BoxData[
 InterpretationBox[
  RowBox[{
  "0.29039936834645685`", "\[InvisibleSpace]", "\<\" \"\>", 
   "\[InvisibleSpace]", "1.7938502180306617`"}],
  SequenceForm[0.29039936834645685`, " ", 1.7938502180306617`],
  Editable->False]], "Print",
 CellChangeTimes->{
  3.5773538710762143`*^9, 3.577417923930476*^9, 3.577418061865918*^9, {
   3.5774181042199926`*^9, 3.577418122409625*^9}, 3.577418669198986*^9, 
   3.5774188710321407`*^9, 3.5784903109167275`*^9, 3.5784904184321165`*^9, 
   3.605978892613212*^9}],

Cell[BoxData[
 InterpretationBox[
  RowBox[{
  "0.2014649114392609`", "\[InvisibleSpace]", "\<\" \"\>", 
   "\[InvisibleSpace]", "1.9613490958151276`"}],
  SequenceForm[0.2014649114392609, " ", 1.9613490958151276`],
  Editable->False]], "Print",
 CellChangeTimes->{
  3.5773538710762143`*^9, 3.577417923930476*^9, 3.577418061865918*^9, {
   3.5774181042199926`*^9, 3.577418122409625*^9}, 3.577418669198986*^9, 
   3.5774188710321407`*^9, 3.5784903109167275`*^9, 3.5784904184321165`*^9, 
   3.605978892628812*^9}],

Cell[BoxData[
 InterpretationBox[
  RowBox[{
  "0.4718559345852553`", "\[InvisibleSpace]", "\<\" \"\>", 
   "\[InvisibleSpace]", "1.7336291012344665`"}],
  SequenceForm[0.4718559345852553, " ", 1.7336291012344665`],
  Editable->False]], "Print",
 CellChangeTimes->{
  3.5773538710762143`*^9, 3.577417923930476*^9, 3.577418061865918*^9, {
   3.5774181042199926`*^9, 3.577418122409625*^9}, 3.577418669198986*^9, 
   3.5774188710321407`*^9, 3.5784903109167275`*^9, 3.5784904184321165`*^9, 
   3.605978892644412*^9}],

Cell[BoxData[
 InterpretationBox[
  RowBox[{
  "0.24922783850575014`", "\[InvisibleSpace]", "\<\" \"\>", 
   "\[InvisibleSpace]", "1.821023573042461`"}],
  SequenceForm[0.24922783850575014`, " ", 1.821023573042461],
  Editable->False]], "Print",
 CellChangeTimes->{
  3.5773538710762143`*^9, 3.577417923930476*^9, 3.577418061865918*^9, {
   3.5774181042199926`*^9, 3.577418122409625*^9}, 3.577418669198986*^9, 
   3.5774188710321407`*^9, 3.5784903109167275`*^9, 3.5784904184321165`*^9, 
   3.6059788926600122`*^9}],

Cell[BoxData[
 InterpretationBox[
  RowBox[{
  "0.3260631584586034`", "\[InvisibleSpace]", "\<\" \"\>", 
   "\[InvisibleSpace]", "2.1560268162222354`"}],
  SequenceForm[0.3260631584586034, " ", 2.1560268162222354`],
  Editable->False]], "Print",
 CellChangeTimes->{
  3.5773538710762143`*^9, 3.577417923930476*^9, 3.577418061865918*^9, {
   3.5774181042199926`*^9, 3.577418122409625*^9}, 3.577418669198986*^9, 
   3.5774188710321407`*^9, 3.5784903109167275`*^9, 3.5784904184321165`*^9, 
   3.6059788926756124`*^9}],

Cell[BoxData[
 InterpretationBox[
  RowBox[{
  "0.39725776099892846`", "\[InvisibleSpace]", "\<\" \"\>", 
   "\[InvisibleSpace]", "1.5191735194886913`"}],
  SequenceForm[0.39725776099892846`, " ", 1.5191735194886913`],
  Editable->False]], "Print",
 CellChangeTimes->{
  3.5773538710762143`*^9, 3.577417923930476*^9, 3.577418061865918*^9, {
   3.5774181042199926`*^9, 3.577418122409625*^9}, 3.577418669198986*^9, 
   3.5774188710321407`*^9, 3.5784903109167275`*^9, 3.5784904184321165`*^9, 
   3.605978892691212*^9}],

Cell[BoxData[
 InterpretationBox[
  RowBox[{
  "0.14077447776369884`", "\[InvisibleSpace]", "\<\" \"\>", 
   "\[InvisibleSpace]", "1.713752720879578`"}],
  SequenceForm[0.14077447776369884`, " ", 1.713752720879578],
  Editable->False]], "Print",
 CellChangeTimes->{
  3.5773538710762143`*^9, 3.577417923930476*^9, 3.577418061865918*^9, {
   3.5774181042199926`*^9, 3.577418122409625*^9}, 3.577418669198986*^9, 
   3.5774188710321407`*^9, 3.5784903109167275`*^9, 3.5784904184321165`*^9, 
   3.605978892706812*^9}],

Cell[BoxData[
 InterpretationBox[
  RowBox[{
  "0.2730305681628643`", "\[InvisibleSpace]", "\<\" \"\>", 
   "\[InvisibleSpace]", "1.6717110863265796`"}],
  SequenceForm[0.2730305681628643, " ", 1.6717110863265796`],
  Editable->False]], "Print",
 CellChangeTimes->{
  3.5773538710762143`*^9, 3.577417923930476*^9, 3.577418061865918*^9, {
   3.5774181042199926`*^9, 3.577418122409625*^9}, 3.577418669198986*^9, 
   3.5774188710321407`*^9, 3.5784903109167275`*^9, 3.5784904184321165`*^9, 
   3.605978892722412*^9}],

Cell[BoxData[
 InterpretationBox[
  RowBox[{
  "0.41523612677716176`", "\[InvisibleSpace]", "\<\" \"\>", 
   "\[InvisibleSpace]", "1.9051966719903954`"}],
  SequenceForm[0.41523612677716176`, " ", 1.9051966719903954`],
  Editable->False]], "Print",
 CellChangeTimes->{
  3.5773538710762143`*^9, 3.577417923930476*^9, 3.577418061865918*^9, {
   3.5774181042199926`*^9, 3.577418122409625*^9}, 3.577418669198986*^9, 
   3.5774188710321407`*^9, 3.5784903109167275`*^9, 3.5784904184321165`*^9, 
   3.6059788927380123`*^9}],

Cell[BoxData[
 InterpretationBox[
  RowBox[{
  "0.2216221030283074`", "\[InvisibleSpace]", "\<\" \"\>", 
   "\[InvisibleSpace]", "2.2297736750331665`"}],
  SequenceForm[0.2216221030283074, " ", 2.2297736750331665`],
  Editable->False]], "Print",
 CellChangeTimes->{
  3.5773538710762143`*^9, 3.577417923930476*^9, 3.577418061865918*^9, {
   3.5774181042199926`*^9, 3.577418122409625*^9}, 3.577418669198986*^9, 
   3.5774188710321407`*^9, 3.5784903109167275`*^9, 3.5784904184321165`*^9, 
   3.6059788927536125`*^9}],

Cell[BoxData[
 InterpretationBox[
  RowBox[{
  "0.5389801854984956`", "\[InvisibleSpace]", "\<\" \"\>", 
   "\[InvisibleSpace]", "2.4740463826604073`"}],
  SequenceForm[0.5389801854984956, " ", 2.4740463826604073`],
  Editable->False]], "Print",
 CellChangeTimes->{
  3.5773538710762143`*^9, 3.577417923930476*^9, 3.577418061865918*^9, {
   3.5774181042199926`*^9, 3.577418122409625*^9}, 3.577418669198986*^9, 
   3.5774188710321407`*^9, 3.5784903109167275`*^9, 3.5784904184321165`*^9, 
   3.6059788927848125`*^9}],

Cell[BoxData[
 InterpretationBox[
  RowBox[{
  "0.4111603458141129`", "\[InvisibleSpace]", "\<\" \"\>", 
   "\[InvisibleSpace]", "1.8395333477743705`"}],
  SequenceForm[0.4111603458141129, " ", 1.8395333477743705`],
  Editable->False]], "Print",
 CellChangeTimes->{
  3.5773538710762143`*^9, 3.577417923930476*^9, 3.577418061865918*^9, {
   3.5774181042199926`*^9, 3.577418122409625*^9}, 3.577418669198986*^9, 
   3.5774188710321407`*^9, 3.5784903109167275`*^9, 3.5784904184321165`*^9, 
   3.605978892800412*^9}],

Cell[BoxData[
 InterpretationBox[
  RowBox[{
  "0.42956430184312105`", "\[InvisibleSpace]", "\<\" \"\>", 
   "\[InvisibleSpace]", "1.654314459893146`"}],
  SequenceForm[0.42956430184312105`, " ", 1.654314459893146],
  Editable->False]], "Print",
 CellChangeTimes->{
  3.5773538710762143`*^9, 3.577417923930476*^9, 3.577418061865918*^9, {
   3.5774181042199926`*^9, 3.577418122409625*^9}, 3.577418669198986*^9, 
   3.5774188710321407`*^9, 3.5784903109167275`*^9, 3.5784904184321165`*^9, 
   3.6059788928160124`*^9}],

Cell[BoxData[
 InterpretationBox[
  RowBox[{
  "0.22891736403563823`", "\[InvisibleSpace]", "\<\" \"\>", 
   "\[InvisibleSpace]", "2.1993722354164906`"}],
  SequenceForm[0.22891736403563823`, " ", 2.1993722354164906`],
  Editable->False]], "Print",
 CellChangeTimes->{
  3.5773538710762143`*^9, 3.577417923930476*^9, 3.577418061865918*^9, {
   3.5774181042199926`*^9, 3.577418122409625*^9}, 3.577418669198986*^9, 
   3.5774188710321407`*^9, 3.5784903109167275`*^9, 3.5784904184321165`*^9, 
   3.6059788928316126`*^9}],

Cell[BoxData[
 InterpretationBox[
  RowBox[{
  "0.3493941224955221`", "\[InvisibleSpace]", "\<\" \"\>", 
   "\[InvisibleSpace]", "2.141455193056348`"}],
  SequenceForm[0.3493941224955221, " ", 2.141455193056348],
  Editable->False]], "Print",
 CellChangeTimes->{
  3.5773538710762143`*^9, 3.577417923930476*^9, 3.577418061865918*^9, {
   3.5774181042199926`*^9, 3.577418122409625*^9}, 3.577418669198986*^9, 
   3.5774188710321407`*^9, 3.5784903109167275`*^9, 3.5784904184321165`*^9, 
   3.6059788928472123`*^9}],

Cell[BoxData[
 InterpretationBox[
  RowBox[{
  "0.20077712865378106`", "\[InvisibleSpace]", "\<\" \"\>", 
   "\[InvisibleSpace]", "2.148953935810752`"}],
  SequenceForm[0.20077712865378106`, " ", 2.148953935810752],
  Editable->False]], "Print",
 CellChangeTimes->{
  3.5773538710762143`*^9, 3.577417923930476*^9, 3.577418061865918*^9, {
   3.5774181042199926`*^9, 3.577418122409625*^9}, 3.577418669198986*^9, 
   3.5774188710321407`*^9, 3.5784903109167275`*^9, 3.5784904184321165`*^9, 
   3.6059788928628125`*^9}],

Cell[BoxData[
 InterpretationBox[
  RowBox[{
  "0.27751375024549124`", "\[InvisibleSpace]", "\<\" \"\>", 
   "\[InvisibleSpace]", "1.9539576623815076`"}],
  SequenceForm[0.27751375024549124`, " ", 1.9539576623815076`],
  Editable->False]], "Print",
 CellChangeTimes->{
  3.5773538710762143`*^9, 3.577417923930476*^9, 3.577418061865918*^9, {
   3.5774181042199926`*^9, 3.577418122409625*^9}, 3.577418669198986*^9, 
   3.5774188710321407`*^9, 3.5784903109167275`*^9, 3.5784904184321165`*^9, 
   3.6059788928784122`*^9}],

Cell[BoxData[
 InterpretationBox[
  RowBox[{
  "0.4897778964386761`", "\[InvisibleSpace]", "\<\" \"\>", 
   "\[InvisibleSpace]", "1.881987182947253`"}],
  SequenceForm[0.4897778964386761, " ", 1.881987182947253],
  Editable->False]], "Print",
 CellChangeTimes->{
  3.5773538710762143`*^9, 3.577417923930476*^9, 3.577418061865918*^9, {
   3.5774181042199926`*^9, 3.577418122409625*^9}, 3.577418669198986*^9, 
   3.5774188710321407`*^9, 3.5784903109167275`*^9, 3.5784904184321165`*^9, 
   3.6059788928940125`*^9}],

Cell[BoxData[
 InterpretationBox[
  RowBox[{
  "0.7031806000074238`", "\[InvisibleSpace]", "\<\" \"\>", 
   "\[InvisibleSpace]", "2.1375394567066643`"}],
  SequenceForm[0.7031806000074238, " ", 2.1375394567066643`],
  Editable->False]], "Print",
 CellChangeTimes->{
  3.5773538710762143`*^9, 3.577417923930476*^9, 3.577418061865918*^9, {
   3.5774181042199926`*^9, 3.577418122409625*^9}, 3.577418669198986*^9, 
   3.5774188710321407`*^9, 3.5784903109167275`*^9, 3.5784904184321165`*^9, 
   3.6059788929096127`*^9}],

Cell[BoxData[
 InterpretationBox[
  RowBox[{
  "0.19374357522516542`", "\[InvisibleSpace]", "\<\" \"\>", 
   "\[InvisibleSpace]", "2.2995738599788016`"}],
  SequenceForm[0.19374357522516542`, " ", 2.2995738599788016`],
  Editable->False]], "Print",
 CellChangeTimes->{
  3.5773538710762143`*^9, 3.577417923930476*^9, 3.577418061865918*^9, {
   3.5774181042199926`*^9, 3.577418122409625*^9}, 3.577418669198986*^9, 
   3.5774188710321407`*^9, 3.5784903109167275`*^9, 3.5784904184321165`*^9, 
   3.605978892925213*^9}],

Cell[BoxData[
 InterpretationBox[
  RowBox[{
  "0.18187344108528583`", "\[InvisibleSpace]", "\<\" \"\>", 
   "\[InvisibleSpace]", "2.4096145179057245`"}],
  SequenceForm[0.18187344108528583`, " ", 2.4096145179057245`],
  Editable->False]], "Print",
 CellChangeTimes->{
  3.5773538710762143`*^9, 3.577417923930476*^9, 3.577418061865918*^9, {
   3.5774181042199926`*^9, 3.577418122409625*^9}, 3.577418669198986*^9, 
   3.5774188710321407`*^9, 3.5784903109167275`*^9, 3.5784904184321165`*^9, 
   3.605978892940813*^9}],

Cell[BoxData[
 InterpretationBox[
  RowBox[{
  "0.41506261471678657`", "\[InvisibleSpace]", "\<\" \"\>", 
   "\[InvisibleSpace]", "1.6848358862872095`"}],
  SequenceForm[0.41506261471678657`, " ", 1.6848358862872095`],
  Editable->False]], "Print",
 CellChangeTimes->{
  3.5773538710762143`*^9, 3.577417923930476*^9, 3.577418061865918*^9, {
   3.5774181042199926`*^9, 3.577418122409625*^9}, 3.577418669198986*^9, 
   3.5774188710321407`*^9, 3.5784903109167275`*^9, 3.5784904184321165`*^9, 
   3.605978892956413*^9}],

Cell[BoxData[
 InterpretationBox[
  RowBox[{
  "0.18874010272571912`", "\[InvisibleSpace]", "\<\" \"\>", 
   "\[InvisibleSpace]", "2.3441306038168905`"}],
  SequenceForm[0.18874010272571912`, " ", 2.3441306038168905`],
  Editable->False]], "Print",
 CellChangeTimes->{
  3.5773538710762143`*^9, 3.577417923930476*^9, 3.577418061865918*^9, {
   3.5774181042199926`*^9, 3.577418122409625*^9}, 3.577418669198986*^9, 
   3.5774188710321407`*^9, 3.5784903109167275`*^9, 3.5784904184321165`*^9, 
   3.6059788929720125`*^9}],

Cell[BoxData[
 InterpretationBox[
  RowBox[{
  "0.2909400813052959`", "\[InvisibleSpace]", "\<\" \"\>", 
   "\[InvisibleSpace]", "2.969221712074511`"}],
  SequenceForm[0.2909400813052959, " ", 2.969221712074511],
  Editable->False]], "Print",
 CellChangeTimes->{
  3.5773538710762143`*^9, 3.577417923930476*^9, 3.577418061865918*^9, {
   3.5774181042199926`*^9, 3.577418122409625*^9}, 3.577418669198986*^9, 
   3.5774188710321407`*^9, 3.5784903109167275`*^9, 3.5784904184321165`*^9, 
   3.605978893003213*^9}],

Cell[BoxData[
 InterpretationBox[
  RowBox[{
  "0.41587597991889663`", "\[InvisibleSpace]", "\<\" \"\>", 
   "\[InvisibleSpace]", "2.000897770602817`"}],
  SequenceForm[0.41587597991889663`, " ", 2.000897770602817],
  Editable->False]], "Print",
 CellChangeTimes->{
  3.5773538710762143`*^9, 3.577417923930476*^9, 3.577418061865918*^9, {
   3.5774181042199926`*^9, 3.577418122409625*^9}, 3.577418669198986*^9, 
   3.5774188710321407`*^9, 3.5784903109167275`*^9, 3.5784904184321165`*^9, 
   3.605978893018813*^9}],

Cell[BoxData[
 InterpretationBox[
  RowBox[{
  "0.26284756495312106`", "\[InvisibleSpace]", "\<\" \"\>", 
   "\[InvisibleSpace]", "1.742913172266744`"}],
  SequenceForm[0.26284756495312106`, " ", 1.742913172266744],
  Editable->False]], "Print",
 CellChangeTimes->{
  3.5773538710762143`*^9, 3.577417923930476*^9, 3.577418061865918*^9, {
   3.5774181042199926`*^9, 3.577418122409625*^9}, 3.577418669198986*^9, 
   3.5774188710321407`*^9, 3.5784903109167275`*^9, 3.5784904184321165`*^9, 
   3.605978893034413*^9}],

Cell[BoxData[
 InterpretationBox[
  RowBox[{
  "0.4336179993348239`", "\[InvisibleSpace]", "\<\" \"\>", 
   "\[InvisibleSpace]", "2.3355093798830935`"}],
  SequenceForm[0.4336179993348239, " ", 2.3355093798830935`],
  Editable->False]], "Print",
 CellChangeTimes->{
  3.5773538710762143`*^9, 3.577417923930476*^9, 3.577418061865918*^9, {
   3.5774181042199926`*^9, 3.577418122409625*^9}, 3.577418669198986*^9, 
   3.5774188710321407`*^9, 3.5784903109167275`*^9, 3.5784904184321165`*^9, 
   3.6059788930500126`*^9}],

Cell[BoxData[
 InterpretationBox[
  RowBox[{
  "0.13389592664539982`", "\[InvisibleSpace]", "\<\" \"\>", 
   "\[InvisibleSpace]", "2.685374113248041`"}],
  SequenceForm[0.13389592664539982`, " ", 2.685374113248041],
  Editable->False]], "Print",
 CellChangeTimes->{
  3.5773538710762143`*^9, 3.577417923930476*^9, 3.577418061865918*^9, {
   3.5774181042199926`*^9, 3.577418122409625*^9}, 3.577418669198986*^9, 
   3.5774188710321407`*^9, 3.5784903109167275`*^9, 3.5784904184321165`*^9, 
   3.605978893065613*^9}],

Cell[BoxData[
 InterpretationBox[
  RowBox[{
  "0.34285540889724214`", "\[InvisibleSpace]", "\<\" \"\>", 
   "\[InvisibleSpace]", "1.8780821924507225`"}],
  SequenceForm[0.34285540889724214`, " ", 1.8780821924507225`],
  Editable->False]], "Print",
 CellChangeTimes->{
  3.5773538710762143`*^9, 3.577417923930476*^9, 3.577418061865918*^9, {
   3.5774181042199926`*^9, 3.577418122409625*^9}, 3.577418669198986*^9, 
   3.5774188710321407`*^9, 3.5784903109167275`*^9, 3.5784904184321165`*^9, 
   3.605978893081213*^9}],

Cell[BoxData[
 InterpretationBox[
  RowBox[{
  "0.40604840893757765`", "\[InvisibleSpace]", "\<\" \"\>", 
   "\[InvisibleSpace]", "3.2016813711896663`"}],
  SequenceForm[0.40604840893757765`, " ", 3.2016813711896663`],
  Editable->False]], "Print",
 CellChangeTimes->{
  3.5773538710762143`*^9, 3.577417923930476*^9, 3.577418061865918*^9, {
   3.5774181042199926`*^9, 3.577418122409625*^9}, 3.577418669198986*^9, 
   3.5774188710321407`*^9, 3.5784903109167275`*^9, 3.5784904184321165`*^9, 
   3.6059788930968127`*^9}],

Cell[BoxData[
 InterpretationBox[
  RowBox[{
  "0.26472088564989155`", "\[InvisibleSpace]", "\<\" \"\>", 
   "\[InvisibleSpace]", "2.0614716182427646`"}],
  SequenceForm[0.26472088564989155`, " ", 2.0614716182427646`],
  Editable->False]], "Print",
 CellChangeTimes->{
  3.5773538710762143`*^9, 3.577417923930476*^9, 3.577418061865918*^9, {
   3.5774181042199926`*^9, 3.577418122409625*^9}, 3.577418669198986*^9, 
   3.5774188710321407`*^9, 3.5784903109167275`*^9, 3.5784904184321165`*^9, 
   3.605978893112413*^9}],

Cell[BoxData[
 InterpretationBox[
  RowBox[{
  "0.14875935402934878`", "\[InvisibleSpace]", "\<\" \"\>", 
   "\[InvisibleSpace]", "2.1506102041980317`"}],
  SequenceForm[0.14875935402934878`, " ", 2.1506102041980317`],
  Editable->False]], "Print",
 CellChangeTimes->{
  3.5773538710762143`*^9, 3.577417923930476*^9, 3.577418061865918*^9, {
   3.5774181042199926`*^9, 3.577418122409625*^9}, 3.577418669198986*^9, 
   3.5774188710321407`*^9, 3.5784903109167275`*^9, 3.5784904184321165`*^9, 
   3.6059788931280127`*^9}],

Cell[BoxData[
 InterpretationBox[
  RowBox[{
  "0.233382721503544`", "\[InvisibleSpace]", "\<\" \"\>", "\[InvisibleSpace]",
    "2.6095391911439942`"}],
  SequenceForm[0.233382721503544, " ", 2.6095391911439942`],
  Editable->False]], "Print",
 CellChangeTimes->{
  3.5773538710762143`*^9, 3.577417923930476*^9, 3.577418061865918*^9, {
   3.5774181042199926`*^9, 3.577418122409625*^9}, 3.577418669198986*^9, 
   3.5774188710321407`*^9, 3.5784903109167275`*^9, 3.5784904184321165`*^9, 
   3.605978893143613*^9}],

Cell[BoxData[
 InterpretationBox[
  RowBox[{
  "0.5761213783382833`", "\[InvisibleSpace]", "\<\" \"\>", 
   "\[InvisibleSpace]", "2.207075252834911`"}],
  SequenceForm[0.5761213783382833, " ", 2.207075252834911],
  Editable->False]], "Print",
 CellChangeTimes->{
  3.5773538710762143`*^9, 3.577417923930476*^9, 3.577418061865918*^9, {
   3.5774181042199926`*^9, 3.577418122409625*^9}, 3.577418669198986*^9, 
   3.5774188710321407`*^9, 3.5784903109167275`*^9, 3.5784904184321165`*^9, 
   3.605978893159213*^9}],

Cell[BoxData[
 InterpretationBox[
  RowBox[{
  "0.30539237271093933`", "\[InvisibleSpace]", "\<\" \"\>", 
   "\[InvisibleSpace]", "1.6774615777943693`"}],
  SequenceForm[0.30539237271093933`, " ", 1.6774615777943693`],
  Editable->False]], "Print",
 CellChangeTimes->{
  3.5773538710762143`*^9, 3.577417923930476*^9, 3.577418061865918*^9, {
   3.5774181042199926`*^9, 3.577418122409625*^9}, 3.577418669198986*^9, 
   3.5774188710321407`*^9, 3.5784903109167275`*^9, 3.5784904184321165`*^9, 
   3.6059788931748133`*^9}],

Cell[BoxData[
 InterpretationBox[
  RowBox[{
  "0.3161672299988754`", "\[InvisibleSpace]", "\<\" \"\>", 
   "\[InvisibleSpace]", "2.676664021999544`"}],
  SequenceForm[0.3161672299988754, " ", 2.676664021999544],
  Editable->False]], "Print",
 CellChangeTimes->{
  3.5773538710762143`*^9, 3.577417923930476*^9, 3.577418061865918*^9, {
   3.5774181042199926`*^9, 3.577418122409625*^9}, 3.577418669198986*^9, 
   3.5774188710321407`*^9, 3.5784903109167275`*^9, 3.5784904184321165`*^9, 
   3.6059788931904135`*^9}],

Cell[BoxData[
 InterpretationBox[
  RowBox[{
  "0.300153474445816`", "\[InvisibleSpace]", "\<\" \"\>", "\[InvisibleSpace]",
    "1.991349814010728`"}],
  SequenceForm[0.300153474445816, " ", 1.991349814010728],
  Editable->False]], "Print",
 CellChangeTimes->{
  3.5773538710762143`*^9, 3.577417923930476*^9, 3.577418061865918*^9, {
   3.5774181042199926`*^9, 3.577418122409625*^9}, 3.577418669198986*^9, 
   3.5774188710321407`*^9, 3.5784903109167275`*^9, 3.5784904184321165`*^9, 
   3.605978893206013*^9}],

Cell[BoxData[
 InterpretationBox[
  RowBox[{
  "0.36363995563152324`", "\[InvisibleSpace]", "\<\" \"\>", 
   "\[InvisibleSpace]", "1.575050597900567`"}],
  SequenceForm[0.36363995563152324`, " ", 1.575050597900567],
  Editable->False]], "Print",
 CellChangeTimes->{
  3.5773538710762143`*^9, 3.577417923930476*^9, 3.577418061865918*^9, {
   3.5774181042199926`*^9, 3.577418122409625*^9}, 3.577418669198986*^9, 
   3.5774188710321407`*^9, 3.5784903109167275`*^9, 3.5784904184321165`*^9, 
   3.605978893237213*^9}],

Cell[BoxData[
 InterpretationBox[
  RowBox[{
  "0.25178118953678685`", "\[InvisibleSpace]", "\<\" \"\>", 
   "\[InvisibleSpace]", "2.393860015409434`"}],
  SequenceForm[0.25178118953678685`, " ", 2.393860015409434],
  Editable->False]], "Print",
 CellChangeTimes->{
  3.5773538710762143`*^9, 3.577417923930476*^9, 3.577418061865918*^9, {
   3.5774181042199926`*^9, 3.577418122409625*^9}, 3.577418669198986*^9, 
   3.5774188710321407`*^9, 3.5784903109167275`*^9, 3.5784904184321165`*^9, 
   3.6059788932528133`*^9}],

Cell[BoxData[
 InterpretationBox[
  RowBox[{
  "0.3624539744543423`", "\[InvisibleSpace]", "\<\" \"\>", 
   "\[InvisibleSpace]", "1.5744481884368522`"}],
  SequenceForm[0.3624539744543423, " ", 1.5744481884368522`],
  Editable->False]], "Print",
 CellChangeTimes->{
  3.5773538710762143`*^9, 3.577417923930476*^9, 3.577418061865918*^9, {
   3.5774181042199926`*^9, 3.577418122409625*^9}, 3.577418669198986*^9, 
   3.5774188710321407`*^9, 3.5784903109167275`*^9, 3.5784904184321165`*^9, 
   3.6059788932684135`*^9}],

Cell[BoxData[
 InterpretationBox[
  RowBox[{
  "2.2177712701376908`*^29", "\[InvisibleSpace]", "\<\" \"\>", 
   "\[InvisibleSpace]", "1.083679099347922`"}],
  SequenceForm[2.2177712701376908`*^29, " ", 1.083679099347922],
  Editable->False]], "Print",
 CellChangeTimes->{
  3.5773538710762143`*^9, 3.577417923930476*^9, 3.577418061865918*^9, {
   3.5774181042199926`*^9, 3.577418122409625*^9}, 3.577418669198986*^9, 
   3.5774188710321407`*^9, 3.5784903109167275`*^9, 3.5784904184321165`*^9, 
   3.6059788932840133`*^9}],

Cell[BoxData[
 InterpretationBox[
  RowBox[{
  "0.3458112356908962`", "\[InvisibleSpace]", "\<\" \"\>", 
   "\[InvisibleSpace]", "1.456544706453216`"}],
  SequenceForm[0.3458112356908962, " ", 1.456544706453216],
  Editable->False]], "Print",
 CellChangeTimes->{
  3.5773538710762143`*^9, 3.577417923930476*^9, 3.577418061865918*^9, {
   3.5774181042199926`*^9, 3.577418122409625*^9}, 3.577418669198986*^9, 
   3.5774188710321407`*^9, 3.5784903109167275`*^9, 3.5784904184321165`*^9, 
   3.605978893299613*^9}],

Cell[BoxData[
 InterpretationBox[
  RowBox[{
  "0.5721914234399674`", "\[InvisibleSpace]", "\<\" \"\>", 
   "\[InvisibleSpace]", "1.7014140653023746`"}],
  SequenceForm[0.5721914234399674, " ", 1.7014140653023746`],
  Editable->False]], "Print",
 CellChangeTimes->{
  3.5773538710762143`*^9, 3.577417923930476*^9, 3.577418061865918*^9, {
   3.5774181042199926`*^9, 3.577418122409625*^9}, 3.577418669198986*^9, 
   3.5774188710321407`*^9, 3.5784903109167275`*^9, 3.5784904184321165`*^9, 
   3.605978893315213*^9}],

Cell[BoxData[
 InterpretationBox[
  RowBox[{
  "0.3933710089654308`", "\[InvisibleSpace]", "\<\" \"\>", 
   "\[InvisibleSpace]", "1.7622846873172842`"}],
  SequenceForm[0.3933710089654308, " ", 1.7622846873172842`],
  Editable->False]], "Print",
 CellChangeTimes->{
  3.5773538710762143`*^9, 3.577417923930476*^9, 3.577418061865918*^9, {
   3.5774181042199926`*^9, 3.577418122409625*^9}, 3.577418669198986*^9, 
   3.5774188710321407`*^9, 3.5784903109167275`*^9, 3.5784904184321165`*^9, 
   3.6059788933308134`*^9}],

Cell[BoxData[
 InterpretationBox[
  RowBox[{
  "0.47697714585273693`", "\[InvisibleSpace]", "\<\" \"\>", 
   "\[InvisibleSpace]", "2.045946095032895`"}],
  SequenceForm[0.47697714585273693`, " ", 2.045946095032895],
  Editable->False]], "Print",
 CellChangeTimes->{
  3.5773538710762143`*^9, 3.577417923930476*^9, 3.577418061865918*^9, {
   3.5774181042199926`*^9, 3.577418122409625*^9}, 3.577418669198986*^9, 
   3.5774188710321407`*^9, 3.5784903109167275`*^9, 3.5784904184321165`*^9, 
   3.6059788933464136`*^9}],

Cell[BoxData[
 InterpretationBox[
  RowBox[{
  "0.36032537996417396`", "\[InvisibleSpace]", "\<\" \"\>", 
   "\[InvisibleSpace]", "1.7004538006116383`"}],
  SequenceForm[0.36032537996417396`, " ", 1.7004538006116383`],
  Editable->False]], "Print",
 CellChangeTimes->{
  3.5773538710762143`*^9, 3.577417923930476*^9, 3.577418061865918*^9, {
   3.5774181042199926`*^9, 3.577418122409625*^9}, 3.577418669198986*^9, 
   3.5774188710321407`*^9, 3.5784903109167275`*^9, 3.5784904184321165`*^9, 
   3.6059788933620133`*^9}],

Cell[BoxData[
 InterpretationBox[
  RowBox[{
  "0.4665296507511289`", "\[InvisibleSpace]", "\<\" \"\>", 
   "\[InvisibleSpace]", "1.8164832889739022`"}],
  SequenceForm[0.4665296507511289, " ", 1.8164832889739022`],
  Editable->False]], "Print",
 CellChangeTimes->{
  3.5773538710762143`*^9, 3.577417923930476*^9, 3.577418061865918*^9, {
   3.5774181042199926`*^9, 3.577418122409625*^9}, 3.577418669198986*^9, 
   3.5774188710321407`*^9, 3.5784903109167275`*^9, 3.5784904184321165`*^9, 
   3.605978893377613*^9}],

Cell[BoxData[
 InterpretationBox[
  RowBox[{
  "0.17272155210132692`", "\[InvisibleSpace]", "\<\" \"\>", 
   "\[InvisibleSpace]", "1.9329842009627487`"}],
  SequenceForm[0.17272155210132692`, " ", 1.9329842009627487`],
  Editable->False]], "Print",
 CellChangeTimes->{
  3.5773538710762143`*^9, 3.577417923930476*^9, 3.577418061865918*^9, {
   3.5774181042199926`*^9, 3.577418122409625*^9}, 3.577418669198986*^9, 
   3.5774188710321407`*^9, 3.5784903109167275`*^9, 3.5784904184321165`*^9, 
   3.6059788933932133`*^9}],

Cell[BoxData[
 InterpretationBox[
  RowBox[{
  "8.141635581479594`", "\[InvisibleSpace]", "\<\" \"\>", "\[InvisibleSpace]", 
   RowBox[{"-", "2.224250456877414`"}]}],
  SequenceForm[8.141635581479594, " ", -2.224250456877414],
  Editable->False]], "Print",
 CellChangeTimes->{
  3.5773538710762143`*^9, 3.577417923930476*^9, 3.577418061865918*^9, {
   3.5774181042199926`*^9, 3.577418122409625*^9}, 3.577418669198986*^9, 
   3.5774188710321407`*^9, 3.5784903109167275`*^9, 3.5784904184321165`*^9, 
   3.6059788934088135`*^9}],

Cell[BoxData[
 InterpretationBox[
  RowBox[{
  "0.2795307884251931`", "\[InvisibleSpace]", "\<\" \"\>", 
   "\[InvisibleSpace]", "2.135593972389325`"}],
  SequenceForm[0.2795307884251931, " ", 2.135593972389325],
  Editable->False]], "Print",
 CellChangeTimes->{
  3.5773538710762143`*^9, 3.577417923930476*^9, 3.577418061865918*^9, {
   3.5774181042199926`*^9, 3.577418122409625*^9}, 3.577418669198986*^9, 
   3.5774188710321407`*^9, 3.5784903109167275`*^9, 3.5784904184321165`*^9, 
   3.6059788934244137`*^9}],

Cell[BoxData[
 InterpretationBox[
  RowBox[{
  "0.2055739033247456`", "\[InvisibleSpace]", "\<\" \"\>", 
   "\[InvisibleSpace]", "1.8520645462355294`"}],
  SequenceForm[0.2055739033247456, " ", 1.8520645462355294`],
  Editable->False]], "Print",
 CellChangeTimes->{
  3.5773538710762143`*^9, 3.577417923930476*^9, 3.577418061865918*^9, {
   3.5774181042199926`*^9, 3.577418122409625*^9}, 3.577418669198986*^9, 
   3.5774188710321407`*^9, 3.5784903109167275`*^9, 3.5784904184321165`*^9, 
   3.605978893440014*^9}],

Cell[BoxData[
 InterpretationBox[
  RowBox[{
  "0.5746853138748452`", "\[InvisibleSpace]", "\<\" \"\>", 
   "\[InvisibleSpace]", "3.1119422191404986`"}],
  SequenceForm[0.5746853138748452, " ", 3.1119422191404986`],
  Editable->False]], "Print",
 CellChangeTimes->{
  3.5773538710762143`*^9, 3.577417923930476*^9, 3.577418061865918*^9, {
   3.5774181042199926`*^9, 3.577418122409625*^9}, 3.577418669198986*^9, 
   3.5774188710321407`*^9, 3.5784903109167275`*^9, 3.5784904184321165`*^9, 
   3.6059788934556136`*^9}],

Cell[BoxData[
 InterpretationBox[
  RowBox[{
  "0.3350235582132775`", "\[InvisibleSpace]", "\<\" \"\>", 
   "\[InvisibleSpace]", "1.6922078589872045`"}],
  SequenceForm[0.3350235582132775, " ", 1.6922078589872045`],
  Editable->False]], "Print",
 CellChangeTimes->{
  3.5773538710762143`*^9, 3.577417923930476*^9, 3.577418061865918*^9, {
   3.5774181042199926`*^9, 3.577418122409625*^9}, 3.577418669198986*^9, 
   3.5774188710321407`*^9, 3.5784903109167275`*^9, 3.5784904184321165`*^9, 
   3.6059788934868135`*^9}],

Cell[BoxData[
 InterpretationBox[
  RowBox[{
  "0.22366540380273686`", "\[InvisibleSpace]", "\<\" \"\>", 
   "\[InvisibleSpace]", "2.274590804309619`"}],
  SequenceForm[0.22366540380273686`, " ", 2.274590804309619],
  Editable->False]], "Print",
 CellChangeTimes->{
  3.5773538710762143`*^9, 3.577417923930476*^9, 3.577418061865918*^9, {
   3.5774181042199926`*^9, 3.577418122409625*^9}, 3.577418669198986*^9, 
   3.5774188710321407`*^9, 3.5784903109167275`*^9, 3.5784904184321165`*^9, 
   3.6059788935024137`*^9}],

Cell[BoxData[
 InterpretationBox[
  RowBox[{
  "0.33280216448340133`", "\[InvisibleSpace]", "\<\" \"\>", 
   "\[InvisibleSpace]", "2.4042961054069614`"}],
  SequenceForm[0.33280216448340133`, " ", 2.4042961054069614`],
  Editable->False]], "Print",
 CellChangeTimes->{
  3.5773538710762143`*^9, 3.577417923930476*^9, 3.577418061865918*^9, {
   3.5774181042199926`*^9, 3.577418122409625*^9}, 3.577418669198986*^9, 
   3.5774188710321407`*^9, 3.5784903109167275`*^9, 3.5784904184321165`*^9, 
   3.605978893518014*^9}],

Cell[BoxData[
 InterpretationBox[
  RowBox[{
  "0.24926932247731656`", "\[InvisibleSpace]", "\<\" \"\>", 
   "\[InvisibleSpace]", "1.8044685012383013`"}],
  SequenceForm[0.24926932247731656`, " ", 1.8044685012383013`],
  Editable->False]], "Print",
 CellChangeTimes->{
  3.5773538710762143`*^9, 3.577417923930476*^9, 3.577418061865918*^9, {
   3.5774181042199926`*^9, 3.577418122409625*^9}, 3.577418669198986*^9, 
   3.5774188710321407`*^9, 3.5784903109167275`*^9, 3.5784904184321165`*^9, 
   3.6059788935336137`*^9}],

Cell[BoxData[
 InterpretationBox[
  RowBox[{
  "0.21786976849453926`", "\[InvisibleSpace]", "\<\" \"\>", 
   "\[InvisibleSpace]", "1.71332108024314`"}],
  SequenceForm[0.21786976849453926`, " ", 1.71332108024314],
  Editable->False]], "Print",
 CellChangeTimes->{
  3.5773538710762143`*^9, 3.577417923930476*^9, 3.577418061865918*^9, {
   3.5774181042199926`*^9, 3.577418122409625*^9}, 3.577418669198986*^9, 
   3.5774188710321407`*^9, 3.5784903109167275`*^9, 3.5784904184321165`*^9, 
   3.6059788935492134`*^9}],

Cell[BoxData[
 InterpretationBox[
  RowBox[{
  "0.24462471149337173`", "\[InvisibleSpace]", "\<\" \"\>", 
   "\[InvisibleSpace]", "1.902078905927211`"}],
  SequenceForm[0.24462471149337173`, " ", 1.902078905927211],
  Editable->False]], "Print",
 CellChangeTimes->{
  3.5773538710762143`*^9, 3.577417923930476*^9, 3.577418061865918*^9, {
   3.5774181042199926`*^9, 3.577418122409625*^9}, 3.577418669198986*^9, 
   3.5774188710321407`*^9, 3.5784903109167275`*^9, 3.5784904184321165`*^9, 
   3.6059788935648136`*^9}],

Cell[BoxData[
 InterpretationBox[
  RowBox[{
  "0.0832070304216285`", "\[InvisibleSpace]", "\<\" \"\>", 
   "\[InvisibleSpace]", "2.1437673263201544`"}],
  SequenceForm[0.0832070304216285, " ", 2.1437673263201544`],
  Editable->False]], "Print",
 CellChangeTimes->{
  3.5773538710762143`*^9, 3.577417923930476*^9, 3.577418061865918*^9, {
   3.5774181042199926`*^9, 3.577418122409625*^9}, 3.577418669198986*^9, 
   3.5774188710321407`*^9, 3.5784903109167275`*^9, 3.5784904184321165`*^9, 
   3.605978893580414*^9}],

Cell[BoxData[
 InterpretationBox[
  RowBox[{
  "1.1504281164968366`*^30", "\[InvisibleSpace]", "\<\" \"\>", 
   "\[InvisibleSpace]", "1.0831207111974712`"}],
  SequenceForm[1.1504281164968366`*^30, " ", 1.0831207111974712`],
  Editable->False]], "Print",
 CellChangeTimes->{
  3.5773538710762143`*^9, 3.577417923930476*^9, 3.577418061865918*^9, {
   3.5774181042199926`*^9, 3.577418122409625*^9}, 3.577418669198986*^9, 
   3.5774188710321407`*^9, 3.5784903109167275`*^9, 3.5784904184321165`*^9, 
   3.605978893596014*^9}],

Cell[BoxData[
 InterpretationBox[
  RowBox[{
  "0.25560713962701437`", "\[InvisibleSpace]", "\<\" \"\>", 
   "\[InvisibleSpace]", "2.1686447948755085`"}],
  SequenceForm[0.25560713962701437`, " ", 2.1686447948755085`],
  Editable->False]], "Print",
 CellChangeTimes->{
  3.5773538710762143`*^9, 3.577417923930476*^9, 3.577418061865918*^9, {
   3.5774181042199926`*^9, 3.577418122409625*^9}, 3.577418669198986*^9, 
   3.5774188710321407`*^9, 3.5784903109167275`*^9, 3.5784904184321165`*^9, 
   3.6059788936116138`*^9}],

Cell[BoxData[
 InterpretationBox[
  RowBox[{
  "0.24464800706261033`", "\[InvisibleSpace]", "\<\" \"\>", 
   "\[InvisibleSpace]", "3.156623386563503`"}],
  SequenceForm[0.24464800706261033`, " ", 3.156623386563503],
  Editable->False]], "Print",
 CellChangeTimes->{
  3.5773538710762143`*^9, 3.577417923930476*^9, 3.577418061865918*^9, {
   3.5774181042199926`*^9, 3.577418122409625*^9}, 3.577418669198986*^9, 
   3.5774188710321407`*^9, 3.5784903109167275`*^9, 3.5784904184321165`*^9, 
   3.605978893627214*^9}],

Cell[BoxData[
 InterpretationBox[
  RowBox[{
  "0.1832561811708289`", "\[InvisibleSpace]", "\<\" \"\>", 
   "\[InvisibleSpace]", "1.9321114330063207`"}],
  SequenceForm[0.1832561811708289, " ", 1.9321114330063207`],
  Editable->False]], "Print",
 CellChangeTimes->{
  3.5773538710762143`*^9, 3.577417923930476*^9, 3.577418061865918*^9, {
   3.5774181042199926`*^9, 3.577418122409625*^9}, 3.577418669198986*^9, 
   3.5774188710321407`*^9, 3.5784903109167275`*^9, 3.5784904184321165`*^9, 
   3.6059788936428137`*^9}],

Cell[BoxData[
 InterpretationBox[
  RowBox[{
  "0.2936540697033767`", "\[InvisibleSpace]", "\<\" \"\>", 
   "\[InvisibleSpace]", "3.106400086477554`"}],
  SequenceForm[0.2936540697033767, " ", 3.106400086477554],
  Editable->False]], "Print",
 CellChangeTimes->{
  3.5773538710762143`*^9, 3.577417923930476*^9, 3.577418061865918*^9, {
   3.5774181042199926`*^9, 3.577418122409625*^9}, 3.577418669198986*^9, 
   3.5774188710321407`*^9, 3.5784903109167275`*^9, 3.5784904184321165`*^9, 
   3.605978893658414*^9}],

Cell[BoxData[
 InterpretationBox[
  RowBox[{
  "0.27742910615118055`", "\[InvisibleSpace]", "\<\" \"\>", 
   "\[InvisibleSpace]", "3.256386777896813`"}],
  SequenceForm[0.27742910615118055`, " ", 3.256386777896813],
  Editable->False]], "Print",
 CellChangeTimes->{
  3.5773538710762143`*^9, 3.577417923930476*^9, 3.577418061865918*^9, {
   3.5774181042199926`*^9, 3.577418122409625*^9}, 3.577418669198986*^9, 
   3.5774188710321407`*^9, 3.5784903109167275`*^9, 3.5784904184321165`*^9, 
   3.605978893674014*^9}],

Cell[BoxData[
 InterpretationBox[
  RowBox[{
  "0.2984743770723669`", "\[InvisibleSpace]", "\<\" \"\>", 
   "\[InvisibleSpace]", "1.8510919325393267`"}],
  SequenceForm[0.2984743770723669, " ", 1.8510919325393267`],
  Editable->False]], "Print",
 CellChangeTimes->{
  3.5773538710762143`*^9, 3.577417923930476*^9, 3.577418061865918*^9, {
   3.5774181042199926`*^9, 3.577418122409625*^9}, 3.577418669198986*^9, 
   3.5774188710321407`*^9, 3.5784903109167275`*^9, 3.5784904184321165`*^9, 
   3.6059788936896143`*^9}],

Cell[BoxData[
 InterpretationBox[
  RowBox[{
  "0.6983103164599432`", "\[InvisibleSpace]", "\<\" \"\>", 
   "\[InvisibleSpace]", "1.5810873290924896`"}],
  SequenceForm[0.6983103164599432, " ", 1.5810873290924896`],
  Editable->False]], "Print",
 CellChangeTimes->{
  3.5773538710762143`*^9, 3.577417923930476*^9, 3.577418061865918*^9, {
   3.5774181042199926`*^9, 3.577418122409625*^9}, 3.577418669198986*^9, 
   3.5774188710321407`*^9, 3.5784903109167275`*^9, 3.5784904184321165`*^9, 
   3.6059788937208138`*^9}],

Cell[BoxData[
 InterpretationBox[
  RowBox[{
  "0.3510584769773544`", "\[InvisibleSpace]", "\<\" \"\>", 
   "\[InvisibleSpace]", "1.9051528542906428`"}],
  SequenceForm[0.3510584769773544, " ", 1.9051528542906428`],
  Editable->False]], "Print",
 CellChangeTimes->{
  3.5773538710762143`*^9, 3.577417923930476*^9, 3.577418061865918*^9, {
   3.5774181042199926`*^9, 3.577418122409625*^9}, 3.577418669198986*^9, 
   3.5774188710321407`*^9, 3.5784903109167275`*^9, 3.5784904184321165`*^9, 
   3.605978893736414*^9}],

Cell[BoxData[
 InterpretationBox[
  RowBox[{
  "0.5688861552241186`", "\[InvisibleSpace]", "\<\" \"\>", 
   "\[InvisibleSpace]", "2.3646177102023826`"}],
  SequenceForm[0.5688861552241186, " ", 2.3646177102023826`],
  Editable->False]], "Print",
 CellChangeTimes->{
  3.5773538710762143`*^9, 3.577417923930476*^9, 3.577418061865918*^9, {
   3.5774181042199926`*^9, 3.577418122409625*^9}, 3.577418669198986*^9, 
   3.5774188710321407`*^9, 3.5784903109167275`*^9, 3.5784904184321165`*^9, 
   3.605978893752014*^9}],

Cell[BoxData[
 InterpretationBox[
  RowBox[{
  "0.5857816993011467`", "\[InvisibleSpace]", "\<\" \"\>", 
   "\[InvisibleSpace]", "1.3971004337335542`"}],
  SequenceForm[0.5857816993011467, " ", 1.3971004337335542`],
  Editable->False]], "Print",
 CellChangeTimes->{
  3.5773538710762143`*^9, 3.577417923930476*^9, 3.577418061865918*^9, {
   3.5774181042199926`*^9, 3.577418122409625*^9}, 3.577418669198986*^9, 
   3.5774188710321407`*^9, 3.5784903109167275`*^9, 3.5784904184321165`*^9, 
   3.605978893767614*^9}],

Cell[BoxData[
 InterpretationBox[
  RowBox[{
  "0.5231648224999336`", "\[InvisibleSpace]", "\<\" \"\>", 
   "\[InvisibleSpace]", "2.546490569300879`"}],
  SequenceForm[0.5231648224999336, " ", 2.546490569300879],
  Editable->False]], "Print",
 CellChangeTimes->{
  3.5773538710762143`*^9, 3.577417923930476*^9, 3.577418061865918*^9, {
   3.5774181042199926`*^9, 3.577418122409625*^9}, 3.577418669198986*^9, 
   3.5774188710321407`*^9, 3.5784903109167275`*^9, 3.5784904184321165`*^9, 
   3.605978893783214*^9}],

Cell[BoxData[
 InterpretationBox[
  RowBox[{
  "0.29038670494179847`", "\[InvisibleSpace]", "\<\" \"\>", 
   "\[InvisibleSpace]", "1.6691446037553666`"}],
  SequenceForm[0.29038670494179847`, " ", 1.6691446037553666`],
  Editable->False]], "Print",
 CellChangeTimes->{
  3.5773538710762143`*^9, 3.577417923930476*^9, 3.577418061865918*^9, {
   3.5774181042199926`*^9, 3.577418122409625*^9}, 3.577418669198986*^9, 
   3.5774188710321407`*^9, 3.5784903109167275`*^9, 3.5784904184321165`*^9, 
   3.6059788937988143`*^9}],

Cell[BoxData[
 InterpretationBox[
  RowBox[{
  "0.1255695383877567`", "\[InvisibleSpace]", "\<\" \"\>", 
   "\[InvisibleSpace]", "2.5327157898157826`"}],
  SequenceForm[0.1255695383877567, " ", 2.5327157898157826`],
  Editable->False]], "Print",
 CellChangeTimes->{
  3.5773538710762143`*^9, 3.577417923930476*^9, 3.577418061865918*^9, {
   3.5774181042199926`*^9, 3.577418122409625*^9}, 3.577418669198986*^9, 
   3.5774188710321407`*^9, 3.5784903109167275`*^9, 3.5784904184321165`*^9, 
   3.605978893814414*^9}],

Cell[BoxData[
 InterpretationBox[
  RowBox[{
  "5.131136781015582`", "\[InvisibleSpace]", "\<\" \"\>", "\[InvisibleSpace]", 
   RowBox[{"-", "1.7009536461170418`"}]}],
  SequenceForm[5.131136781015582, " ", -1.7009536461170418`],
  Editable->False]], "Print",
 CellChangeTimes->{
  3.5773538710762143`*^9, 3.577417923930476*^9, 3.577418061865918*^9, {
   3.5774181042199926`*^9, 3.577418122409625*^9}, 3.577418669198986*^9, 
   3.5774188710321407`*^9, 3.5784903109167275`*^9, 3.5784904184321165`*^9, 
   3.605978893830014*^9}],

Cell[BoxData[
 InterpretationBox[
  RowBox[{
  "0.6547919329723749`", "\[InvisibleSpace]", "\<\" \"\>", 
   "\[InvisibleSpace]", "1.4278005207006161`"}],
  SequenceForm[0.6547919329723749, " ", 1.4278005207006161`],
  Editable->False]], "Print",
 CellChangeTimes->{
  3.5773538710762143`*^9, 3.577417923930476*^9, 3.577418061865918*^9, {
   3.5774181042199926`*^9, 3.577418122409625*^9}, 3.577418669198986*^9, 
   3.5774188710321407`*^9, 3.5784903109167275`*^9, 3.5784904184321165`*^9, 
   3.6059788938456144`*^9}],

Cell[BoxData[
 InterpretationBox[
  RowBox[{
  "0.26438352984301344`", "\[InvisibleSpace]", "\<\" \"\>", 
   "\[InvisibleSpace]", "1.6818507446458217`"}],
  SequenceForm[0.26438352984301344`, " ", 1.6818507446458217`],
  Editable->False]], "Print",
 CellChangeTimes->{
  3.5773538710762143`*^9, 3.577417923930476*^9, 3.577418061865918*^9, {
   3.5774181042199926`*^9, 3.577418122409625*^9}, 3.577418669198986*^9, 
   3.5774188710321407`*^9, 3.5784903109167275`*^9, 3.5784904184321165`*^9, 
   3.6059788938612146`*^9}],

Cell[BoxData[
 InterpretationBox[
  RowBox[{
  "0.40711310055741873`", "\[InvisibleSpace]", "\<\" \"\>", 
   "\[InvisibleSpace]", "2.1439501672417647`"}],
  SequenceForm[0.40711310055741873`, " ", 2.1439501672417647`],
  Editable->False]], "Print",
 CellChangeTimes->{
  3.5773538710762143`*^9, 3.577417923930476*^9, 3.577418061865918*^9, {
   3.5774181042199926`*^9, 3.577418122409625*^9}, 3.577418669198986*^9, 
   3.5774188710321407`*^9, 3.5784903109167275`*^9, 3.5784904184321165`*^9, 
   3.6059788938768144`*^9}],

Cell[BoxData[
 InterpretationBox[
  RowBox[{
  "0.39614696693704654`", "\[InvisibleSpace]", "\<\" \"\>", 
   "\[InvisibleSpace]", "1.5615738445112948`"}],
  SequenceForm[0.39614696693704654`, " ", 1.5615738445112948`],
  Editable->False]], "Print",
 CellChangeTimes->{
  3.5773538710762143`*^9, 3.577417923930476*^9, 3.577418061865918*^9, {
   3.5774181042199926`*^9, 3.577418122409625*^9}, 3.577418669198986*^9, 
   3.5774188710321407`*^9, 3.5784903109167275`*^9, 3.5784904184321165`*^9, 
   3.605978893892414*^9}],

Cell[BoxData[
 InterpretationBox[
  RowBox[{
  "0.17063567494586357`", "\[InvisibleSpace]", "\<\" \"\>", 
   "\[InvisibleSpace]", "2.8424922366504943`"}],
  SequenceForm[0.17063567494586357`, " ", 2.8424922366504943`],
  Editable->False]], "Print",
 CellChangeTimes->{
  3.5773538710762143`*^9, 3.577417923930476*^9, 3.577418061865918*^9, {
   3.5774181042199926`*^9, 3.577418122409625*^9}, 3.577418669198986*^9, 
   3.5774188710321407`*^9, 3.5784903109167275`*^9, 3.5784904184321165`*^9, 
   3.6059788939080143`*^9}],

Cell[BoxData[
 InterpretationBox[
  RowBox[{
  "0.3432505957249285`", "\[InvisibleSpace]", "\<\" \"\>", 
   "\[InvisibleSpace]", "2.0654119125944113`"}],
  SequenceForm[0.3432505957249285, " ", 2.0654119125944113`],
  Editable->False]], "Print",
 CellChangeTimes->{
  3.5773538710762143`*^9, 3.577417923930476*^9, 3.577418061865918*^9, {
   3.5774181042199926`*^9, 3.577418122409625*^9}, 3.577418669198986*^9, 
   3.5774188710321407`*^9, 3.5784903109167275`*^9, 3.5784904184321165`*^9, 
   3.6059788939236145`*^9}],

Cell[BoxData[
 InterpretationBox[
  RowBox[{
  "0.16644987498914776`", "\[InvisibleSpace]", "\<\" \"\>", 
   "\[InvisibleSpace]", "2.412562683374097`"}],
  SequenceForm[0.16644987498914776`, " ", 2.412562683374097],
  Editable->False]], "Print",
 CellChangeTimes->{
  3.5773538710762143`*^9, 3.577417923930476*^9, 3.577418061865918*^9, {
   3.5774181042199926`*^9, 3.577418122409625*^9}, 3.577418669198986*^9, 
   3.5774188710321407`*^9, 3.5784903109167275`*^9, 3.5784904184321165`*^9, 
   3.6059788939392147`*^9}],

Cell[BoxData[
 InterpretationBox[
  RowBox[{
  "0.493868508711791`", "\[InvisibleSpace]", "\<\" \"\>", "\[InvisibleSpace]",
    "1.7222394171028064`"}],
  SequenceForm[0.493868508711791, " ", 1.7222394171028064`],
  Editable->False]], "Print",
 CellChangeTimes->{
  3.5773538710762143`*^9, 3.577417923930476*^9, 3.577418061865918*^9, {
   3.5774181042199926`*^9, 3.577418122409625*^9}, 3.577418669198986*^9, 
   3.5774188710321407`*^9, 3.5784903109167275`*^9, 3.5784904184321165`*^9, 
   3.605978893970414*^9}],

Cell[BoxData[
 InterpretationBox[
  RowBox[{
  "0.1894085275438704`", "\[InvisibleSpace]", "\<\" \"\>", 
   "\[InvisibleSpace]", "2.398956146024875`"}],
  SequenceForm[0.1894085275438704, " ", 2.398956146024875],
  Editable->False]], "Print",
 CellChangeTimes->{
  3.5773538710762143`*^9, 3.577417923930476*^9, 3.577418061865918*^9, {
   3.5774181042199926`*^9, 3.577418122409625*^9}, 3.577418669198986*^9, 
   3.5774188710321407`*^9, 3.5784903109167275`*^9, 3.5784904184321165`*^9, 
   3.6059788939860144`*^9}],

Cell[BoxData[
 InterpretationBox[
  RowBox[{
  "0.2688383559227834`", "\[InvisibleSpace]", "\<\" \"\>", 
   "\[InvisibleSpace]", "1.490514957488169`"}],
  SequenceForm[0.2688383559227834, " ", 1.490514957488169],
  Editable->False]], "Print",
 CellChangeTimes->{
  3.5773538710762143`*^9, 3.577417923930476*^9, 3.577418061865918*^9, {
   3.5774181042199926`*^9, 3.577418122409625*^9}, 3.577418669198986*^9, 
   3.5774188710321407`*^9, 3.5784903109167275`*^9, 3.5784904184321165`*^9, 
   3.6059788940016146`*^9}],

Cell[BoxData[
 InterpretationBox[
  RowBox[{
  "0.15529495620311504`", "\[InvisibleSpace]", "\<\" \"\>", 
   "\[InvisibleSpace]", "2.5880983379312408`"}],
  SequenceForm[0.15529495620311504`, " ", 2.5880983379312408`],
  Editable->False]], "Print",
 CellChangeTimes->{
  3.5773538710762143`*^9, 3.577417923930476*^9, 3.577418061865918*^9, {
   3.5774181042199926`*^9, 3.577418122409625*^9}, 3.577418669198986*^9, 
   3.5774188710321407`*^9, 3.5784903109167275`*^9, 3.5784904184321165`*^9, 
   3.6059788940172143`*^9}],

Cell[BoxData[
 InterpretationBox[
  RowBox[{
  "0.22330151293064568`", "\[InvisibleSpace]", "\<\" \"\>", 
   "\[InvisibleSpace]", "2.4945143284673237`"}],
  SequenceForm[0.22330151293064568`, " ", 2.4945143284673237`],
  Editable->False]], "Print",
 CellChangeTimes->{
  3.5773538710762143`*^9, 3.577417923930476*^9, 3.577418061865918*^9, {
   3.5774181042199926`*^9, 3.577418122409625*^9}, 3.577418669198986*^9, 
   3.5774188710321407`*^9, 3.5784903109167275`*^9, 3.5784904184321165`*^9, 
   3.6059788940328145`*^9}],

Cell[BoxData[
 InterpretationBox[
  RowBox[{
  "0.4871571526827569`", "\[InvisibleSpace]", "\<\" \"\>", 
   "\[InvisibleSpace]", "2.140371621345618`"}],
  SequenceForm[0.4871571526827569, " ", 2.140371621345618],
  Editable->False]], "Print",
 CellChangeTimes->{
  3.5773538710762143`*^9, 3.577417923930476*^9, 3.577418061865918*^9, {
   3.5774181042199926`*^9, 3.577418122409625*^9}, 3.577418669198986*^9, 
   3.5774188710321407`*^9, 3.5784903109167275`*^9, 3.5784904184321165`*^9, 
   3.6059788940484147`*^9}],

Cell[BoxData[
 InterpretationBox[
  RowBox[{
  "0.1293364407260897`", "\[InvisibleSpace]", "\<\" \"\>", 
   "\[InvisibleSpace]", "2.363188387380519`"}],
  SequenceForm[0.1293364407260897, " ", 2.363188387380519],
  Editable->False]], "Print",
 CellChangeTimes->{
  3.5773538710762143`*^9, 3.577417923930476*^9, 3.577418061865918*^9, {
   3.5774181042199926`*^9, 3.577418122409625*^9}, 3.577418669198986*^9, 
   3.5774188710321407`*^9, 3.5784903109167275`*^9, 3.5784904184321165`*^9, 
   3.6059788940640144`*^9}],

Cell[BoxData[
 InterpretationBox[
  RowBox[{
  "0.1175088956151006`", "\[InvisibleSpace]", "\<\" \"\>", 
   "\[InvisibleSpace]", "3.0732486605689098`"}],
  SequenceForm[0.1175088956151006, " ", 3.0732486605689098`],
  Editable->False]], "Print",
 CellChangeTimes->{
  3.5773538710762143`*^9, 3.577417923930476*^9, 3.577418061865918*^9, {
   3.5774181042199926`*^9, 3.577418122409625*^9}, 3.577418669198986*^9, 
   3.5774188710321407`*^9, 3.5784903109167275`*^9, 3.5784904184321165`*^9, 
   3.6059788940796146`*^9}],

Cell[BoxData[
 InterpretationBox[
  RowBox[{
  "0.529289408832725`", "\[InvisibleSpace]", "\<\" \"\>", "\[InvisibleSpace]",
    "1.6064556192905857`"}],
  SequenceForm[0.529289408832725, " ", 1.6064556192905857`],
  Editable->False]], "Print",
 CellChangeTimes->{
  3.5773538710762143`*^9, 3.577417923930476*^9, 3.577418061865918*^9, {
   3.5774181042199926`*^9, 3.577418122409625*^9}, 3.577418669198986*^9, 
   3.5774188710321407`*^9, 3.5784903109167275`*^9, 3.5784904184321165`*^9, 
   3.605978894095215*^9}],

Cell[BoxData[
 InterpretationBox[
  RowBox[{
  "0.06657756909942238`", "\[InvisibleSpace]", "\<\" \"\>", 
   "\[InvisibleSpace]", "2.361309698144262`"}],
  SequenceForm[0.06657756909942238, " ", 2.361309698144262],
  Editable->False]], "Print",
 CellChangeTimes->{
  3.5773538710762143`*^9, 3.577417923930476*^9, 3.577418061865918*^9, {
   3.5774181042199926`*^9, 3.577418122409625*^9}, 3.577418669198986*^9, 
   3.5774188710321407`*^9, 3.5784903109167275`*^9, 3.5784904184321165`*^9, 
   3.605978894110815*^9}],

Cell[BoxData[
 InterpretationBox[
  RowBox[{
  "0.3134713525157534`", "\[InvisibleSpace]", "\<\" \"\>", 
   "\[InvisibleSpace]", "1.3140731413439204`"}],
  SequenceForm[0.3134713525157534, " ", 1.3140731413439204`],
  Editable->False]], "Print",
 CellChangeTimes->{
  3.5773538710762143`*^9, 3.577417923930476*^9, 3.577418061865918*^9, {
   3.5774181042199926`*^9, 3.577418122409625*^9}, 3.577418669198986*^9, 
   3.5774188710321407`*^9, 3.5784903109167275`*^9, 3.5784904184321165`*^9, 
   3.605978894126415*^9}],

Cell[BoxData[
 InterpretationBox[
  RowBox[{
  "0.5551165119037375`", "\[InvisibleSpace]", "\<\" \"\>", 
   "\[InvisibleSpace]", "2.1095109246935846`"}],
  SequenceForm[0.5551165119037375, " ", 2.1095109246935846`],
  Editable->False]], "Print",
 CellChangeTimes->{
  3.5773538710762143`*^9, 3.577417923930476*^9, 3.577418061865918*^9, {
   3.5774181042199926`*^9, 3.577418122409625*^9}, 3.577418669198986*^9, 
   3.5774188710321407`*^9, 3.5784903109167275`*^9, 3.5784904184321165`*^9, 
   3.6059788941420145`*^9}],

Cell[BoxData[
 InterpretationBox[
  RowBox[{
  "0.0952384451001623`", "\[InvisibleSpace]", "\<\" \"\>", 
   "\[InvisibleSpace]", "3.3520608029383068`"}],
  SequenceForm[0.0952384451001623, " ", 3.3520608029383068`],
  Editable->False]], "Print",
 CellChangeTimes->{
  3.5773538710762143`*^9, 3.577417923930476*^9, 3.577418061865918*^9, {
   3.5774181042199926`*^9, 3.577418122409625*^9}, 3.577418669198986*^9, 
   3.5774188710321407`*^9, 3.5784903109167275`*^9, 3.5784904184321165`*^9, 
   3.6059788941576147`*^9}],

Cell[BoxData[
 InterpretationBox[
  RowBox[{
  "0.3830315101035787`", "\[InvisibleSpace]", "\<\" \"\>", 
   "\[InvisibleSpace]", "1.931706418569815`"}],
  SequenceForm[0.3830315101035787, " ", 1.931706418569815],
  Editable->False]], "Print",
 CellChangeTimes->{
  3.5773538710762143`*^9, 3.577417923930476*^9, 3.577418061865918*^9, {
   3.5774181042199926`*^9, 3.577418122409625*^9}, 3.577418669198986*^9, 
   3.5774188710321407`*^9, 3.5784903109167275`*^9, 3.5784904184321165`*^9, 
   3.605978894173215*^9}],

Cell[BoxData[
 InterpretationBox[
  RowBox[{
  "0.23106737861982066`", "\[InvisibleSpace]", "\<\" \"\>", 
   "\[InvisibleSpace]", "1.7750395387980173`"}],
  SequenceForm[0.23106737861982066`, " ", 1.7750395387980173`],
  Editable->False]], "Print",
 CellChangeTimes->{
  3.5773538710762143`*^9, 3.577417923930476*^9, 3.577418061865918*^9, {
   3.5774181042199926`*^9, 3.577418122409625*^9}, 3.577418669198986*^9, 
   3.5774188710321407`*^9, 3.5784903109167275`*^9, 3.5784904184321165`*^9, 
   3.605978894204415*^9}],

Cell[BoxData[
 InterpretationBox[
  RowBox[{
  "0.2769591366701643`", "\[InvisibleSpace]", "\<\" \"\>", 
   "\[InvisibleSpace]", "1.8443938257443402`"}],
  SequenceForm[0.2769591366701643, " ", 1.8443938257443402`],
  Editable->False]], "Print",
 CellChangeTimes->{
  3.5773538710762143`*^9, 3.577417923930476*^9, 3.577418061865918*^9, {
   3.5774181042199926`*^9, 3.577418122409625*^9}, 3.577418669198986*^9, 
   3.5774188710321407`*^9, 3.5784903109167275`*^9, 3.5784904184321165`*^9, 
   3.6059788942200146`*^9}],

Cell[BoxData[
 InterpretationBox[
  RowBox[{
  "0.409409433582795`", "\[InvisibleSpace]", "\<\" \"\>", "\[InvisibleSpace]",
    "1.6068888873572797`"}],
  SequenceForm[0.409409433582795, " ", 1.6068888873572797`],
  Editable->False]], "Print",
 CellChangeTimes->{
  3.5773538710762143`*^9, 3.577417923930476*^9, 3.577418061865918*^9, {
   3.5774181042199926`*^9, 3.577418122409625*^9}, 3.577418669198986*^9, 
   3.5774188710321407`*^9, 3.5784903109167275`*^9, 3.5784904184321165`*^9, 
   3.605978894235615*^9}],

Cell[BoxData[
 InterpretationBox[
  RowBox[{
  "0.1192286622792723`", "\[InvisibleSpace]", "\<\" \"\>", 
   "\[InvisibleSpace]", "3.23839304409177`"}],
  SequenceForm[0.1192286622792723, " ", 3.23839304409177],
  Editable->False]], "Print",
 CellChangeTimes->{
  3.5773538710762143`*^9, 3.577417923930476*^9, 3.577418061865918*^9, {
   3.5774181042199926`*^9, 3.577418122409625*^9}, 3.577418669198986*^9, 
   3.5774188710321407`*^9, 3.5784903109167275`*^9, 3.5784904184321165`*^9, 
   3.605978894251215*^9}],

Cell[BoxData[
 InterpretationBox[
  RowBox[{
  "1.0169278504247017`", "\[InvisibleSpace]", "\<\" \"\>", 
   "\[InvisibleSpace]", "1.4809282265347825`"}],
  SequenceForm[1.0169278504247017`, " ", 1.4809282265347825`],
  Editable->False]], "Print",
 CellChangeTimes->{
  3.5773538710762143`*^9, 3.577417923930476*^9, 3.577418061865918*^9, {
   3.5774181042199926`*^9, 3.577418122409625*^9}, 3.577418669198986*^9, 
   3.5774188710321407`*^9, 3.5784903109167275`*^9, 3.5784904184321165`*^9, 
   3.605978894266815*^9}],

Cell[BoxData[
 InterpretationBox[
  RowBox[{
  "0.27709510058856546`", "\[InvisibleSpace]", "\<\" \"\>", 
   "\[InvisibleSpace]", "1.9549975952195466`"}],
  SequenceForm[0.27709510058856546`, " ", 1.9549975952195466`],
  Editable->False]], "Print",
 CellChangeTimes->{
  3.5773538710762143`*^9, 3.577417923930476*^9, 3.577418061865918*^9, {
   3.5774181042199926`*^9, 3.577418122409625*^9}, 3.577418669198986*^9, 
   3.5774188710321407`*^9, 3.5784903109167275`*^9, 3.5784904184321165`*^9, 
   3.605978894282415*^9}],

Cell[BoxData[
 InterpretationBox[
  RowBox[{
  "0.30352068872279886`", "\[InvisibleSpace]", "\<\" \"\>", 
   "\[InvisibleSpace]", "1.907214446257191`"}],
  SequenceForm[0.30352068872279886`, " ", 1.907214446257191],
  Editable->False]], "Print",
 CellChangeTimes->{
  3.5773538710762143`*^9, 3.577417923930476*^9, 3.577418061865918*^9, {
   3.5774181042199926`*^9, 3.577418122409625*^9}, 3.577418669198986*^9, 
   3.5774188710321407`*^9, 3.5784903109167275`*^9, 3.5784904184321165`*^9, 
   3.605978894298015*^9}],

Cell[BoxData[
 InterpretationBox[
  RowBox[{
  "0.08006408371579375`", "\[InvisibleSpace]", "\<\" \"\>", 
   "\[InvisibleSpace]", "3.1118474914402943`"}],
  SequenceForm[0.08006408371579375, " ", 3.1118474914402943`],
  Editable->False]], "Print",
 CellChangeTimes->{
  3.5773538710762143`*^9, 3.577417923930476*^9, 3.577418061865918*^9, {
   3.5774181042199926`*^9, 3.577418122409625*^9}, 3.577418669198986*^9, 
   3.5774188710321407`*^9, 3.5784903109167275`*^9, 3.5784904184321165`*^9, 
   3.605978894313615*^9}],

Cell[BoxData[
 InterpretationBox[
  RowBox[{
  "0.2510207876885672`", "\[InvisibleSpace]", "\<\" \"\>", 
   "\[InvisibleSpace]", "2.609104085866846`"}],
  SequenceForm[0.2510207876885672, " ", 2.609104085866846],
  Editable->False]], "Print",
 CellChangeTimes->{
  3.5773538710762143`*^9, 3.577417923930476*^9, 3.577418061865918*^9, {
   3.5774181042199926`*^9, 3.577418122409625*^9}, 3.577418669198986*^9, 
   3.5774188710321407`*^9, 3.5784903109167275`*^9, 3.5784904184321165`*^9, 
   3.605978894329215*^9}],

Cell[BoxData[
 InterpretationBox[
  RowBox[{
  "0.24079464910486037`", "\[InvisibleSpace]", "\<\" \"\>", 
   "\[InvisibleSpace]", "2.1446785179267556`"}],
  SequenceForm[0.24079464910486037`, " ", 2.1446785179267556`],
  Editable->False]], "Print",
 CellChangeTimes->{
  3.5773538710762143`*^9, 3.577417923930476*^9, 3.577418061865918*^9, {
   3.5774181042199926`*^9, 3.577418122409625*^9}, 3.577418669198986*^9, 
   3.5774188710321407`*^9, 3.5784903109167275`*^9, 3.5784904184321165`*^9, 
   3.6059788943448153`*^9}],

Cell[BoxData[
 InterpretationBox[
  RowBox[{
  "0.1699671428359042`", "\[InvisibleSpace]", "\<\" \"\>", 
   "\[InvisibleSpace]", "2.3784978570941147`"}],
  SequenceForm[0.1699671428359042, " ", 2.3784978570941147`],
  Editable->False]], "Print",
 CellChangeTimes->{
  3.5773538710762143`*^9, 3.577417923930476*^9, 3.577418061865918*^9, {
   3.5774181042199926`*^9, 3.577418122409625*^9}, 3.577418669198986*^9, 
   3.5774188710321407`*^9, 3.5784903109167275`*^9, 3.5784904184321165`*^9, 
   3.6059788943604155`*^9}],

Cell[BoxData[
 InterpretationBox[
  RowBox[{
  "0.2723179276619557`", "\[InvisibleSpace]", "\<\" \"\>", 
   "\[InvisibleSpace]", "1.92241464287737`"}],
  SequenceForm[0.2723179276619557, " ", 1.92241464287737],
  Editable->False]], "Print",
 CellChangeTimes->{
  3.5773538710762143`*^9, 3.577417923930476*^9, 3.577418061865918*^9, {
   3.5774181042199926`*^9, 3.577418122409625*^9}, 3.577418669198986*^9, 
   3.5774188710321407`*^9, 3.5784903109167275`*^9, 3.5784904184321165`*^9, 
   3.605978894376015*^9}],

Cell[BoxData[
 InterpretationBox[
  RowBox[{
  "0.346027052599587`", "\[InvisibleSpace]", "\<\" \"\>", "\[InvisibleSpace]",
    "1.8021163098151436`"}],
  SequenceForm[0.346027052599587, " ", 1.8021163098151436`],
  Editable->False]], "Print",
 CellChangeTimes->{
  3.5773538710762143`*^9, 3.577417923930476*^9, 3.577418061865918*^9, {
   3.5774181042199926`*^9, 3.577418122409625*^9}, 3.577418669198986*^9, 
   3.5774188710321407`*^9, 3.5784903109167275`*^9, 3.5784904184321165`*^9, 
   3.605978894407215*^9}],

Cell[BoxData[
 InterpretationBox[
  RowBox[{
  "0.4190527962461515`", "\[InvisibleSpace]", "\<\" \"\>", 
   "\[InvisibleSpace]", "2.2994774452001012`"}],
  SequenceForm[0.4190527962461515, " ", 2.2994774452001012`],
  Editable->False]], "Print",
 CellChangeTimes->{
  3.5773538710762143`*^9, 3.577417923930476*^9, 3.577418061865918*^9, {
   3.5774181042199926`*^9, 3.577418122409625*^9}, 3.577418669198986*^9, 
   3.5774188710321407`*^9, 3.5784903109167275`*^9, 3.5784904184321165`*^9, 
   3.6059788944228153`*^9}],

Cell[BoxData[
 InterpretationBox[
  RowBox[{
  "0.1689343289266089`", "\[InvisibleSpace]", "\<\" \"\>", 
   "\[InvisibleSpace]", "2.0639090266561766`"}],
  SequenceForm[0.1689343289266089, " ", 2.0639090266561766`],
  Editable->False]], "Print",
 CellChangeTimes->{
  3.5773538710762143`*^9, 3.577417923930476*^9, 3.577418061865918*^9, {
   3.5774181042199926`*^9, 3.577418122409625*^9}, 3.577418669198986*^9, 
   3.5774188710321407`*^9, 3.5784903109167275`*^9, 3.5784904184321165`*^9, 
   3.6059788944384155`*^9}],

Cell[BoxData[
 InterpretationBox[
  RowBox[{
  "0.3213312873249194`", "\[InvisibleSpace]", "\<\" \"\>", 
   "\[InvisibleSpace]", "1.8099253344501445`"}],
  SequenceForm[0.3213312873249194, " ", 1.8099253344501445`],
  Editable->False]], "Print",
 CellChangeTimes->{
  3.5773538710762143`*^9, 3.577417923930476*^9, 3.577418061865918*^9, {
   3.5774181042199926`*^9, 3.577418122409625*^9}, 3.577418669198986*^9, 
   3.5774188710321407`*^9, 3.5784903109167275`*^9, 3.5784904184321165`*^9, 
   3.6059788944540153`*^9}],

Cell[BoxData[
 InterpretationBox[
  RowBox[{
  "0.3340880401445674`", "\[InvisibleSpace]", "\<\" \"\>", 
   "\[InvisibleSpace]", "1.7298473047495078`"}],
  SequenceForm[0.3340880401445674, " ", 1.7298473047495078`],
  Editable->False]], "Print",
 CellChangeTimes->{
  3.5773538710762143`*^9, 3.577417923930476*^9, 3.577418061865918*^9, {
   3.5774181042199926`*^9, 3.577418122409625*^9}, 3.577418669198986*^9, 
   3.5774188710321407`*^9, 3.5784903109167275`*^9, 3.5784904184321165`*^9, 
   3.605978894469615*^9}],

Cell[BoxData[
 InterpretationBox[
  RowBox[{
  "0.34235440523486627`", "\[InvisibleSpace]", "\<\" \"\>", 
   "\[InvisibleSpace]", "2.261445325059167`"}],
  SequenceForm[0.34235440523486627`, " ", 2.261445325059167],
  Editable->False]], "Print",
 CellChangeTimes->{
  3.5773538710762143`*^9, 3.577417923930476*^9, 3.577418061865918*^9, {
   3.5774181042199926`*^9, 3.577418122409625*^9}, 3.577418669198986*^9, 
   3.5774188710321407`*^9, 3.5784903109167275`*^9, 3.5784904184321165`*^9, 
   3.605978894485215*^9}],

Cell[BoxData[
 InterpretationBox[
  RowBox[{
  "0.1856415214506288`", "\[InvisibleSpace]", "\<\" \"\>", 
   "\[InvisibleSpace]", "2.503931005652885`"}],
  SequenceForm[0.1856415214506288, " ", 2.503931005652885],
  Editable->False]], "Print",
 CellChangeTimes->{
  3.5773538710762143`*^9, 3.577417923930476*^9, 3.577418061865918*^9, {
   3.5774181042199926`*^9, 3.577418122409625*^9}, 3.577418669198986*^9, 
   3.5774188710321407`*^9, 3.5784903109167275`*^9, 3.5784904184321165`*^9, 
   3.6059788945008154`*^9}],

Cell[BoxData[
 InterpretationBox[
  RowBox[{
  "0.2628234018382298`", "\[InvisibleSpace]", "\<\" \"\>", 
   "\[InvisibleSpace]", "1.9102886936261434`"}],
  SequenceForm[0.2628234018382298, " ", 1.9102886936261434`],
  Editable->False]], "Print",
 CellChangeTimes->{
  3.5773538710762143`*^9, 3.577417923930476*^9, 3.577418061865918*^9, {
   3.5774181042199926`*^9, 3.577418122409625*^9}, 3.577418669198986*^9, 
   3.5774188710321407`*^9, 3.5784903109167275`*^9, 3.5784904184321165`*^9, 
   3.6059788945164156`*^9}],

Cell[BoxData[
 InterpretationBox[
  RowBox[{
  "0.5199032669396957`", "\[InvisibleSpace]", "\<\" \"\>", 
   "\[InvisibleSpace]", "2.2035033479874473`"}],
  SequenceForm[0.5199032669396957, " ", 2.2035033479874473`],
  Editable->False]], "Print",
 CellChangeTimes->{
  3.5773538710762143`*^9, 3.577417923930476*^9, 3.577418061865918*^9, {
   3.5774181042199926`*^9, 3.577418122409625*^9}, 3.577418669198986*^9, 
   3.5774188710321407`*^9, 3.5784903109167275`*^9, 3.5784904184321165`*^9, 
   3.6059788945320153`*^9}],

Cell[BoxData[
 InterpretationBox[
  RowBox[{
  "0.2610532372148827`", "\[InvisibleSpace]", "\<\" \"\>", 
   "\[InvisibleSpace]", "2.356099125150935`"}],
  SequenceForm[0.2610532372148827, " ", 2.356099125150935],
  Editable->False]], "Print",
 CellChangeTimes->{
  3.5773538710762143`*^9, 3.577417923930476*^9, 3.577418061865918*^9, {
   3.5774181042199926`*^9, 3.577418122409625*^9}, 3.577418669198986*^9, 
   3.5774188710321407`*^9, 3.5784903109167275`*^9, 3.5784904184321165`*^9, 
   3.6059788945476155`*^9}],

Cell[BoxData[
 InterpretationBox[
  RowBox[{
  "0.616787446594972`", "\[InvisibleSpace]", "\<\" \"\>", "\[InvisibleSpace]",
    "1.2558477043141747`"}],
  SequenceForm[0.616787446594972, " ", 1.2558477043141747`],
  Editable->False]], "Print",
 CellChangeTimes->{
  3.5773538710762143`*^9, 3.577417923930476*^9, 3.577418061865918*^9, {
   3.5774181042199926`*^9, 3.577418122409625*^9}, 3.577418669198986*^9, 
   3.5774188710321407`*^9, 3.5784903109167275`*^9, 3.5784904184321165`*^9, 
   3.6059788945632153`*^9}],

Cell[BoxData[
 InterpretationBox[
  RowBox[{
  "0.10344034118055384`", "\[InvisibleSpace]", "\<\" \"\>", 
   "\[InvisibleSpace]", "2.787621726888038`"}],
  SequenceForm[0.10344034118055384`, " ", 2.787621726888038],
  Editable->False]], "Print",
 CellChangeTimes->{
  3.5773538710762143`*^9, 3.577417923930476*^9, 3.577418061865918*^9, {
   3.5774181042199926`*^9, 3.577418122409625*^9}, 3.577418669198986*^9, 
   3.5774188710321407`*^9, 3.5784903109167275`*^9, 3.5784904184321165`*^9, 
   3.6059788945788155`*^9}],

Cell[BoxData[
 InterpretationBox[
  RowBox[{
  "0.3457591667097445`", "\[InvisibleSpace]", "\<\" \"\>", 
   "\[InvisibleSpace]", "2.1164786424709403`"}],
  SequenceForm[0.3457591667097445, " ", 2.1164786424709403`],
  Editable->False]], "Print",
 CellChangeTimes->{
  3.5773538710762143`*^9, 3.577417923930476*^9, 3.577418061865918*^9, {
   3.5774181042199926`*^9, 3.577418122409625*^9}, 3.577418669198986*^9, 
   3.5774188710321407`*^9, 3.5784903109167275`*^9, 3.5784904184321165`*^9, 
   3.6059788945944157`*^9}],

Cell[BoxData[
 InterpretationBox[
  RowBox[{
  "0.2613888970162302`", "\[InvisibleSpace]", "\<\" \"\>", 
   "\[InvisibleSpace]", "2.109996004414642`"}],
  SequenceForm[0.2613888970162302, " ", 2.109996004414642],
  Editable->False]], "Print",
 CellChangeTimes->{
  3.5773538710762143`*^9, 3.577417923930476*^9, 3.577418061865918*^9, {
   3.5774181042199926`*^9, 3.577418122409625*^9}, 3.577418669198986*^9, 
   3.5774188710321407`*^9, 3.5784903109167275`*^9, 3.5784904184321165`*^9, 
   3.605978894610016*^9}],

Cell[BoxData[
 InterpretationBox[
  RowBox[{
  "0.652201637512646`", "\[InvisibleSpace]", "\<\" \"\>", "\[InvisibleSpace]",
    "1.6540867185268981`"}],
  SequenceForm[0.652201637512646, " ", 1.6540867185268981`],
  Editable->False]], "Print",
 CellChangeTimes->{
  3.5773538710762143`*^9, 3.577417923930476*^9, 3.577418061865918*^9, {
   3.5774181042199926`*^9, 3.577418122409625*^9}, 3.577418669198986*^9, 
   3.5774188710321407`*^9, 3.5784903109167275`*^9, 3.5784904184321165`*^9, 
   3.6059788946256156`*^9}],

Cell[BoxData[
 InterpretationBox[
  RowBox[{
  "0.1375900493723513`", "\[InvisibleSpace]", "\<\" \"\>", 
   "\[InvisibleSpace]", "2.384290596024597`"}],
  SequenceForm[0.1375900493723513, " ", 2.384290596024597],
  Editable->False]], "Print",
 CellChangeTimes->{
  3.5773538710762143`*^9, 3.577417923930476*^9, 3.577418061865918*^9, {
   3.5774181042199926`*^9, 3.577418122409625*^9}, 3.577418669198986*^9, 
   3.5774188710321407`*^9, 3.5784903109167275`*^9, 3.5784904184321165`*^9, 
   3.6059788946568155`*^9}],

Cell[BoxData[
 InterpretationBox[
  RowBox[{
  "0.18034722896204555`", "\[InvisibleSpace]", "\<\" \"\>", 
   "\[InvisibleSpace]", "2.276779749481773`"}],
  SequenceForm[0.18034722896204555`, " ", 2.276779749481773],
  Editable->False]], "Print",
 CellChangeTimes->{
  3.5773538710762143`*^9, 3.577417923930476*^9, 3.577418061865918*^9, {
   3.5774181042199926`*^9, 3.577418122409625*^9}, 3.577418669198986*^9, 
   3.5774188710321407`*^9, 3.5784903109167275`*^9, 3.5784904184321165`*^9, 
   3.6059788946724157`*^9}],

Cell[BoxData[
 InterpretationBox[
  RowBox[{
  "0.2061684067390161`", "\[InvisibleSpace]", "\<\" \"\>", 
   "\[InvisibleSpace]", "2.315151140920801`"}],
  SequenceForm[0.2061684067390161, " ", 2.315151140920801],
  Editable->False]], "Print",
 CellChangeTimes->{
  3.5773538710762143`*^9, 3.577417923930476*^9, 3.577418061865918*^9, {
   3.5774181042199926`*^9, 3.577418122409625*^9}, 3.577418669198986*^9, 
   3.5774188710321407`*^9, 3.5784903109167275`*^9, 3.5784904184321165`*^9, 
   3.605978894688016*^9}],

Cell[BoxData[
 InterpretationBox[
  RowBox[{
  "0.21790347495726012`", "\[InvisibleSpace]", "\<\" \"\>", 
   "\[InvisibleSpace]", "1.961225417471675`"}],
  SequenceForm[0.21790347495726012`, " ", 1.961225417471675],
  Editable->False]], "Print",
 CellChangeTimes->{
  3.5773538710762143`*^9, 3.577417923930476*^9, 3.577418061865918*^9, {
   3.5774181042199926`*^9, 3.577418122409625*^9}, 3.577418669198986*^9, 
   3.5774188710321407`*^9, 3.5784903109167275`*^9, 3.5784904184321165`*^9, 
   3.605978894703616*^9}],

Cell[BoxData[
 InterpretationBox[
  RowBox[{
  "0.1799714343182961`", "\[InvisibleSpace]", "\<\" \"\>", 
   "\[InvisibleSpace]", "2.334287831356462`"}],
  SequenceForm[0.1799714343182961, " ", 2.334287831356462],
  Editable->False]], "Print",
 CellChangeTimes->{
  3.5773538710762143`*^9, 3.577417923930476*^9, 3.577418061865918*^9, {
   3.5774181042199926`*^9, 3.577418122409625*^9}, 3.577418669198986*^9, 
   3.5774188710321407`*^9, 3.5784903109167275`*^9, 3.5784904184321165`*^9, 
   3.605978894719216*^9}],

Cell[BoxData[
 InterpretationBox[
  RowBox[{
  "0.39995184963603114`", "\[InvisibleSpace]", "\<\" \"\>", 
   "\[InvisibleSpace]", "2.4305086249763357`"}],
  SequenceForm[0.39995184963603114`, " ", 2.4305086249763357`],
  Editable->False]], "Print",
 CellChangeTimes->{
  3.5773538710762143`*^9, 3.577417923930476*^9, 3.577418061865918*^9, {
   3.5774181042199926`*^9, 3.577418122409625*^9}, 3.577418669198986*^9, 
   3.5774188710321407`*^9, 3.5784903109167275`*^9, 3.5784904184321165`*^9, 
   3.6059788947348156`*^9}],

Cell[BoxData[
 InterpretationBox[
  RowBox[{
  "0.28024524617442764`", "\[InvisibleSpace]", "\<\" \"\>", 
   "\[InvisibleSpace]", "2.5435154926940924`"}],
  SequenceForm[0.28024524617442764`, " ", 2.5435154926940924`],
  Editable->False]], "Print",
 CellChangeTimes->{
  3.5773538710762143`*^9, 3.577417923930476*^9, 3.577418061865918*^9, {
   3.5774181042199926`*^9, 3.577418122409625*^9}, 3.577418669198986*^9, 
   3.5774188710321407`*^9, 3.5784903109167275`*^9, 3.5784904184321165`*^9, 
   3.605978894766016*^9}],

Cell[BoxData[
 InterpretationBox[
  RowBox[{
  "0.15752845282172162`", "\[InvisibleSpace]", "\<\" \"\>", 
   "\[InvisibleSpace]", "2.418263705967711`"}],
  SequenceForm[0.15752845282172162`, " ", 2.418263705967711],
  Editable->False]], "Print",
 CellChangeTimes->{
  3.5773538710762143`*^9, 3.577417923930476*^9, 3.577418061865918*^9, {
   3.5774181042199926`*^9, 3.577418122409625*^9}, 3.577418669198986*^9, 
   3.5774188710321407`*^9, 3.5784903109167275`*^9, 3.5784904184321165`*^9, 
   3.605978894781616*^9}],

Cell[BoxData[
 InterpretationBox[
  RowBox[{
  "0.42705711448859296`", "\[InvisibleSpace]", "\<\" \"\>", 
   "\[InvisibleSpace]", "1.8348758996179195`"}],
  SequenceForm[0.42705711448859296`, " ", 1.8348758996179195`],
  Editable->False]], "Print",
 CellChangeTimes->{
  3.5773538710762143`*^9, 3.577417923930476*^9, 3.577418061865918*^9, {
   3.5774181042199926`*^9, 3.577418122409625*^9}, 3.577418669198986*^9, 
   3.5774188710321407`*^9, 3.5784903109167275`*^9, 3.5784904184321165`*^9, 
   3.605978894797216*^9}],

Cell[BoxData[
 InterpretationBox[
  RowBox[{
  "0.33208805915523565`", "\[InvisibleSpace]", "\<\" \"\>", 
   "\[InvisibleSpace]", "2.53842564524437`"}],
  SequenceForm[0.33208805915523565`, " ", 2.53842564524437],
  Editable->False]], "Print",
 CellChangeTimes->{
  3.5773538710762143`*^9, 3.577417923930476*^9, 3.577418061865918*^9, {
   3.5774181042199926`*^9, 3.577418122409625*^9}, 3.577418669198986*^9, 
   3.5774188710321407`*^9, 3.5784903109167275`*^9, 3.5784904184321165`*^9, 
   3.6059788948128157`*^9}],

Cell[BoxData[
 InterpretationBox[
  RowBox[{
  "0.38636778888322915`", "\[InvisibleSpace]", "\<\" \"\>", 
   "\[InvisibleSpace]", "1.938953977555223`"}],
  SequenceForm[0.38636778888322915`, " ", 1.938953977555223],
  Editable->False]], "Print",
 CellChangeTimes->{
  3.5773538710762143`*^9, 3.577417923930476*^9, 3.577418061865918*^9, {
   3.5774181042199926`*^9, 3.577418122409625*^9}, 3.577418669198986*^9, 
   3.5774188710321407`*^9, 3.5784903109167275`*^9, 3.5784904184321165`*^9, 
   3.605978894828416*^9}],

Cell[BoxData[
 InterpretationBox[
  RowBox[{
  "0.5250018221661448`", "\[InvisibleSpace]", "\<\" \"\>", 
   "\[InvisibleSpace]", "2.0226620697191695`"}],
  SequenceForm[0.5250018221661448, " ", 2.0226620697191695`],
  Editable->False]], "Print",
 CellChangeTimes->{
  3.5773538710762143`*^9, 3.577417923930476*^9, 3.577418061865918*^9, {
   3.5774181042199926`*^9, 3.577418122409625*^9}, 3.577418669198986*^9, 
   3.5774188710321407`*^9, 3.5784903109167275`*^9, 3.5784904184321165`*^9, 
   3.605978894844016*^9}],

Cell[BoxData[
 InterpretationBox[
  RowBox[{
  "0.4902724223579055`", "\[InvisibleSpace]", "\<\" \"\>", 
   "\[InvisibleSpace]", "2.0663666755366488`"}],
  SequenceForm[0.4902724223579055, " ", 2.0663666755366488`],
  Editable->False]], "Print",
 CellChangeTimes->{
  3.5773538710762143`*^9, 3.577417923930476*^9, 3.577418061865918*^9, {
   3.5774181042199926`*^9, 3.577418122409625*^9}, 3.577418669198986*^9, 
   3.5774188710321407`*^9, 3.5784903109167275`*^9, 3.5784904184321165`*^9, 
   3.6059788948596163`*^9}],

Cell[BoxData[
 InterpretationBox[
  RowBox[{
  "0.1701150769398016`", "\[InvisibleSpace]", "\<\" \"\>", 
   "\[InvisibleSpace]", "2.2667658728281523`"}],
  SequenceForm[0.1701150769398016, " ", 2.2667658728281523`],
  Editable->False]], "Print",
 CellChangeTimes->{
  3.5773538710762143`*^9, 3.577417923930476*^9, 3.577418061865918*^9, {
   3.5774181042199926`*^9, 3.577418122409625*^9}, 3.577418669198986*^9, 
   3.5774188710321407`*^9, 3.5784903109167275`*^9, 3.5784904184321165`*^9, 
   3.6059788948908157`*^9}],

Cell[BoxData[
 InterpretationBox[
  RowBox[{
  "0.1622485478735177`", "\[InvisibleSpace]", "\<\" \"\>", 
   "\[InvisibleSpace]", "2.0896040059138445`"}],
  SequenceForm[0.1622485478735177, " ", 2.0896040059138445`],
  Editable->False]], "Print",
 CellChangeTimes->{
  3.5773538710762143`*^9, 3.577417923930476*^9, 3.577418061865918*^9, {
   3.5774181042199926`*^9, 3.577418122409625*^9}, 3.577418669198986*^9, 
   3.5774188710321407`*^9, 3.5784903109167275`*^9, 3.5784904184321165`*^9, 
   3.605978894906416*^9}],

Cell[BoxData[
 InterpretationBox[
  RowBox[{
  "0.3497067868880177`", "\[InvisibleSpace]", "\<\" \"\>", 
   "\[InvisibleSpace]", "1.7772967825391663`"}],
  SequenceForm[0.3497067868880177, " ", 1.7772967825391663`],
  Editable->False]], "Print",
 CellChangeTimes->{
  3.5773538710762143`*^9, 3.577417923930476*^9, 3.577418061865918*^9, {
   3.5774181042199926`*^9, 3.577418122409625*^9}, 3.577418669198986*^9, 
   3.5774188710321407`*^9, 3.5784903109167275`*^9, 3.5784904184321165`*^9, 
   3.605978894922016*^9}],

Cell[BoxData[
 InterpretationBox[
  RowBox[{
  "0.40146060621577134`", "\[InvisibleSpace]", "\<\" \"\>", 
   "\[InvisibleSpace]", "1.7839447047152925`"}],
  SequenceForm[0.40146060621577134`, " ", 1.7839447047152925`],
  Editable->False]], "Print",
 CellChangeTimes->{
  3.5773538710762143`*^9, 3.577417923930476*^9, 3.577418061865918*^9, {
   3.5774181042199926`*^9, 3.577418122409625*^9}, 3.577418669198986*^9, 
   3.5774188710321407`*^9, 3.5784903109167275`*^9, 3.5784904184321165`*^9, 
   3.6059788949376163`*^9}],

Cell[BoxData[
 InterpretationBox[
  RowBox[{
  "0.23571519449194678`", "\[InvisibleSpace]", "\<\" \"\>", 
   "\[InvisibleSpace]", "2.152835579567391`"}],
  SequenceForm[0.23571519449194678`, " ", 2.152835579567391],
  Editable->False]], "Print",
 CellChangeTimes->{
  3.5773538710762143`*^9, 3.577417923930476*^9, 3.577418061865918*^9, {
   3.5774181042199926`*^9, 3.577418122409625*^9}, 3.577418669198986*^9, 
   3.5774188710321407`*^9, 3.5784903109167275`*^9, 3.5784904184321165`*^9, 
   3.6059788949532166`*^9}],

Cell[BoxData[
 InterpretationBox[
  RowBox[{
  "0.427168334139956`", "\[InvisibleSpace]", "\<\" \"\>", "\[InvisibleSpace]",
    "2.1607767599195715`"}],
  SequenceForm[0.427168334139956, " ", 2.1607767599195715`],
  Editable->False]], "Print",
 CellChangeTimes->{
  3.5773538710762143`*^9, 3.577417923930476*^9, 3.577418061865918*^9, {
   3.5774181042199926`*^9, 3.577418122409625*^9}, 3.577418669198986*^9, 
   3.5774188710321407`*^9, 3.5784903109167275`*^9, 3.5784904184321165`*^9, 
   3.6059788949688163`*^9}],

Cell[BoxData[
 InterpretationBox[
  RowBox[{
  "0.21238203456684782`", "\[InvisibleSpace]", "\<\" \"\>", 
   "\[InvisibleSpace]", "2.4394489627691085`"}],
  SequenceForm[0.21238203456684782`, " ", 2.4394489627691085`],
  Editable->False]], "Print",
 CellChangeTimes->{
  3.5773538710762143`*^9, 3.577417923930476*^9, 3.577418061865918*^9, {
   3.5774181042199926`*^9, 3.577418122409625*^9}, 3.577418669198986*^9, 
   3.5774188710321407`*^9, 3.5784903109167275`*^9, 3.5784904184321165`*^9, 
   3.605978894984416*^9}],

Cell[BoxData[
 InterpretationBox[
  RowBox[{
  "0.2192373128083173`", "\[InvisibleSpace]", "\<\" \"\>", 
   "\[InvisibleSpace]", "1.85301069189248`"}],
  SequenceForm[0.2192373128083173, " ", 1.85301069189248],
  Editable->False]], "Print",
 CellChangeTimes->{
  3.5773538710762143`*^9, 3.577417923930476*^9, 3.577418061865918*^9, {
   3.5774181042199926`*^9, 3.577418122409625*^9}, 3.577418669198986*^9, 
   3.5774188710321407`*^9, 3.5784903109167275`*^9, 3.5784904184321165`*^9, 
   3.605978895000016*^9}],

Cell[BoxData[
 InterpretationBox[
  RowBox[{
  "0.16818129075692714`", "\[InvisibleSpace]", "\<\" \"\>", 
   "\[InvisibleSpace]", "3.259612439766134`"}],
  SequenceForm[0.16818129075692714`, " ", 3.259612439766134],
  Editable->False]], "Print",
 CellChangeTimes->{
  3.5773538710762143`*^9, 3.577417923930476*^9, 3.577418061865918*^9, {
   3.5774181042199926`*^9, 3.577418122409625*^9}, 3.577418669198986*^9, 
   3.5774188710321407`*^9, 3.5784903109167275`*^9, 3.5784904184321165`*^9, 
   3.6059788950156164`*^9}],

Cell[BoxData[
 InterpretationBox[
  RowBox[{
  "0.32815980918274346`", "\[InvisibleSpace]", "\<\" \"\>", 
   "\[InvisibleSpace]", "2.03329129744139`"}],
  SequenceForm[0.32815980918274346`, " ", 2.03329129744139],
  Editable->False]], "Print",
 CellChangeTimes->{
  3.5773538710762143`*^9, 3.577417923930476*^9, 3.577418061865918*^9, {
   3.5774181042199926`*^9, 3.577418122409625*^9}, 3.577418669198986*^9, 
   3.5774188710321407`*^9, 3.5784903109167275`*^9, 3.5784904184321165`*^9, 
   3.6059788950312166`*^9}],

Cell[BoxData[
 InterpretationBox[
  RowBox[{
  "0.4351363140714358`", "\[InvisibleSpace]", "\<\" \"\>", 
   "\[InvisibleSpace]", "1.9299710142781212`"}],
  SequenceForm[0.4351363140714358, " ", 1.9299710142781212`],
  Editable->False]], "Print",
 CellChangeTimes->{
  3.5773538710762143`*^9, 3.577417923930476*^9, 3.577418061865918*^9, {
   3.5774181042199926`*^9, 3.577418122409625*^9}, 3.577418669198986*^9, 
   3.5774188710321407`*^9, 3.5784903109167275`*^9, 3.5784904184321165`*^9, 
   3.6059788950468163`*^9}],

Cell[BoxData[
 InterpretationBox[
  RowBox[{
  "0.1608346549930763`", "\[InvisibleSpace]", "\<\" \"\>", 
   "\[InvisibleSpace]", "2.549709810197954`"}],
  SequenceForm[0.1608346549930763, " ", 2.549709810197954],
  Editable->False]], "Print",
 CellChangeTimes->{
  3.5773538710762143`*^9, 3.577417923930476*^9, 3.577418061865918*^9, {
   3.5774181042199926`*^9, 3.577418122409625*^9}, 3.577418669198986*^9, 
   3.5774188710321407`*^9, 3.5784903109167275`*^9, 3.5784904184321165`*^9, 
   3.605978895062416*^9}],

Cell[BoxData[
 InterpretationBox[
  RowBox[{
  "0.19004097205355167`", "\[InvisibleSpace]", "\<\" \"\>", 
   "\[InvisibleSpace]", "2.5983827876765653`"}],
  SequenceForm[0.19004097205355167`, " ", 2.5983827876765653`],
  Editable->False]], "Print",
 CellChangeTimes->{
  3.5773538710762143`*^9, 3.577417923930476*^9, 3.577418061865918*^9, {
   3.5774181042199926`*^9, 3.577418122409625*^9}, 3.577418669198986*^9, 
   3.5774188710321407`*^9, 3.5784903109167275`*^9, 3.5784904184321165`*^9, 
   3.6059788950780163`*^9}],

Cell[BoxData[
 InterpretationBox[
  RowBox[{
  "0.29563695017893993`", "\[InvisibleSpace]", "\<\" \"\>", 
   "\[InvisibleSpace]", "1.9080253746151619`"}],
  SequenceForm[0.29563695017893993`, " ", 1.9080253746151619`],
  Editable->False]], "Print",
 CellChangeTimes->{
  3.5773538710762143`*^9, 3.577417923930476*^9, 3.577418061865918*^9, {
   3.5774181042199926`*^9, 3.577418122409625*^9}, 3.577418669198986*^9, 
   3.5774188710321407`*^9, 3.5784903109167275`*^9, 3.5784904184321165`*^9, 
   3.6059788950936165`*^9}],

Cell[BoxData[
 InterpretationBox[
  RowBox[{
  "0.2647466276149805`", "\[InvisibleSpace]", "\<\" \"\>", 
   "\[InvisibleSpace]", "2.1669121116715564`"}],
  SequenceForm[0.2647466276149805, " ", 2.1669121116715564`],
  Editable->False]], "Print",
 CellChangeTimes->{
  3.5773538710762143`*^9, 3.577417923930476*^9, 3.577418061865918*^9, {
   3.5774181042199926`*^9, 3.577418122409625*^9}, 3.577418669198986*^9, 
   3.5774188710321407`*^9, 3.5784903109167275`*^9, 3.5784904184321165`*^9, 
   3.6059788951092167`*^9}],

Cell[BoxData[
 InterpretationBox[
  RowBox[{
  "0.20157128677144082`", "\[InvisibleSpace]", "\<\" \"\>", 
   "\[InvisibleSpace]", "2.179820366268394`"}],
  SequenceForm[0.20157128677144082`, " ", 2.179820366268394],
  Editable->False]], "Print",
 CellChangeTimes->{
  3.5773538710762143`*^9, 3.577417923930476*^9, 3.577418061865918*^9, {
   3.5774181042199926`*^9, 3.577418122409625*^9}, 3.577418669198986*^9, 
   3.5774188710321407`*^9, 3.5784903109167275`*^9, 3.5784904184321165`*^9, 
   3.605978895140416*^9}],

Cell[BoxData[
 InterpretationBox[
  RowBox[{
  "0.21839519997776174`", "\[InvisibleSpace]", "\<\" \"\>", 
   "\[InvisibleSpace]", "2.0661975063718443`"}],
  SequenceForm[0.21839519997776174`, " ", 2.0661975063718443`],
  Editable->False]], "Print",
 CellChangeTimes->{
  3.5773538710762143`*^9, 3.577417923930476*^9, 3.577418061865918*^9, {
   3.5774181042199926`*^9, 3.577418122409625*^9}, 3.577418669198986*^9, 
   3.5774188710321407`*^9, 3.5784903109167275`*^9, 3.5784904184321165`*^9, 
   3.6059788951560163`*^9}],

Cell[BoxData[
 InterpretationBox[
  RowBox[{
  "0.11583163339839836`", "\[InvisibleSpace]", "\<\" \"\>", 
   "\[InvisibleSpace]", "2.5912516909373133`"}],
  SequenceForm[0.11583163339839836`, " ", 2.5912516909373133`],
  Editable->False]], "Print",
 CellChangeTimes->{
  3.5773538710762143`*^9, 3.577417923930476*^9, 3.577418061865918*^9, {
   3.5774181042199926`*^9, 3.577418122409625*^9}, 3.577418669198986*^9, 
   3.5774188710321407`*^9, 3.5784903109167275`*^9, 3.5784904184321165`*^9, 
   3.6059788951716166`*^9}],

Cell[BoxData[
 InterpretationBox[
  RowBox[{
  "0.6187766271607711`", "\[InvisibleSpace]", "\<\" \"\>", 
   "\[InvisibleSpace]", "2.134380277585111`"}],
  SequenceForm[0.6187766271607711, " ", 2.134380277585111],
  Editable->False]], "Print",
 CellChangeTimes->{
  3.5773538710762143`*^9, 3.577417923930476*^9, 3.577418061865918*^9, {
   3.5774181042199926`*^9, 3.577418122409625*^9}, 3.577418669198986*^9, 
   3.5774188710321407`*^9, 3.5784903109167275`*^9, 3.5784904184321165`*^9, 
   3.6059788951872168`*^9}],

Cell[BoxData[
 InterpretationBox[
  RowBox[{
  "0.35308301940494835`", "\[InvisibleSpace]", "\<\" \"\>", 
   "\[InvisibleSpace]", "1.7071712103881287`"}],
  SequenceForm[0.35308301940494835`, " ", 1.7071712103881287`],
  Editable->False]], "Print",
 CellChangeTimes->{
  3.5773538710762143`*^9, 3.577417923930476*^9, 3.577418061865918*^9, {
   3.5774181042199926`*^9, 3.577418122409625*^9}, 3.577418669198986*^9, 
   3.5774188710321407`*^9, 3.5784903109167275`*^9, 3.5784904184321165`*^9, 
   3.6059788952028165`*^9}],

Cell[BoxData[
 InterpretationBox[
  RowBox[{
  "0.15654431449467113`", "\[InvisibleSpace]", "\<\" \"\>", 
   "\[InvisibleSpace]", "2.8327995284521617`"}],
  SequenceForm[0.15654431449467113`, " ", 2.8327995284521617`],
  Editable->False]], "Print",
 CellChangeTimes->{
  3.5773538710762143`*^9, 3.577417923930476*^9, 3.577418061865918*^9, {
   3.5774181042199926`*^9, 3.577418122409625*^9}, 3.577418669198986*^9, 
   3.5774188710321407`*^9, 3.5784903109167275`*^9, 3.5784904184321165`*^9, 
   3.6059788952184167`*^9}],

Cell[BoxData[
 InterpretationBox[
  RowBox[{
  "0.4226657932046934`", "\[InvisibleSpace]", "\<\" \"\>", 
   "\[InvisibleSpace]", "1.9808461542459352`"}],
  SequenceForm[0.4226657932046934, " ", 1.9808461542459352`],
  Editable->False]], "Print",
 CellChangeTimes->{
  3.5773538710762143`*^9, 3.577417923930476*^9, 3.577418061865918*^9, {
   3.5774181042199926`*^9, 3.577418122409625*^9}, 3.577418669198986*^9, 
   3.5774188710321407`*^9, 3.5784903109167275`*^9, 3.5784904184321165`*^9, 
   3.605978895234017*^9}],

Cell[BoxData[
 InterpretationBox[
  RowBox[{
  "0.38248293063992667`", "\[InvisibleSpace]", "\<\" \"\>", 
   "\[InvisibleSpace]", "2.300062157450928`"}],
  SequenceForm[0.38248293063992667`, " ", 2.300062157450928],
  Editable->False]], "Print",
 CellChangeTimes->{
  3.5773538710762143`*^9, 3.577417923930476*^9, 3.577418061865918*^9, {
   3.5774181042199926`*^9, 3.577418122409625*^9}, 3.577418669198986*^9, 
   3.5774188710321407`*^9, 3.5784903109167275`*^9, 3.5784904184321165`*^9, 
   3.6059788952496166`*^9}],

Cell[BoxData[
 InterpretationBox[
  RowBox[{
  "0.32120115474733124`", "\[InvisibleSpace]", "\<\" \"\>", 
   "\[InvisibleSpace]", "2.2291207547925462`"}],
  SequenceForm[0.32120115474733124`, " ", 2.2291207547925462`],
  Editable->False]], "Print",
 CellChangeTimes->{
  3.5773538710762143`*^9, 3.577417923930476*^9, 3.577418061865918*^9, {
   3.5774181042199926`*^9, 3.577418122409625*^9}, 3.577418669198986*^9, 
   3.5774188710321407`*^9, 3.5784903109167275`*^9, 3.5784904184321165`*^9, 
   3.605978895265217*^9}],

Cell[BoxData[
 InterpretationBox[
  RowBox[{
  "0.5336730929135979`", "\[InvisibleSpace]", "\<\" \"\>", 
   "\[InvisibleSpace]", "1.409961454007987`"}],
  SequenceForm[0.5336730929135979, " ", 1.409961454007987],
  Editable->False]], "Print",
 CellChangeTimes->{
  3.5773538710762143`*^9, 3.577417923930476*^9, 3.577418061865918*^9, {
   3.5774181042199926`*^9, 3.577418122409625*^9}, 3.577418669198986*^9, 
   3.5774188710321407`*^9, 3.5784903109167275`*^9, 3.5784904184321165`*^9, 
   3.605978895280817*^9}],

Cell[BoxData[
 InterpretationBox[
  RowBox[{
  "0.4598443915823999`", "\[InvisibleSpace]", "\<\" \"\>", 
   "\[InvisibleSpace]", "1.9144828937156344`"}],
  SequenceForm[0.4598443915823999, " ", 1.9144828937156344`],
  Editable->False]], "Print",
 CellChangeTimes->{
  3.5773538710762143`*^9, 3.577417923930476*^9, 3.577418061865918*^9, {
   3.5774181042199926`*^9, 3.577418122409625*^9}, 3.577418669198986*^9, 
   3.5774188710321407`*^9, 3.5784903109167275`*^9, 3.5784904184321165`*^9, 
   3.6059788952964168`*^9}],

Cell[BoxData[
 InterpretationBox[
  RowBox[{
  "0.3051988434235348`", "\[InvisibleSpace]", "\<\" \"\>", 
   "\[InvisibleSpace]", "2.2292439132465542`"}],
  SequenceForm[0.3051988434235348, " ", 2.2292439132465542`],
  Editable->False]], "Print",
 CellChangeTimes->{
  3.5773538710762143`*^9, 3.577417923930476*^9, 3.577418061865918*^9, {
   3.5774181042199926`*^9, 3.577418122409625*^9}, 3.577418669198986*^9, 
   3.5774188710321407`*^9, 3.5784903109167275`*^9, 3.5784904184321165`*^9, 
   3.6059788953120165`*^9}],

Cell[BoxData[
 InterpretationBox[
  RowBox[{
  "0.3413994094375482`", "\[InvisibleSpace]", "\<\" \"\>", 
   "\[InvisibleSpace]", "2.0623854545034925`"}],
  SequenceForm[0.3413994094375482, " ", 2.0623854545034925`],
  Editable->False]], "Print",
 CellChangeTimes->{
  3.5773538710762143`*^9, 3.577417923930476*^9, 3.577418061865918*^9, {
   3.5774181042199926`*^9, 3.577418122409625*^9}, 3.577418669198986*^9, 
   3.5774188710321407`*^9, 3.5784903109167275`*^9, 3.5784904184321165`*^9, 
   3.6059788953276167`*^9}],

Cell[BoxData[
 InterpretationBox[
  RowBox[{
  "0.14832193019165546`", "\[InvisibleSpace]", "\<\" \"\>", 
   "\[InvisibleSpace]", "2.5827887424088356`"}],
  SequenceForm[0.14832193019165546`, " ", 2.5827887424088356`],
  Editable->False]], "Print",
 CellChangeTimes->{
  3.5773538710762143`*^9, 3.577417923930476*^9, 3.577418061865918*^9, {
   3.5774181042199926`*^9, 3.577418122409625*^9}, 3.577418669198986*^9, 
   3.5774188710321407`*^9, 3.5784903109167275`*^9, 3.5784904184321165`*^9, 
   3.605978895343217*^9}],

Cell[BoxData[
 InterpretationBox[
  RowBox[{
  "0.13677621418129`", "\[InvisibleSpace]", "\<\" \"\>", "\[InvisibleSpace]", 
   "2.1851200438981593`"}],
  SequenceForm[0.13677621418129, " ", 2.1851200438981593`],
  Editable->False]], "Print",
 CellChangeTimes->{
  3.5773538710762143`*^9, 3.577417923930476*^9, 3.577418061865918*^9, {
   3.5774181042199926`*^9, 3.577418122409625*^9}, 3.577418669198986*^9, 
   3.5774188710321407`*^9, 3.5784903109167275`*^9, 3.5784904184321165`*^9, 
   3.605978895358817*^9}],

Cell[BoxData[
 InterpretationBox[
  RowBox[{
  "0.37517630776857347`", "\[InvisibleSpace]", "\<\" \"\>", 
   "\[InvisibleSpace]", "1.7368482824562743`"}],
  SequenceForm[0.37517630776857347`, " ", 1.7368482824562743`],
  Editable->False]], "Print",
 CellChangeTimes->{
  3.5773538710762143`*^9, 3.577417923930476*^9, 3.577418061865918*^9, {
   3.5774181042199926`*^9, 3.577418122409625*^9}, 3.577418669198986*^9, 
   3.5774188710321407`*^9, 3.5784903109167275`*^9, 3.5784904184321165`*^9, 
   3.605978895390017*^9}],

Cell[BoxData[
 InterpretationBox[
  RowBox[{
  "0.08424342858954052`", "\[InvisibleSpace]", "\<\" \"\>", 
   "\[InvisibleSpace]", "2.3176414265305056`"}],
  SequenceForm[0.08424342858954052, " ", 2.3176414265305056`],
  Editable->False]], "Print",
 CellChangeTimes->{
  3.5773538710762143`*^9, 3.577417923930476*^9, 3.577418061865918*^9, {
   3.5774181042199926`*^9, 3.577418122409625*^9}, 3.577418669198986*^9, 
   3.5774188710321407`*^9, 3.5784903109167275`*^9, 3.5784904184321165`*^9, 
   3.6059788954056168`*^9}],

Cell[BoxData[
 InterpretationBox[
  RowBox[{
  "0.12168116299494254`", "\[InvisibleSpace]", "\<\" \"\>", 
   "\[InvisibleSpace]", "2.6819631556803025`"}],
  SequenceForm[0.12168116299494254`, " ", 2.6819631556803025`],
  Editable->False]], "Print",
 CellChangeTimes->{
  3.5773538710762143`*^9, 3.577417923930476*^9, 3.577418061865918*^9, {
   3.5774181042199926`*^9, 3.577418122409625*^9}, 3.577418669198986*^9, 
   3.5774188710321407`*^9, 3.5784903109167275`*^9, 3.5784904184321165`*^9, 
   3.605978895421217*^9}],

Cell[BoxData[
 InterpretationBox[
  RowBox[{
  "0.33900937043039153`", "\[InvisibleSpace]", "\<\" \"\>", 
   "\[InvisibleSpace]", "1.8696883920024197`"}],
  SequenceForm[0.33900937043039153`, " ", 1.8696883920024197`],
  Editable->False]], "Print",
 CellChangeTimes->{
  3.5773538710762143`*^9, 3.577417923930476*^9, 3.577418061865918*^9, {
   3.5774181042199926`*^9, 3.577418122409625*^9}, 3.577418669198986*^9, 
   3.5774188710321407`*^9, 3.5784903109167275`*^9, 3.5784904184321165`*^9, 
   3.605978895436817*^9}],

Cell[BoxData[
 InterpretationBox[
  RowBox[{
  "0.17405999459292487`", "\[InvisibleSpace]", "\<\" \"\>", 
   "\[InvisibleSpace]", "1.6623393745803203`"}],
  SequenceForm[0.17405999459292487`, " ", 1.6623393745803203`],
  Editable->False]], "Print",
 CellChangeTimes->{
  3.5773538710762143`*^9, 3.577417923930476*^9, 3.577418061865918*^9, {
   3.5774181042199926`*^9, 3.577418122409625*^9}, 3.577418669198986*^9, 
   3.5774188710321407`*^9, 3.5784903109167275`*^9, 3.5784904184321165`*^9, 
   3.6059788954524174`*^9}],

Cell[BoxData[
 InterpretationBox[
  RowBox[{
  "0.3704899480358728`", "\[InvisibleSpace]", "\<\" \"\>", 
   "\[InvisibleSpace]", "2.8091322930715674`"}],
  SequenceForm[0.3704899480358728, " ", 2.8091322930715674`],
  Editable->False]], "Print",
 CellChangeTimes->{
  3.5773538710762143`*^9, 3.577417923930476*^9, 3.577418061865918*^9, {
   3.5774181042199926`*^9, 3.577418122409625*^9}, 3.577418669198986*^9, 
   3.5774188710321407`*^9, 3.5784903109167275`*^9, 3.5784904184321165`*^9, 
   3.605978895468017*^9}],

Cell[BoxData[
 InterpretationBox[
  RowBox[{
  "0.14539129537144932`", "\[InvisibleSpace]", "\<\" \"\>", 
   "\[InvisibleSpace]", "2.470161447978286`"}],
  SequenceForm[0.14539129537144932`, " ", 2.470161447978286],
  Editable->False]], "Print",
 CellChangeTimes->{
  3.5773538710762143`*^9, 3.577417923930476*^9, 3.577418061865918*^9, {
   3.5774181042199926`*^9, 3.577418122409625*^9}, 3.577418669198986*^9, 
   3.5774188710321407`*^9, 3.5784903109167275`*^9, 3.5784904184321165`*^9, 
   3.6059788954836173`*^9}],

Cell[BoxData[
 InterpretationBox[
  RowBox[{
  "0.3116293622526685`", "\[InvisibleSpace]", "\<\" \"\>", 
   "\[InvisibleSpace]", "3.205582046789979`"}],
  SequenceForm[0.3116293622526685, " ", 3.205582046789979],
  Editable->False]], "Print",
 CellChangeTimes->{
  3.5773538710762143`*^9, 3.577417923930476*^9, 3.577418061865918*^9, {
   3.5774181042199926`*^9, 3.577418122409625*^9}, 3.577418669198986*^9, 
   3.5774188710321407`*^9, 3.5784903109167275`*^9, 3.5784904184321165`*^9, 
   3.605978895499217*^9}],

Cell[BoxData[
 InterpretationBox[
  RowBox[{
  "0.24619769605260247`", "\[InvisibleSpace]", "\<\" \"\>", 
   "\[InvisibleSpace]", "1.856964883612979`"}],
  SequenceForm[0.24619769605260247`, " ", 1.856964883612979],
  Editable->False]], "Print",
 CellChangeTimes->{
  3.5773538710762143`*^9, 3.577417923930476*^9, 3.577418061865918*^9, {
   3.5774181042199926`*^9, 3.577418122409625*^9}, 3.577418669198986*^9, 
   3.5774188710321407`*^9, 3.5784903109167275`*^9, 3.5784904184321165`*^9, 
   3.605978895514817*^9}],

Cell[BoxData[
 InterpretationBox[
  RowBox[{
  "0.49409486785606893`", "\[InvisibleSpace]", "\<\" \"\>", 
   "\[InvisibleSpace]", "1.6567612432666363`"}],
  SequenceForm[0.49409486785606893`, " ", 1.6567612432666363`],
  Editable->False]], "Print",
 CellChangeTimes->{
  3.5773538710762143`*^9, 3.577417923930476*^9, 3.577418061865918*^9, {
   3.5774181042199926`*^9, 3.577418122409625*^9}, 3.577418669198986*^9, 
   3.5774188710321407`*^9, 3.5784903109167275`*^9, 3.5784904184321165`*^9, 
   3.6059788955304174`*^9}],

Cell[BoxData[
 InterpretationBox[
  RowBox[{
  "0.17451764965016076`", "\[InvisibleSpace]", "\<\" \"\>", 
   "\[InvisibleSpace]", "2.622980328300223`"}],
  SequenceForm[0.17451764965016076`, " ", 2.622980328300223],
  Editable->False]], "Print",
 CellChangeTimes->{
  3.5773538710762143`*^9, 3.577417923930476*^9, 3.577418061865918*^9, {
   3.5774181042199926`*^9, 3.577418122409625*^9}, 3.577418669198986*^9, 
   3.5774188710321407`*^9, 3.5784903109167275`*^9, 3.5784904184321165`*^9, 
   3.605978895546017*^9}],

Cell[BoxData[
 InterpretationBox[
  RowBox[{
  "0.3738137406392344`", "\[InvisibleSpace]", "\<\" \"\>", 
   "\[InvisibleSpace]", "2.0705980162999387`"}],
  SequenceForm[0.3738137406392344, " ", 2.0705980162999387`],
  Editable->False]], "Print",
 CellChangeTimes->{
  3.5773538710762143`*^9, 3.577417923930476*^9, 3.577418061865918*^9, {
   3.5774181042199926`*^9, 3.577418122409625*^9}, 3.577418669198986*^9, 
   3.5774188710321407`*^9, 3.5784903109167275`*^9, 3.5784904184321165`*^9, 
   3.605978895561617*^9}],

Cell[BoxData[
 InterpretationBox[
  RowBox[{
  "0.19342467881936112`", "\[InvisibleSpace]", "\<\" \"\>", 
   "\[InvisibleSpace]", "2.1727822284693556`"}],
  SequenceForm[0.19342467881936112`, " ", 2.1727822284693556`],
  Editable->False]], "Print",
 CellChangeTimes->{
  3.5773538710762143`*^9, 3.577417923930476*^9, 3.577418061865918*^9, {
   3.5774181042199926`*^9, 3.577418122409625*^9}, 3.577418669198986*^9, 
   3.5774188710321407`*^9, 3.5784903109167275`*^9, 3.5784904184321165`*^9, 
   3.605978895577217*^9}],

Cell[BoxData[
 InterpretationBox[
  RowBox[{
  "0.5717129531010489`", "\[InvisibleSpace]", "\<\" \"\>", 
   "\[InvisibleSpace]", "1.5455649717784516`"}],
  SequenceForm[0.5717129531010489, " ", 1.5455649717784516`],
  Editable->False]], "Print",
 CellChangeTimes->{
  3.5773538710762143`*^9, 3.577417923930476*^9, 3.577418061865918*^9, {
   3.5774181042199926`*^9, 3.577418122409625*^9}, 3.577418669198986*^9, 
   3.5774188710321407`*^9, 3.5784903109167275`*^9, 3.5784904184321165`*^9, 
   3.6059788955928173`*^9}],

Cell[BoxData[
 InterpretationBox[
  RowBox[{
  "0.20857220590151565`", "\[InvisibleSpace]", "\<\" \"\>", 
   "\[InvisibleSpace]", "2.6304754589990758`"}],
  SequenceForm[0.20857220590151565`, " ", 2.6304754589990758`],
  Editable->False]], "Print",
 CellChangeTimes->{
  3.5773538710762143`*^9, 3.577417923930476*^9, 3.577418061865918*^9, {
   3.5774181042199926`*^9, 3.577418122409625*^9}, 3.577418669198986*^9, 
   3.5774188710321407`*^9, 3.5784903109167275`*^9, 3.5784904184321165`*^9, 
   3.6059788956084175`*^9}],

Cell[BoxData[
 InterpretationBox[
  RowBox[{
  "0.3223897033192356`", "\[InvisibleSpace]", "\<\" \"\>", 
   "\[InvisibleSpace]", "2.2951319159236703`"}],
  SequenceForm[0.3223897033192356, " ", 2.2951319159236703`],
  Editable->False]], "Print",
 CellChangeTimes->{
  3.5773538710762143`*^9, 3.577417923930476*^9, 3.577418061865918*^9, {
   3.5774181042199926`*^9, 3.577418122409625*^9}, 3.577418669198986*^9, 
   3.5774188710321407`*^9, 3.5784903109167275`*^9, 3.5784904184321165`*^9, 
   3.6059788956396174`*^9}],

Cell[BoxData[
 InterpretationBox[
  RowBox[{
  "0.2895878981240043`", "\[InvisibleSpace]", "\<\" \"\>", 
   "\[InvisibleSpace]", "2.3474922754633076`"}],
  SequenceForm[0.2895878981240043, " ", 2.3474922754633076`],
  Editable->False]], "Print",
 CellChangeTimes->{
  3.5773538710762143`*^9, 3.577417923930476*^9, 3.577418061865918*^9, {
   3.5774181042199926`*^9, 3.577418122409625*^9}, 3.577418669198986*^9, 
   3.5774188710321407`*^9, 3.5784903109167275`*^9, 3.5784904184321165`*^9, 
   3.605978895655217*^9}],

Cell[BoxData[
 InterpretationBox[
  RowBox[{
  "6.56514165865945`", "\[InvisibleSpace]", "\<\" \"\>", "\[InvisibleSpace]", 
   RowBox[{"-", "1.9994607001036506`"}]}],
  SequenceForm[6.56514165865945, " ", -1.9994607001036506`],
  Editable->False]], "Print",
 CellChangeTimes->{
  3.5773538710762143`*^9, 3.577417923930476*^9, 3.577418061865918*^9, {
   3.5774181042199926`*^9, 3.577418122409625*^9}, 3.577418669198986*^9, 
   3.5774188710321407`*^9, 3.5784903109167275`*^9, 3.5784904184321165`*^9, 
   3.6059788956708174`*^9}],

Cell[BoxData[
 InterpretationBox[
  RowBox[{
  "0.2910340549408002`", "\[InvisibleSpace]", "\<\" \"\>", 
   "\[InvisibleSpace]", "2.706023804893124`"}],
  SequenceForm[0.2910340549408002, " ", 2.706023804893124],
  Editable->False]], "Print",
 CellChangeTimes->{
  3.5773538710762143`*^9, 3.577417923930476*^9, 3.577418061865918*^9, {
   3.5774181042199926`*^9, 3.577418122409625*^9}, 3.577418669198986*^9, 
   3.5774188710321407`*^9, 3.5784903109167275`*^9, 3.5784904184321165`*^9, 
   3.6059788956864176`*^9}],

Cell[BoxData[
 InterpretationBox[
  RowBox[{
  "0.24731498152466977`", "\[InvisibleSpace]", "\<\" \"\>", 
   "\[InvisibleSpace]", "1.7757076931773697`"}],
  SequenceForm[0.24731498152466977`, " ", 1.7757076931773697`],
  Editable->False]], "Print",
 CellChangeTimes->{
  3.5773538710762143`*^9, 3.577417923930476*^9, 3.577418061865918*^9, {
   3.5774181042199926`*^9, 3.577418122409625*^9}, 3.577418669198986*^9, 
   3.5774188710321407`*^9, 3.5784903109167275`*^9, 3.5784904184321165`*^9, 
   3.605978895702018*^9}],

Cell[BoxData[
 InterpretationBox[
  RowBox[{
  "0.30459017117566933`", "\[InvisibleSpace]", "\<\" \"\>", 
   "\[InvisibleSpace]", "2.1618481030107004`"}],
  SequenceForm[0.30459017117566933`, " ", 2.1618481030107004`],
  Editable->False]], "Print",
 CellChangeTimes->{
  3.5773538710762143`*^9, 3.577417923930476*^9, 3.577418061865918*^9, {
   3.5774181042199926`*^9, 3.577418122409625*^9}, 3.577418669198986*^9, 
   3.5774188710321407`*^9, 3.5784903109167275`*^9, 3.5784904184321165`*^9, 
   3.6059788957176175`*^9}],

Cell[BoxData[
 InterpretationBox[
  RowBox[{
  "0.144973051972909`", "\[InvisibleSpace]", "\<\" \"\>", "\[InvisibleSpace]",
    "2.5046801308547986`"}],
  SequenceForm[0.144973051972909, " ", 2.5046801308547986`],
  Editable->False]], "Print",
 CellChangeTimes->{
  3.5773538710762143`*^9, 3.577417923930476*^9, 3.577418061865918*^9, {
   3.5774181042199926`*^9, 3.577418122409625*^9}, 3.577418669198986*^9, 
   3.5774188710321407`*^9, 3.5784903109167275`*^9, 3.5784904184321165`*^9, 
   3.6059788957332177`*^9}],

Cell[BoxData[
 InterpretationBox[
  RowBox[{
  "0.3858106514464712`", "\[InvisibleSpace]", "\<\" \"\>", 
   "\[InvisibleSpace]", "1.970447897502004`"}],
  SequenceForm[0.3858106514464712, " ", 1.970447897502004],
  Editable->False]], "Print",
 CellChangeTimes->{
  3.5773538710762143`*^9, 3.577417923930476*^9, 3.577418061865918*^9, {
   3.5774181042199926`*^9, 3.577418122409625*^9}, 3.577418669198986*^9, 
   3.5774188710321407`*^9, 3.5784903109167275`*^9, 3.5784904184321165`*^9, 
   3.6059788957488174`*^9}],

Cell[BoxData[
 InterpretationBox[
  RowBox[{
  "0.3702643063318733`", "\[InvisibleSpace]", "\<\" \"\>", 
   "\[InvisibleSpace]", "2.0126763381763526`"}],
  SequenceForm[0.3702643063318733, " ", 2.0126763381763526`],
  Editable->False]], "Print",
 CellChangeTimes->{
  3.5773538710762143`*^9, 3.577417923930476*^9, 3.577418061865918*^9, {
   3.5774181042199926`*^9, 3.577418122409625*^9}, 3.577418669198986*^9, 
   3.5774188710321407`*^9, 3.5784903109167275`*^9, 3.5784904184321165`*^9, 
   3.6059788957644176`*^9}],

Cell[BoxData[
 InterpretationBox[
  RowBox[{
  "0.2301522722301285`", "\[InvisibleSpace]", "\<\" \"\>", 
   "\[InvisibleSpace]", "2.0372043067451258`"}],
  SequenceForm[0.2301522722301285, " ", 2.0372043067451258`],
  Editable->False]], "Print",
 CellChangeTimes->{
  3.5773538710762143`*^9, 3.577417923930476*^9, 3.577418061865918*^9, {
   3.5774181042199926`*^9, 3.577418122409625*^9}, 3.577418669198986*^9, 
   3.5774188710321407`*^9, 3.5784903109167275`*^9, 3.5784904184321165`*^9, 
   3.605978895780018*^9}],

Cell[BoxData[
 InterpretationBox[
  RowBox[{
  "0.21160034079587406`", "\[InvisibleSpace]", "\<\" \"\>", 
   "\[InvisibleSpace]", "2.645164591891505`"}],
  SequenceForm[0.21160034079587406`, " ", 2.645164591891505],
  Editable->False]], "Print",
 CellChangeTimes->{
  3.5773538710762143`*^9, 3.577417923930476*^9, 3.577418061865918*^9, {
   3.5774181042199926`*^9, 3.577418122409625*^9}, 3.577418669198986*^9, 
   3.5774188710321407`*^9, 3.5784903109167275`*^9, 3.5784904184321165`*^9, 
   3.6059788957956176`*^9}],

Cell[BoxData[
 InterpretationBox[
  RowBox[{
  "0.3297814228322326`", "\[InvisibleSpace]", "\<\" \"\>", 
   "\[InvisibleSpace]", "1.822122797314165`"}],
  SequenceForm[0.3297814228322326, " ", 1.822122797314165],
  Editable->False]], "Print",
 CellChangeTimes->{
  3.5773538710762143`*^9, 3.577417923930476*^9, 3.577418061865918*^9, {
   3.5774181042199926`*^9, 3.577418122409625*^9}, 3.577418669198986*^9, 
   3.5774188710321407`*^9, 3.5784903109167275`*^9, 3.5784904184321165`*^9, 
   3.6059788958112173`*^9}],

Cell[BoxData[
 InterpretationBox[
  RowBox[{
  "0.12730493831119058`", "\[InvisibleSpace]", "\<\" \"\>", 
   "\[InvisibleSpace]", "2.4099163649079904`"}],
  SequenceForm[0.12730493831119058`, " ", 2.4099163649079904`],
  Editable->False]], "Print",
 CellChangeTimes->{
  3.5773538710762143`*^9, 3.577417923930476*^9, 3.577418061865918*^9, {
   3.5774181042199926`*^9, 3.577418122409625*^9}, 3.577418669198986*^9, 
   3.5774188710321407`*^9, 3.5784903109167275`*^9, 3.5784904184321165`*^9, 
   3.6059788958268175`*^9}],

Cell[BoxData[
 InterpretationBox[
  RowBox[{
  "0.4353638450594236`", "\[InvisibleSpace]", "\<\" \"\>", 
   "\[InvisibleSpace]", "1.7769727811451677`"}],
  SequenceForm[0.4353638450594236, " ", 1.7769727811451677`],
  Editable->False]], "Print",
 CellChangeTimes->{
  3.5773538710762143`*^9, 3.577417923930476*^9, 3.577418061865918*^9, {
   3.5774181042199926`*^9, 3.577418122409625*^9}, 3.577418669198986*^9, 
   3.5774188710321407`*^9, 3.5784903109167275`*^9, 3.5784904184321165`*^9, 
   3.6059788958424177`*^9}],

Cell[BoxData[
 InterpretationBox[
  RowBox[{
  "9.239785807018683`*^28", "\[InvisibleSpace]", "\<\" \"\>", 
   "\[InvisibleSpace]", "1.2425506095178922`"}],
  SequenceForm[9.239785807018683*^28, " ", 1.2425506095178922`],
  Editable->False]], "Print",
 CellChangeTimes->{
  3.5773538710762143`*^9, 3.577417923930476*^9, 3.577418061865918*^9, {
   3.5774181042199926`*^9, 3.577418122409625*^9}, 3.577418669198986*^9, 
   3.5774188710321407`*^9, 3.5784903109167275`*^9, 3.5784904184321165`*^9, 
   3.605978895858018*^9}],

Cell[BoxData[
 InterpretationBox[
  RowBox[{
  "0.25841580742481174`", "\[InvisibleSpace]", "\<\" \"\>", 
   "\[InvisibleSpace]", "2.1295673879627475`"}],
  SequenceForm[0.25841580742481174`, " ", 2.1295673879627475`],
  Editable->False]], "Print",
 CellChangeTimes->{
  3.5773538710762143`*^9, 3.577417923930476*^9, 3.577418061865918*^9, {
   3.5774181042199926`*^9, 3.577418122409625*^9}, 3.577418669198986*^9, 
   3.5774188710321407`*^9, 3.5784903109167275`*^9, 3.5784904184321165`*^9, 
   3.605978895889218*^9}],

Cell[BoxData[
 InterpretationBox[
  RowBox[{
  "0.2601759597678144`", "\[InvisibleSpace]", "\<\" \"\>", 
   "\[InvisibleSpace]", "1.679793165725546`"}],
  SequenceForm[0.2601759597678144, " ", 1.679793165725546],
  Editable->False]], "Print",
 CellChangeTimes->{
  3.5773538710762143`*^9, 3.577417923930476*^9, 3.577418061865918*^9, {
   3.5774181042199926`*^9, 3.577418122409625*^9}, 3.577418669198986*^9, 
   3.5774188710321407`*^9, 3.5784903109167275`*^9, 3.5784904184321165`*^9, 
   3.605978895904818*^9}],

Cell[BoxData[
 InterpretationBox[
  RowBox[{
  "0.37805770724423016`", "\[InvisibleSpace]", "\<\" \"\>", 
   "\[InvisibleSpace]", "2.2041067461106167`"}],
  SequenceForm[0.37805770724423016`, " ", 2.2041067461106167`],
  Editable->False]], "Print",
 CellChangeTimes->{
  3.5773538710762143`*^9, 3.577417923930476*^9, 3.577418061865918*^9, {
   3.5774181042199926`*^9, 3.577418122409625*^9}, 3.577418669198986*^9, 
   3.5774188710321407`*^9, 3.5784903109167275`*^9, 3.5784904184321165`*^9, 
   3.605978895920418*^9}],

Cell[BoxData[
 InterpretationBox[
  RowBox[{
  "0.29930226012635375`", "\[InvisibleSpace]", "\<\" \"\>", 
   "\[InvisibleSpace]", "2.215357351424019`"}],
  SequenceForm[0.29930226012635375`, " ", 2.215357351424019],
  Editable->False]], "Print",
 CellChangeTimes->{
  3.5773538710762143`*^9, 3.577417923930476*^9, 3.577418061865918*^9, {
   3.5774181042199926`*^9, 3.577418122409625*^9}, 3.577418669198986*^9, 
   3.5774188710321407`*^9, 3.5784903109167275`*^9, 3.5784904184321165`*^9, 
   3.605978895936018*^9}],

Cell[BoxData[
 InterpretationBox[
  RowBox[{
  "0.537432682047952`", "\[InvisibleSpace]", "\<\" \"\>", "\[InvisibleSpace]",
    "1.2467640241035407`"}],
  SequenceForm[0.537432682047952, " ", 1.2467640241035407`],
  Editable->False]], "Print",
 CellChangeTimes->{
  3.5773538710762143`*^9, 3.577417923930476*^9, 3.577418061865918*^9, {
   3.5774181042199926`*^9, 3.577418122409625*^9}, 3.577418669198986*^9, 
   3.5774188710321407`*^9, 3.5784903109167275`*^9, 3.5784904184321165`*^9, 
   3.605978895951618*^9}],

Cell[BoxData[
 InterpretationBox[
  RowBox[{
  "0.38209561450032137`", "\[InvisibleSpace]", "\<\" \"\>", 
   "\[InvisibleSpace]", "1.9960441119679113`"}],
  SequenceForm[0.38209561450032137`, " ", 1.9960441119679113`],
  Editable->False]], "Print",
 CellChangeTimes->{
  3.5773538710762143`*^9, 3.577417923930476*^9, 3.577418061865918*^9, {
   3.5774181042199926`*^9, 3.577418122409625*^9}, 3.577418669198986*^9, 
   3.5774188710321407`*^9, 3.5784903109167275`*^9, 3.5784904184321165`*^9, 
   3.605978895967218*^9}],

Cell[BoxData[
 InterpretationBox[
  RowBox[{
  "0.19364908017450977`", "\[InvisibleSpace]", "\<\" \"\>", 
   "\[InvisibleSpace]", "1.9866559576290674`"}],
  SequenceForm[0.19364908017450977`, " ", 1.9866559576290674`],
  Editable->False]], "Print",
 CellChangeTimes->{
  3.5773538710762143`*^9, 3.577417923930476*^9, 3.577418061865918*^9, {
   3.5774181042199926`*^9, 3.577418122409625*^9}, 3.577418669198986*^9, 
   3.5774188710321407`*^9, 3.5784903109167275`*^9, 3.5784904184321165`*^9, 
   3.6059788959828176`*^9}],

Cell[BoxData[
 InterpretationBox[
  RowBox[{
  "0.2757769390177642`", "\[InvisibleSpace]", "\<\" \"\>", 
   "\[InvisibleSpace]", "1.7491763259496278`"}],
  SequenceForm[0.2757769390177642, " ", 1.7491763259496278`],
  Editable->False]], "Print",
 CellChangeTimes->{
  3.5773538710762143`*^9, 3.577417923930476*^9, 3.577418061865918*^9, {
   3.5774181042199926`*^9, 3.577418122409625*^9}, 3.577418669198986*^9, 
   3.5774188710321407`*^9, 3.5784903109167275`*^9, 3.5784904184321165`*^9, 
   3.605978895998418*^9}],

Cell[BoxData[
 InterpretationBox[
  RowBox[{
  "0.6822574832692112`", "\[InvisibleSpace]", "\<\" \"\>", 
   "\[InvisibleSpace]", "1.3933072815642118`"}],
  SequenceForm[0.6822574832692112, " ", 1.3933072815642118`],
  Editable->False]], "Print",
 CellChangeTimes->{
  3.5773538710762143`*^9, 3.577417923930476*^9, 3.577418061865918*^9, {
   3.5774181042199926`*^9, 3.577418122409625*^9}, 3.577418669198986*^9, 
   3.5774188710321407`*^9, 3.5784903109167275`*^9, 3.5784904184321165`*^9, 
   3.605978896014018*^9}],

Cell[BoxData[
 InterpretationBox[
  RowBox[{
  "0.21514555042934105`", "\[InvisibleSpace]", "\<\" \"\>", 
   "\[InvisibleSpace]", "2.209551983775223`"}],
  SequenceForm[0.21514555042934105`, " ", 2.209551983775223],
  Editable->False]], "Print",
 CellChangeTimes->{
  3.5773538710762143`*^9, 3.577417923930476*^9, 3.577418061865918*^9, {
   3.5774181042199926`*^9, 3.577418122409625*^9}, 3.577418669198986*^9, 
   3.5774188710321407`*^9, 3.5784903109167275`*^9, 3.5784904184321165`*^9, 
   3.6059788960296183`*^9}],

Cell[BoxData[
 InterpretationBox[
  RowBox[{
  "0.37456366406223157`", "\[InvisibleSpace]", "\<\" \"\>", 
   "\[InvisibleSpace]", "2.0101932329342613`"}],
  SequenceForm[0.37456366406223157`, " ", 2.0101932329342613`],
  Editable->False]], "Print",
 CellChangeTimes->{
  3.5773538710762143`*^9, 3.577417923930476*^9, 3.577418061865918*^9, {
   3.5774181042199926`*^9, 3.577418122409625*^9}, 3.577418669198986*^9, 
   3.5774188710321407`*^9, 3.5784903109167275`*^9, 3.5784904184321165`*^9, 
   3.605978896045218*^9}],

Cell[BoxData[
 InterpretationBox[
  RowBox[{
  "0.23903336364033276`", "\[InvisibleSpace]", "\<\" \"\>", 
   "\[InvisibleSpace]", "1.6114106131629626`"}],
  SequenceForm[0.23903336364033276`, " ", 1.6114106131629626`],
  Editable->False]], "Print",
 CellChangeTimes->{
  3.5773538710762143`*^9, 3.577417923930476*^9, 3.577418061865918*^9, {
   3.5774181042199926`*^9, 3.577418122409625*^9}, 3.577418669198986*^9, 
   3.5774188710321407`*^9, 3.5784903109167275`*^9, 3.5784904184321165`*^9, 
   3.6059788960608177`*^9}],

Cell[BoxData[
 InterpretationBox[
  RowBox[{
  "0.27059106535372635`", "\[InvisibleSpace]", "\<\" \"\>", 
   "\[InvisibleSpace]", "2.3016078679759264`"}],
  SequenceForm[0.27059106535372635`, " ", 2.3016078679759264`],
  Editable->False]], "Print",
 CellChangeTimes->{
  3.5773538710762143`*^9, 3.577417923930476*^9, 3.577418061865918*^9, {
   3.5774181042199926`*^9, 3.577418122409625*^9}, 3.577418669198986*^9, 
   3.5774188710321407`*^9, 3.5784903109167275`*^9, 3.5784904184321165`*^9, 
   3.605978896092018*^9}],

Cell[BoxData[
 InterpretationBox[
  RowBox[{
  "0.21524094605663366`", "\[InvisibleSpace]", "\<\" \"\>", 
   "\[InvisibleSpace]", "2.080784661319523`"}],
  SequenceForm[0.21524094605663366`, " ", 2.080784661319523],
  Editable->False]], "Print",
 CellChangeTimes->{
  3.5773538710762143`*^9, 3.577417923930476*^9, 3.577418061865918*^9, {
   3.5774181042199926`*^9, 3.577418122409625*^9}, 3.577418669198986*^9, 
   3.5774188710321407`*^9, 3.5784903109167275`*^9, 3.5784904184321165`*^9, 
   3.6059788961076183`*^9}],

Cell[BoxData[
 InterpretationBox[
  RowBox[{
  "0.22533451438996813`", "\[InvisibleSpace]", "\<\" \"\>", 
   "\[InvisibleSpace]", "2.326056181746144`"}],
  SequenceForm[0.22533451438996813`, " ", 2.326056181746144],
  Editable->False]], "Print",
 CellChangeTimes->{
  3.5773538710762143`*^9, 3.577417923930476*^9, 3.577418061865918*^9, {
   3.5774181042199926`*^9, 3.577418122409625*^9}, 3.577418669198986*^9, 
   3.5774188710321407`*^9, 3.5784903109167275`*^9, 3.5784904184321165`*^9, 
   3.6059788961232185`*^9}],

Cell[BoxData[
 InterpretationBox[
  RowBox[{
  "0.2564308743686283`", "\[InvisibleSpace]", "\<\" \"\>", 
   "\[InvisibleSpace]", "1.964735412478829`"}],
  SequenceForm[0.2564308743686283, " ", 1.964735412478829],
  Editable->False]], "Print",
 CellChangeTimes->{
  3.5773538710762143`*^9, 3.577417923930476*^9, 3.577418061865918*^9, {
   3.5774181042199926`*^9, 3.577418122409625*^9}, 3.577418669198986*^9, 
   3.5774188710321407`*^9, 3.5784903109167275`*^9, 3.5784904184321165`*^9, 
   3.6059788961544185`*^9}],

Cell[BoxData[
 InterpretationBox[
  RowBox[{
  "0.23389114415198076`", "\[InvisibleSpace]", "\<\" \"\>", 
   "\[InvisibleSpace]", "1.7736169759707463`"}],
  SequenceForm[0.23389114415198076`, " ", 1.7736169759707463`],
  Editable->False]], "Print",
 CellChangeTimes->{
  3.5773538710762143`*^9, 3.577417923930476*^9, 3.577418061865918*^9, {
   3.5774181042199926`*^9, 3.577418122409625*^9}, 3.577418669198986*^9, 
   3.5774188710321407`*^9, 3.5784903109167275`*^9, 3.5784904184321165`*^9, 
   3.605978896170018*^9}],

Cell[BoxData[
 InterpretationBox[
  RowBox[{
  "0.38520931596790764`", "\[InvisibleSpace]", "\<\" \"\>", 
   "\[InvisibleSpace]", "2.1987181156858204`"}],
  SequenceForm[0.38520931596790764`, " ", 2.1987181156858204`],
  Editable->False]], "Print",
 CellChangeTimes->{
  3.5773538710762143`*^9, 3.577417923930476*^9, 3.577418061865918*^9, {
   3.5774181042199926`*^9, 3.577418122409625*^9}, 3.577418669198986*^9, 
   3.5774188710321407`*^9, 3.5784903109167275`*^9, 3.5784904184321165`*^9, 
   3.6059788961856184`*^9}],

Cell[BoxData[
 InterpretationBox[
  RowBox[{
  "0.18109260359683563`", "\[InvisibleSpace]", "\<\" \"\>", 
   "\[InvisibleSpace]", "3.1216127281672437`"}],
  SequenceForm[0.18109260359683563`, " ", 3.1216127281672437`],
  Editable->False]], "Print",
 CellChangeTimes->{
  3.5773538710762143`*^9, 3.577417923930476*^9, 3.577418061865918*^9, {
   3.5774181042199926`*^9, 3.577418122409625*^9}, 3.577418669198986*^9, 
   3.5774188710321407`*^9, 3.5784903109167275`*^9, 3.5784904184321165`*^9, 
   3.6059788962168183`*^9}],

Cell[BoxData[
 InterpretationBox[
  RowBox[{
  "0.321208856377158`", "\[InvisibleSpace]", "\<\" \"\>", "\[InvisibleSpace]",
    "1.9758795300214669`"}],
  SequenceForm[0.321208856377158, " ", 1.9758795300214669`],
  Editable->False]], "Print",
 CellChangeTimes->{
  3.5773538710762143`*^9, 3.577417923930476*^9, 3.577418061865918*^9, {
   3.5774181042199926`*^9, 3.577418122409625*^9}, 3.577418669198986*^9, 
   3.5774188710321407`*^9, 3.5784903109167275`*^9, 3.5784904184321165`*^9, 
   3.605978896232418*^9}],

Cell[BoxData[
 InterpretationBox[
  RowBox[{
  "0.1698723494069699`", "\[InvisibleSpace]", "\<\" \"\>", 
   "\[InvisibleSpace]", "2.562956464626427`"}],
  SequenceForm[0.1698723494069699, " ", 2.562956464626427],
  Editable->False]], "Print",
 CellChangeTimes->{
  3.5773538710762143`*^9, 3.577417923930476*^9, 3.577418061865918*^9, {
   3.5774181042199926`*^9, 3.577418122409625*^9}, 3.577418669198986*^9, 
   3.5774188710321407`*^9, 3.5784903109167275`*^9, 3.5784904184321165`*^9, 
   3.6059788962480183`*^9}],

Cell[BoxData[
 InterpretationBox[
  RowBox[{
  "0.6090911793431815`", "\[InvisibleSpace]", "\<\" \"\>", 
   "\[InvisibleSpace]", "1.522772650883874`"}],
  SequenceForm[0.6090911793431815, " ", 1.522772650883874],
  Editable->False]], "Print",
 CellChangeTimes->{
  3.5773538710762143`*^9, 3.577417923930476*^9, 3.577418061865918*^9, {
   3.5774181042199926`*^9, 3.577418122409625*^9}, 3.577418669198986*^9, 
   3.5774188710321407`*^9, 3.5784903109167275`*^9, 3.5784904184321165`*^9, 
   3.6059788962636185`*^9}],

Cell[BoxData[
 InterpretationBox[
  RowBox[{
  "0.2985764210508025`", "\[InvisibleSpace]", "\<\" \"\>", 
   "\[InvisibleSpace]", "1.508705189320494`"}],
  SequenceForm[0.2985764210508025, " ", 1.508705189320494],
  Editable->False]], "Print",
 CellChangeTimes->{
  3.5773538710762143`*^9, 3.577417923930476*^9, 3.577418061865918*^9, {
   3.5774181042199926`*^9, 3.577418122409625*^9}, 3.577418669198986*^9, 
   3.5774188710321407`*^9, 3.5784903109167275`*^9, 3.5784904184321165`*^9, 
   3.6059788962792187`*^9}],

Cell[BoxData[
 InterpretationBox[
  RowBox[{
  "0.2824807972115329`", "\[InvisibleSpace]", "\<\" \"\>", 
   "\[InvisibleSpace]", "2.2270344183294513`"}],
  SequenceForm[0.2824807972115329, " ", 2.2270344183294513`],
  Editable->False]], "Print",
 CellChangeTimes->{
  3.5773538710762143`*^9, 3.577417923930476*^9, 3.577418061865918*^9, {
   3.5774181042199926`*^9, 3.577418122409625*^9}, 3.577418669198986*^9, 
   3.5774188710321407`*^9, 3.5784903109167275`*^9, 3.5784904184321165`*^9, 
   3.6059788962948184`*^9}],

Cell[BoxData[
 InterpretationBox[
  RowBox[{
  "0.4717509194166573`", "\[InvisibleSpace]", "\<\" \"\>", 
   "\[InvisibleSpace]", "1.8542078893335332`"}],
  SequenceForm[0.4717509194166573, " ", 1.8542078893335332`],
  Editable->False]], "Print",
 CellChangeTimes->{
  3.5773538710762143`*^9, 3.577417923930476*^9, 3.577418061865918*^9, {
   3.5774181042199926`*^9, 3.577418122409625*^9}, 3.577418669198986*^9, 
   3.5774188710321407`*^9, 3.5784903109167275`*^9, 3.5784904184321165`*^9, 
   3.6059788963260183`*^9}],

Cell[BoxData[
 InterpretationBox[
  RowBox[{
  "0.6289312621753257`", "\[InvisibleSpace]", "\<\" \"\>", 
   "\[InvisibleSpace]", "1.6450708657648838`"}],
  SequenceForm[0.6289312621753257, " ", 1.6450708657648838`],
  Editable->False]], "Print",
 CellChangeTimes->{
  3.5773538710762143`*^9, 3.577417923930476*^9, 3.577418061865918*^9, {
   3.5774181042199926`*^9, 3.577418122409625*^9}, 3.577418669198986*^9, 
   3.5774188710321407`*^9, 3.5784903109167275`*^9, 3.5784904184321165`*^9, 
   3.6059788963416185`*^9}],

Cell[BoxData[
 InterpretationBox[
  RowBox[{
  "0.3299370510663292`", "\[InvisibleSpace]", "\<\" \"\>", 
   "\[InvisibleSpace]", "1.8660221517830544`"}],
  SequenceForm[0.3299370510663292, " ", 1.8660221517830544`],
  Editable->False]], "Print",
 CellChangeTimes->{
  3.5773538710762143`*^9, 3.577417923930476*^9, 3.577418061865918*^9, {
   3.5774181042199926`*^9, 3.577418122409625*^9}, 3.577418669198986*^9, 
   3.5774188710321407`*^9, 3.5784903109167275`*^9, 3.5784904184321165`*^9, 
   3.605978896372819*^9}],

Cell[BoxData[
 InterpretationBox[
  RowBox[{
  "0.29237996664351995`", "\[InvisibleSpace]", "\<\" \"\>", 
   "\[InvisibleSpace]", "2.0931168600678793`"}],
  SequenceForm[0.29237996664351995`, " ", 2.0931168600678793`],
  Editable->False]], "Print",
 CellChangeTimes->{
  3.5773538710762143`*^9, 3.577417923930476*^9, 3.577418061865918*^9, {
   3.5774181042199926`*^9, 3.577418122409625*^9}, 3.577418669198986*^9, 
   3.5774188710321407`*^9, 3.5784903109167275`*^9, 3.5784904184321165`*^9, 
   3.605978896388419*^9}],

Cell[BoxData[
 InterpretationBox[
  RowBox[{
  "0.3063317306027657`", "\[InvisibleSpace]", "\<\" \"\>", 
   "\[InvisibleSpace]", "2.100600206945577`"}],
  SequenceForm[0.3063317306027657, " ", 2.100600206945577],
  Editable->False]], "Print",
 CellChangeTimes->{
  3.5773538710762143`*^9, 3.577417923930476*^9, 3.577418061865918*^9, {
   3.5774181042199926`*^9, 3.577418122409625*^9}, 3.577418669198986*^9, 
   3.5774188710321407`*^9, 3.5784903109167275`*^9, 3.5784904184321165`*^9, 
   3.605978896404019*^9}],

Cell[BoxData[
 InterpretationBox[
  RowBox[{
  "0.19716654067928305`", "\[InvisibleSpace]", "\<\" \"\>", 
   "\[InvisibleSpace]", "2.0444013611989704`"}],
  SequenceForm[0.19716654067928305`, " ", 2.0444013611989704`],
  Editable->False]], "Print",
 CellChangeTimes->{
  3.5773538710762143`*^9, 3.577417923930476*^9, 3.577418061865918*^9, {
   3.5774181042199926`*^9, 3.577418122409625*^9}, 3.577418669198986*^9, 
   3.5774188710321407`*^9, 3.5784903109167275`*^9, 3.5784904184321165`*^9, 
   3.6059788964196186`*^9}],

Cell[BoxData[
 InterpretationBox[
  RowBox[{
  "4.249399220032637`*^29", "\[InvisibleSpace]", "\<\" \"\>", 
   "\[InvisibleSpace]", "1.0065273596876125`"}],
  SequenceForm[4.249399220032637*^29, " ", 1.0065273596876125`],
  Editable->False]], "Print",
 CellChangeTimes->{
  3.5773538710762143`*^9, 3.577417923930476*^9, 3.577418061865918*^9, {
   3.5774181042199926`*^9, 3.577418122409625*^9}, 3.577418669198986*^9, 
   3.5774188710321407`*^9, 3.5784903109167275`*^9, 3.5784904184321165`*^9, 
   3.605978896435219*^9}],

Cell[BoxData[
 InterpretationBox[
  RowBox[{
  "0.28938159919131523`", "\[InvisibleSpace]", "\<\" \"\>", 
   "\[InvisibleSpace]", "1.595916412722044`"}],
  SequenceForm[0.28938159919131523`, " ", 1.595916412722044],
  Editable->False]], "Print",
 CellChangeTimes->{
  3.5773538710762143`*^9, 3.577417923930476*^9, 3.577418061865918*^9, {
   3.5774181042199926`*^9, 3.577418122409625*^9}, 3.577418669198986*^9, 
   3.5774188710321407`*^9, 3.5784903109167275`*^9, 3.5784904184321165`*^9, 
   3.6059788964664187`*^9}],

Cell[BoxData[
 InterpretationBox[
  RowBox[{
  "0.30167966922802963`", "\[InvisibleSpace]", "\<\" \"\>", 
   "\[InvisibleSpace]", "2.531572127586938`"}],
  SequenceForm[0.30167966922802963`, " ", 2.531572127586938],
  Editable->False]], "Print",
 CellChangeTimes->{
  3.5773538710762143`*^9, 3.577417923930476*^9, 3.577418061865918*^9, {
   3.5774181042199926`*^9, 3.577418122409625*^9}, 3.577418669198986*^9, 
   3.5774188710321407`*^9, 3.5784903109167275`*^9, 3.5784904184321165`*^9, 
   3.6059788964820185`*^9}],

Cell[BoxData[
 InterpretationBox[
  RowBox[{
  "0.2582168067272428`", "\[InvisibleSpace]", "\<\" \"\>", 
   "\[InvisibleSpace]", "1.875405196803067`"}],
  SequenceForm[0.2582168067272428, " ", 1.875405196803067],
  Editable->False]], "Print",
 CellChangeTimes->{
  3.5773538710762143`*^9, 3.577417923930476*^9, 3.577418061865918*^9, {
   3.5774181042199926`*^9, 3.577418122409625*^9}, 3.577418669198986*^9, 
   3.5774188710321407`*^9, 3.5784903109167275`*^9, 3.5784904184321165`*^9, 
   3.6059788964976187`*^9}],

Cell[BoxData[
 InterpretationBox[
  RowBox[{
  "0.5235999323048609`", "\[InvisibleSpace]", "\<\" \"\>", 
   "\[InvisibleSpace]", "1.7023718364991458`"}],
  SequenceForm[0.5235999323048609, " ", 1.7023718364991458`],
  Editable->False]], "Print",
 CellChangeTimes->{
  3.5773538710762143`*^9, 3.577417923930476*^9, 3.577418061865918*^9, {
   3.5774181042199926`*^9, 3.577418122409625*^9}, 3.577418669198986*^9, 
   3.5774188710321407`*^9, 3.5784903109167275`*^9, 3.5784904184321165`*^9, 
   3.605978896513219*^9}],

Cell[BoxData[
 InterpretationBox[
  RowBox[{
  "0.24777252770830135`", "\[InvisibleSpace]", "\<\" \"\>", 
   "\[InvisibleSpace]", "1.9356122513699803`"}],
  SequenceForm[0.24777252770830135`, " ", 1.9356122513699803`],
  Editable->False]], "Print",
 CellChangeTimes->{
  3.5773538710762143`*^9, 3.577417923930476*^9, 3.577418061865918*^9, {
   3.5774181042199926`*^9, 3.577418122409625*^9}, 3.577418669198986*^9, 
   3.5774188710321407`*^9, 3.5784903109167275`*^9, 3.5784904184321165`*^9, 
   3.6059788965444193`*^9}],

Cell[BoxData[
 InterpretationBox[
  RowBox[{
  "0.2385731316403372`", "\[InvisibleSpace]", "\<\" \"\>", 
   "\[InvisibleSpace]", "2.235484805069223`"}],
  SequenceForm[0.2385731316403372, " ", 2.235484805069223],
  Editable->False]], "Print",
 CellChangeTimes->{
  3.5773538710762143`*^9, 3.577417923930476*^9, 3.577418061865918*^9, {
   3.5774181042199926`*^9, 3.577418122409625*^9}, 3.577418669198986*^9, 
   3.5774188710321407`*^9, 3.5784903109167275`*^9, 3.5784904184321165`*^9, 
   3.6059788965756187`*^9}],

Cell[BoxData[
 InterpretationBox[
  RowBox[{
  "0.3452090162427932`", "\[InvisibleSpace]", "\<\" \"\>", 
   "\[InvisibleSpace]", "2.0207149569390412`"}],
  SequenceForm[0.3452090162427932, " ", 2.0207149569390412`],
  Editable->False]], "Print",
 CellChangeTimes->{
  3.5773538710762143`*^9, 3.577417923930476*^9, 3.577418061865918*^9, {
   3.5774181042199926`*^9, 3.577418122409625*^9}, 3.577418669198986*^9, 
   3.5774188710321407`*^9, 3.5784903109167275`*^9, 3.5784904184321165`*^9, 
   3.605978896591219*^9}],

Cell[BoxData[
 InterpretationBox[
  RowBox[{
  "0.21708682783479744`", "\[InvisibleSpace]", "\<\" \"\>", 
   "\[InvisibleSpace]", "2.1303740301981584`"}],
  SequenceForm[0.21708682783479744`, " ", 2.1303740301981584`],
  Editable->False]], "Print",
 CellChangeTimes->{
  3.5773538710762143`*^9, 3.577417923930476*^9, 3.577418061865918*^9, {
   3.5774181042199926`*^9, 3.577418122409625*^9}, 3.577418669198986*^9, 
   3.5774188710321407`*^9, 3.5784903109167275`*^9, 3.5784904184321165`*^9, 
   3.605978896606819*^9}],

Cell[BoxData[
 InterpretationBox[
  RowBox[{
  "0.31179785692538253`", "\[InvisibleSpace]", "\<\" \"\>", 
   "\[InvisibleSpace]", "2.2542676286123338`"}],
  SequenceForm[0.31179785692538253`, " ", 2.2542676286123338`],
  Editable->False]], "Print",
 CellChangeTimes->{
  3.5773538710762143`*^9, 3.577417923930476*^9, 3.577418061865918*^9, {
   3.5774181042199926`*^9, 3.577418122409625*^9}, 3.577418669198986*^9, 
   3.5774188710321407`*^9, 3.5784903109167275`*^9, 3.5784904184321165`*^9, 
   3.605978896638019*^9}],

Cell[BoxData[
 InterpretationBox[
  RowBox[{
  "0.31214851438205865`", "\[InvisibleSpace]", "\<\" \"\>", 
   "\[InvisibleSpace]", "1.8099641447653032`"}],
  SequenceForm[0.31214851438205865`, " ", 1.8099641447653032`],
  Editable->False]], "Print",
 CellChangeTimes->{
  3.5773538710762143`*^9, 3.577417923930476*^9, 3.577418061865918*^9, {
   3.5774181042199926`*^9, 3.577418122409625*^9}, 3.577418669198986*^9, 
   3.5774188710321407`*^9, 3.5784903109167275`*^9, 3.5784904184321165`*^9, 
   3.6059788966536193`*^9}],

Cell[BoxData[
 InterpretationBox[
  RowBox[{
  "0.2072431697131492`", "\[InvisibleSpace]", "\<\" \"\>", 
   "\[InvisibleSpace]", "1.863994306845402`"}],
  SequenceForm[0.2072431697131492, " ", 1.863994306845402],
  Editable->False]], "Print",
 CellChangeTimes->{
  3.5773538710762143`*^9, 3.577417923930476*^9, 3.577418061865918*^9, {
   3.5774181042199926`*^9, 3.577418122409625*^9}, 3.577418669198986*^9, 
   3.5774188710321407`*^9, 3.5784903109167275`*^9, 3.5784904184321165`*^9, 
   3.605978896669219*^9}],

Cell[BoxData[
 InterpretationBox[
  RowBox[{
  "0.1836442987086117`", "\[InvisibleSpace]", "\<\" \"\>", 
   "\[InvisibleSpace]", "2.7482937295559027`"}],
  SequenceForm[0.1836442987086117, " ", 2.7482937295559027`],
  Editable->False]], "Print",
 CellChangeTimes->{
  3.5773538710762143`*^9, 3.577417923930476*^9, 3.577418061865918*^9, {
   3.5774181042199926`*^9, 3.577418122409625*^9}, 3.577418669198986*^9, 
   3.5774188710321407`*^9, 3.5784903109167275`*^9, 3.5784904184321165`*^9, 
   3.605978896684819*^9}],

Cell[BoxData[
 InterpretationBox[
  RowBox[{
  "0.32003859905134524`", "\[InvisibleSpace]", "\<\" \"\>", 
   "\[InvisibleSpace]", "1.9947324727704667`"}],
  SequenceForm[0.32003859905134524`, " ", 1.9947324727704667`],
  Editable->False]], "Print",
 CellChangeTimes->{
  3.5773538710762143`*^9, 3.577417923930476*^9, 3.577418061865918*^9, {
   3.5774181042199926`*^9, 3.577418122409625*^9}, 3.577418669198986*^9, 
   3.5774188710321407`*^9, 3.5784903109167275`*^9, 3.5784904184321165`*^9, 
   3.6059788967004194`*^9}],

Cell[BoxData[
 InterpretationBox[
  RowBox[{
  "0.33679139424857724`", "\[InvisibleSpace]", "\<\" \"\>", 
   "\[InvisibleSpace]", "1.878363322495281`"}],
  SequenceForm[0.33679139424857724`, " ", 1.878363322495281],
  Editable->False]], "Print",
 CellChangeTimes->{
  3.5773538710762143`*^9, 3.577417923930476*^9, 3.577418061865918*^9, {
   3.5774181042199926`*^9, 3.577418122409625*^9}, 3.577418669198986*^9, 
   3.5774188710321407`*^9, 3.5784903109167275`*^9, 3.5784904184321165`*^9, 
   3.605978896716019*^9}],

Cell[BoxData[
 InterpretationBox[
  RowBox[{
  "6.97243790752087`", "\[InvisibleSpace]", "\<\" \"\>", "\[InvisibleSpace]", 
   RowBox[{"-", "2.0851276554690505`"}]}],
  SequenceForm[6.97243790752087, " ", -2.0851276554690505`],
  Editable->False]], "Print",
 CellChangeTimes->{
  3.5773538710762143`*^9, 3.577417923930476*^9, 3.577418061865918*^9, {
   3.5774181042199926`*^9, 3.577418122409625*^9}, 3.577418669198986*^9, 
   3.5774188710321407`*^9, 3.5784903109167275`*^9, 3.5784904184321165`*^9, 
   3.605978896747219*^9}],

Cell[BoxData[
 InterpretationBox[
  RowBox[{
  "0.4297510441547147`", "\[InvisibleSpace]", "\<\" \"\>", 
   "\[InvisibleSpace]", "1.784359168424918`"}],
  SequenceForm[0.4297510441547147, " ", 1.784359168424918],
  Editable->False]], "Print",
 CellChangeTimes->{
  3.5773538710762143`*^9, 3.577417923930476*^9, 3.577418061865918*^9, {
   3.5774181042199926`*^9, 3.577418122409625*^9}, 3.577418669198986*^9, 
   3.5774188710321407`*^9, 3.5784903109167275`*^9, 3.5784904184321165`*^9, 
   3.6059788967628193`*^9}],

Cell[BoxData[
 InterpretationBox[
  RowBox[{
  "0.23973901750976936`", "\[InvisibleSpace]", "\<\" \"\>", 
   "\[InvisibleSpace]", "1.8369573065107434`"}],
  SequenceForm[0.23973901750976936`, " ", 1.8369573065107434`],
  Editable->False]], "Print",
 CellChangeTimes->{
  3.5773538710762143`*^9, 3.577417923930476*^9, 3.577418061865918*^9, {
   3.5774181042199926`*^9, 3.577418122409625*^9}, 3.577418669198986*^9, 
   3.5774188710321407`*^9, 3.5784903109167275`*^9, 3.5784904184321165`*^9, 
   3.6059788967784195`*^9}],

Cell[BoxData[
 InterpretationBox[
  RowBox[{
  "0.21201699256081943`", "\[InvisibleSpace]", "\<\" \"\>", 
   "\[InvisibleSpace]", "2.228649173407204`"}],
  SequenceForm[0.21201699256081943`, " ", 2.228649173407204],
  Editable->False]], "Print",
 CellChangeTimes->{
  3.5773538710762143`*^9, 3.577417923930476*^9, 3.577418061865918*^9, {
   3.5774181042199926`*^9, 3.577418122409625*^9}, 3.577418669198986*^9, 
   3.5774188710321407`*^9, 3.5784903109167275`*^9, 3.5784904184321165`*^9, 
   3.6059788968096194`*^9}],

Cell[BoxData[
 InterpretationBox[
  RowBox[{
  "7.228148987944116`", "\[InvisibleSpace]", "\<\" \"\>", "\[InvisibleSpace]", 
   RowBox[{"-", "2.0454321796577535`"}]}],
  SequenceForm[7.228148987944116, " ", -2.0454321796577535`],
  Editable->False]], "Print",
 CellChangeTimes->{
  3.5773538710762143`*^9, 3.577417923930476*^9, 3.577418061865918*^9, {
   3.5774181042199926`*^9, 3.577418122409625*^9}, 3.577418669198986*^9, 
   3.5774188710321407`*^9, 3.5784903109167275`*^9, 3.5784904184321165`*^9, 
   3.6059788968252196`*^9}],

Cell[BoxData[
 InterpretationBox[
  RowBox[{
  "0.29573311614106385`", "\[InvisibleSpace]", "\<\" \"\>", 
   "\[InvisibleSpace]", "2.8734619530143592`"}],
  SequenceForm[0.29573311614106385`, " ", 2.8734619530143592`],
  Editable->False]], "Print",
 CellChangeTimes->{
  3.5773538710762143`*^9, 3.577417923930476*^9, 3.577418061865918*^9, {
   3.5774181042199926`*^9, 3.577418122409625*^9}, 3.577418669198986*^9, 
   3.5774188710321407`*^9, 3.5784903109167275`*^9, 3.5784904184321165`*^9, 
   3.6059788968408194`*^9}],

Cell[BoxData[
 InterpretationBox[
  RowBox[{
  "0.23769400640073884`", "\[InvisibleSpace]", "\<\" \"\>", 
   "\[InvisibleSpace]", "1.8891643703495382`"}],
  SequenceForm[0.23769400640073884`, " ", 1.8891643703495382`],
  Editable->False]], "Print",
 CellChangeTimes->{
  3.5773538710762143`*^9, 3.577417923930476*^9, 3.577418061865918*^9, {
   3.5774181042199926`*^9, 3.577418122409625*^9}, 3.577418669198986*^9, 
   3.5774188710321407`*^9, 3.5784903109167275`*^9, 3.5784904184321165`*^9, 
   3.60597889687202*^9}],

Cell[BoxData[
 InterpretationBox[
  RowBox[{
  "0.3816440429710734`", "\[InvisibleSpace]", "\<\" \"\>", 
   "\[InvisibleSpace]", "1.7793538623633438`"}],
  SequenceForm[0.3816440429710734, " ", 1.7793538623633438`],
  Editable->False]], "Print",
 CellChangeTimes->{
  3.5773538710762143`*^9, 3.577417923930476*^9, 3.577418061865918*^9, {
   3.5774181042199926`*^9, 3.577418122409625*^9}, 3.577418669198986*^9, 
   3.5774188710321407`*^9, 3.5784903109167275`*^9, 3.5784904184321165`*^9, 
   3.6059788968876195`*^9}],

Cell[BoxData[
 InterpretationBox[
  RowBox[{
  "0.28962453296109003`", "\[InvisibleSpace]", "\<\" \"\>", 
   "\[InvisibleSpace]", "1.9495620999942307`"}],
  SequenceForm[0.28962453296109003`, " ", 1.9495620999942307`],
  Editable->False]], "Print",
 CellChangeTimes->{
  3.5773538710762143`*^9, 3.577417923930476*^9, 3.577418061865918*^9, {
   3.5774181042199926`*^9, 3.577418122409625*^9}, 3.577418669198986*^9, 
   3.5774188710321407`*^9, 3.5784903109167275`*^9, 3.5784904184321165`*^9, 
   3.6059788969032197`*^9}],

Cell[BoxData[
 InterpretationBox[
  RowBox[{
  "0.27180723416593316`", "\[InvisibleSpace]", "\<\" \"\>", 
   "\[InvisibleSpace]", "1.7742796925834887`"}],
  SequenceForm[0.27180723416593316`, " ", 1.7742796925834887`],
  Editable->False]], "Print",
 CellChangeTimes->{
  3.5773538710762143`*^9, 3.577417923930476*^9, 3.577418061865918*^9, {
   3.5774181042199926`*^9, 3.577418122409625*^9}, 3.577418669198986*^9, 
   3.5774188710321407`*^9, 3.5784903109167275`*^9, 3.5784904184321165`*^9, 
   3.6059788969188194`*^9}],

Cell[BoxData[
 InterpretationBox[
  RowBox[{
   RowBox[{"-", "62.504281844377566`"}], "\[InvisibleSpace]", "\<\" \"\>", 
   "\[InvisibleSpace]", "6.512785873647423`"}],
  SequenceForm[-62.504281844377566`, " ", 6.512785873647423],
  Editable->False]], "Print",
 CellChangeTimes->{
  3.5773538710762143`*^9, 3.577417923930476*^9, 3.577418061865918*^9, {
   3.5774181042199926`*^9, 3.577418122409625*^9}, 3.577418669198986*^9, 
   3.5774188710321407`*^9, 3.5784903109167275`*^9, 3.5784904184321165`*^9, 
   3.6059788969344196`*^9}],

Cell[BoxData[
 InterpretationBox[
  RowBox[{
  "0.2193752638934555`", "\[InvisibleSpace]", "\<\" \"\>", 
   "\[InvisibleSpace]", "1.9125736260732185`"}],
  SequenceForm[0.2193752638934555, " ", 1.9125736260732185`],
  Editable->False]], "Print",
 CellChangeTimes->{
  3.5773538710762143`*^9, 3.577417923930476*^9, 3.577418061865918*^9, {
   3.5774181042199926`*^9, 3.577418122409625*^9}, 3.577418669198986*^9, 
   3.5774188710321407`*^9, 3.5784903109167275`*^9, 3.5784904184321165`*^9, 
   3.6059788969656196`*^9}],

Cell[BoxData[
 InterpretationBox[
  RowBox[{
  "0.40421883817136306`", "\[InvisibleSpace]", "\<\" \"\>", 
   "\[InvisibleSpace]", "1.7871680970794408`"}],
  SequenceForm[0.40421883817136306`, " ", 1.7871680970794408`],
  Editable->False]], "Print",
 CellChangeTimes->{
  3.5773538710762143`*^9, 3.577417923930476*^9, 3.577418061865918*^9, {
   3.5774181042199926`*^9, 3.577418122409625*^9}, 3.577418669198986*^9, 
   3.5774188710321407`*^9, 3.5784903109167275`*^9, 3.5784904184321165`*^9, 
   3.60597889698122*^9}],

Cell[BoxData[
 InterpretationBox[
  RowBox[{
  "0.24437167525501818`", "\[InvisibleSpace]", "\<\" \"\>", 
   "\[InvisibleSpace]", "2.072150051158473`"}],
  SequenceForm[0.24437167525501818`, " ", 2.072150051158473],
  Editable->False]], "Print",
 CellChangeTimes->{
  3.5773538710762143`*^9, 3.577417923930476*^9, 3.577418061865918*^9, {
   3.5774181042199926`*^9, 3.577418122409625*^9}, 3.577418669198986*^9, 
   3.5774188710321407`*^9, 3.5784903109167275`*^9, 3.5784904184321165`*^9, 
   3.6059788969968195`*^9}],

Cell[BoxData[
 InterpretationBox[
  RowBox[{
  "0.3760038287092478`", "\[InvisibleSpace]", "\<\" \"\>", 
   "\[InvisibleSpace]", "1.8972021439172144`"}],
  SequenceForm[0.3760038287092478, " ", 1.8972021439172144`],
  Editable->False]], "Print",
 CellChangeTimes->{
  3.5773538710762143`*^9, 3.577417923930476*^9, 3.577418061865918*^9, {
   3.5774181042199926`*^9, 3.577418122409625*^9}, 3.577418669198986*^9, 
   3.5774188710321407`*^9, 3.5784903109167275`*^9, 3.5784904184321165`*^9, 
   3.6059788970124197`*^9}],

Cell[BoxData[
 InterpretationBox[
  RowBox[{
  "0.3094825643332523`", "\[InvisibleSpace]", "\<\" \"\>", 
   "\[InvisibleSpace]", "1.7929915131953555`"}],
  SequenceForm[0.3094825643332523, " ", 1.7929915131953555`],
  Editable->False]], "Print",
 CellChangeTimes->{
  3.5773538710762143`*^9, 3.577417923930476*^9, 3.577418061865918*^9, {
   3.5774181042199926`*^9, 3.577418122409625*^9}, 3.577418669198986*^9, 
   3.5774188710321407`*^9, 3.5784903109167275`*^9, 3.5784904184321165`*^9, 
   3.60597889704362*^9}],

Cell[BoxData[
 InterpretationBox[
  RowBox[{
  "0.23372341865488644`", "\[InvisibleSpace]", "\<\" \"\>", 
   "\[InvisibleSpace]", "2.5635684430149333`"}],
  SequenceForm[0.23372341865488644`, " ", 2.5635684430149333`],
  Editable->False]], "Print",
 CellChangeTimes->{
  3.5773538710762143`*^9, 3.577417923930476*^9, 3.577418061865918*^9, {
   3.5774181042199926`*^9, 3.577418122409625*^9}, 3.577418669198986*^9, 
   3.5774188710321407`*^9, 3.5784903109167275`*^9, 3.5784904184321165`*^9, 
   3.60597889707482*^9}],

Cell[BoxData[
 InterpretationBox[
  RowBox[{
  "0.22428268829617615`", "\[InvisibleSpace]", "\<\" \"\>", 
   "\[InvisibleSpace]", "2.3025365304152037`"}],
  SequenceForm[0.22428268829617615`, " ", 2.3025365304152037`],
  Editable->False]], "Print",
 CellChangeTimes->{
  3.5773538710762143`*^9, 3.577417923930476*^9, 3.577418061865918*^9, {
   3.5774181042199926`*^9, 3.577418122409625*^9}, 3.577418669198986*^9, 
   3.5774188710321407`*^9, 3.5784903109167275`*^9, 3.5784904184321165`*^9, 
   3.60597889709042*^9}],

Cell[BoxData[
 InterpretationBox[
  RowBox[{
  "0.293745102169602`", "\[InvisibleSpace]", "\<\" \"\>", "\[InvisibleSpace]",
    "2.1065600034975764`"}],
  SequenceForm[0.293745102169602, " ", 2.1065600034975764`],
  Editable->False]], "Print",
 CellChangeTimes->{
  3.5773538710762143`*^9, 3.577417923930476*^9, 3.577418061865918*^9, {
   3.5774181042199926`*^9, 3.577418122409625*^9}, 3.577418669198986*^9, 
   3.5774188710321407`*^9, 3.5784903109167275`*^9, 3.5784904184321165`*^9, 
   3.60597889710602*^9}],

Cell[BoxData[
 InterpretationBox[
  RowBox[{
  "0.4625715765913693`", "\[InvisibleSpace]", "\<\" \"\>", 
   "\[InvisibleSpace]", "2.039952267209258`"}],
  SequenceForm[0.4625715765913693, " ", 2.039952267209258],
  Editable->False]], "Print",
 CellChangeTimes->{
  3.5773538710762143`*^9, 3.577417923930476*^9, 3.577418061865918*^9, {
   3.5774181042199926`*^9, 3.577418122409625*^9}, 3.577418669198986*^9, 
   3.5774188710321407`*^9, 3.5784903109167275`*^9, 3.5784904184321165`*^9, 
   3.60597889712162*^9}],

Cell[BoxData[
 InterpretationBox[
  RowBox[{
  "0.23723499216153157`", "\[InvisibleSpace]", "\<\" \"\>", 
   "\[InvisibleSpace]", "1.9615457510278154`"}],
  SequenceForm[0.23723499216153157`, " ", 1.9615457510278154`],
  Editable->False]], "Print",
 CellChangeTimes->{
  3.5773538710762143`*^9, 3.577417923930476*^9, 3.577418061865918*^9, {
   3.5774181042199926`*^9, 3.577418122409625*^9}, 3.577418669198986*^9, 
   3.5774188710321407`*^9, 3.5784903109167275`*^9, 3.5784904184321165`*^9, 
   3.60597889715282*^9}],

Cell[BoxData[
 InterpretationBox[
  RowBox[{
  "0.2556404398356335`", "\[InvisibleSpace]", "\<\" \"\>", 
   "\[InvisibleSpace]", "2.3260777516058804`"}],
  SequenceForm[0.2556404398356335, " ", 2.3260777516058804`],
  Editable->False]], "Print",
 CellChangeTimes->{
  3.5773538710762143`*^9, 3.577417923930476*^9, 3.577418061865918*^9, {
   3.5774181042199926`*^9, 3.577418122409625*^9}, 3.577418669198986*^9, 
   3.5774188710321407`*^9, 3.5784903109167275`*^9, 3.5784904184321165`*^9, 
   3.60597889716842*^9}],

Cell[BoxData[
 InterpretationBox[
  RowBox[{
  "0.3050684799998805`", "\[InvisibleSpace]", "\<\" \"\>", 
   "\[InvisibleSpace]", "2.0793297731092664`"}],
  SequenceForm[0.3050684799998805, " ", 2.0793297731092664`],
  Editable->False]], "Print",
 CellChangeTimes->{
  3.5773538710762143`*^9, 3.577417923930476*^9, 3.577418061865918*^9, {
   3.5774181042199926`*^9, 3.577418122409625*^9}, 3.577418669198986*^9, 
   3.5774188710321407`*^9, 3.5784903109167275`*^9, 3.5784904184321165`*^9, 
   3.60597889718402*^9}],

Cell[BoxData[
 InterpretationBox[
  RowBox[{
  "0.3047659340245531`", "\[InvisibleSpace]", "\<\" \"\>", 
   "\[InvisibleSpace]", "1.9106683511329916`"}],
  SequenceForm[0.3047659340245531, " ", 1.9106683511329916`],
  Editable->False]], "Print",
 CellChangeTimes->{
  3.5773538710762143`*^9, 3.577417923930476*^9, 3.577418061865918*^9, {
   3.5774181042199926`*^9, 3.577418122409625*^9}, 3.577418669198986*^9, 
   3.5774188710321407`*^9, 3.5784903109167275`*^9, 3.5784904184321165`*^9, 
   3.6059788971996202`*^9}],

Cell[BoxData[
 InterpretationBox[
  RowBox[{
  "0.4731179097062979`", "\[InvisibleSpace]", "\<\" \"\>", 
   "\[InvisibleSpace]", "1.8275429901021125`"}],
  SequenceForm[0.4731179097062979, " ", 1.8275429901021125`],
  Editable->False]], "Print",
 CellChangeTimes->{
  3.5773538710762143`*^9, 3.577417923930476*^9, 3.577418061865918*^9, {
   3.5774181042199926`*^9, 3.577418122409625*^9}, 3.577418669198986*^9, 
   3.5774188710321407`*^9, 3.5784903109167275`*^9, 3.5784904184321165`*^9, 
   3.6059788972152205`*^9}],

Cell[BoxData[
 InterpretationBox[
  RowBox[{
  "0.3782222353816122`", "\[InvisibleSpace]", "\<\" \"\>", 
   "\[InvisibleSpace]", "1.903164343764012`"}],
  SequenceForm[0.3782222353816122, " ", 1.903164343764012],
  Editable->False]], "Print",
 CellChangeTimes->{
  3.5773538710762143`*^9, 3.577417923930476*^9, 3.577418061865918*^9, {
   3.5774181042199926`*^9, 3.577418122409625*^9}, 3.577418669198986*^9, 
   3.5774188710321407`*^9, 3.5784903109167275`*^9, 3.5784904184321165`*^9, 
   3.60597889723082*^9}],

Cell[BoxData[
 InterpretationBox[
  RowBox[{
  "0.10491534391799566`", "\[InvisibleSpace]", "\<\" \"\>", 
   "\[InvisibleSpace]", "3.4900694062232764`"}],
  SequenceForm[0.10491534391799566`, " ", 3.4900694062232764`],
  Editable->False]], "Print",
 CellChangeTimes->{
  3.5773538710762143`*^9, 3.577417923930476*^9, 3.577418061865918*^9, {
   3.5774181042199926`*^9, 3.577418122409625*^9}, 3.577418669198986*^9, 
   3.5774188710321407`*^9, 3.5784903109167275`*^9, 3.5784904184321165`*^9, 
   3.60597889724642*^9}],

Cell[BoxData[
 InterpretationBox[
  RowBox[{
  "0.17191423056475322`", "\[InvisibleSpace]", "\<\" \"\>", 
   "\[InvisibleSpace]", "2.139944719689271`"}],
  SequenceForm[0.17191423056475322`, " ", 2.139944719689271],
  Editable->False]], "Print",
 CellChangeTimes->{
  3.5773538710762143`*^9, 3.577417923930476*^9, 3.577418061865918*^9, {
   3.5774181042199926`*^9, 3.577418122409625*^9}, 3.577418669198986*^9, 
   3.5774188710321407`*^9, 3.5784903109167275`*^9, 3.5784904184321165`*^9, 
   3.60597889726202*^9}],

Cell[BoxData[
 InterpretationBox[
  RowBox[{
  "0.23095045839583983`", "\[InvisibleSpace]", "\<\" \"\>", 
   "\[InvisibleSpace]", "2.476674635034501`"}],
  SequenceForm[0.23095045839583983`, " ", 2.476674635034501],
  Editable->False]], "Print",
 CellChangeTimes->{
  3.5773538710762143`*^9, 3.577417923930476*^9, 3.577418061865918*^9, {
   3.5774181042199926`*^9, 3.577418122409625*^9}, 3.577418669198986*^9, 
   3.5774188710321407`*^9, 3.5784903109167275`*^9, 3.5784904184321165`*^9, 
   3.6059788972776203`*^9}],

Cell[BoxData[
 InterpretationBox[
  RowBox[{
  "0.046624281571047727`", "\[InvisibleSpace]", "\<\" \"\>", 
   "\[InvisibleSpace]", "3.722253115610248`"}],
  SequenceForm[0.046624281571047727`, " ", 3.722253115610248],
  Editable->False]], "Print",
 CellChangeTimes->{
  3.5773538710762143`*^9, 3.577417923930476*^9, 3.577418061865918*^9, {
   3.5774181042199926`*^9, 3.577418122409625*^9}, 3.577418669198986*^9, 
   3.5774188710321407`*^9, 3.5784903109167275`*^9, 3.5784904184321165`*^9, 
   3.6059788972932205`*^9}],

Cell[BoxData[
 InterpretationBox[
  RowBox[{
  "0.2545202056404253`", "\[InvisibleSpace]", "\<\" \"\>", 
   "\[InvisibleSpace]", "1.7106290619596214`"}],
  SequenceForm[0.2545202056404253, " ", 1.7106290619596214`],
  Editable->False]], "Print",
 CellChangeTimes->{
  3.5773538710762143`*^9, 3.577417923930476*^9, 3.577418061865918*^9, {
   3.5774181042199926`*^9, 3.577418122409625*^9}, 3.577418669198986*^9, 
   3.5774188710321407`*^9, 3.5784903109167275`*^9, 3.5784904184321165`*^9, 
   3.6059788973244205`*^9}],

Cell[BoxData[
 InterpretationBox[
  RowBox[{
  "0.14537032250264664`", "\[InvisibleSpace]", "\<\" \"\>", 
   "\[InvisibleSpace]", "2.592870968579546`"}],
  SequenceForm[0.14537032250264664`, " ", 2.592870968579546],
  Editable->False]], "Print",
 CellChangeTimes->{
  3.5773538710762143`*^9, 3.577417923930476*^9, 3.577418061865918*^9, {
   3.5774181042199926`*^9, 3.577418122409625*^9}, 3.577418669198986*^9, 
   3.5774188710321407`*^9, 3.5784903109167275`*^9, 3.5784904184321165`*^9, 
   3.60597889734002*^9}],

Cell[BoxData[
 InterpretationBox[
  RowBox[{
  "0.18440644662834918`", "\[InvisibleSpace]", "\<\" \"\>", 
   "\[InvisibleSpace]", "2.3434800472025845`"}],
  SequenceForm[0.18440644662834918`, " ", 2.3434800472025845`],
  Editable->False]], "Print",
 CellChangeTimes->{
  3.5773538710762143`*^9, 3.577417923930476*^9, 3.577418061865918*^9, {
   3.5774181042199926`*^9, 3.577418122409625*^9}, 3.577418669198986*^9, 
   3.5774188710321407`*^9, 3.5784903109167275`*^9, 3.5784904184321165`*^9, 
   3.6059788973556204`*^9}],

Cell[BoxData[
 InterpretationBox[
  RowBox[{
  "0.26423976987181585`", "\[InvisibleSpace]", "\<\" \"\>", 
   "\[InvisibleSpace]", "1.8633127363485187`"}],
  SequenceForm[0.26423976987181585`, " ", 1.8633127363485187`],
  Editable->False]], "Print",
 CellChangeTimes->{
  3.5773538710762143`*^9, 3.577417923930476*^9, 3.577418061865918*^9, {
   3.5774181042199926`*^9, 3.577418122409625*^9}, 3.577418669198986*^9, 
   3.5774188710321407`*^9, 3.5784903109167275`*^9, 3.5784904184321165`*^9, 
   3.6059788973712206`*^9}],

Cell[BoxData[
 InterpretationBox[
  RowBox[{
  "0.2084961331024237`", "\[InvisibleSpace]", "\<\" \"\>", 
   "\[InvisibleSpace]", "2.8931651581938014`"}],
  SequenceForm[0.2084961331024237, " ", 2.8931651581938014`],
  Editable->False]], "Print",
 CellChangeTimes->{
  3.5773538710762143`*^9, 3.577417923930476*^9, 3.577418061865918*^9, {
   3.5774181042199926`*^9, 3.577418122409625*^9}, 3.577418669198986*^9, 
   3.5774188710321407`*^9, 3.5784903109167275`*^9, 3.5784904184321165`*^9, 
   3.6059788973868203`*^9}],

Cell[BoxData[
 InterpretationBox[
  RowBox[{
  "0.34543613374784926`", "\[InvisibleSpace]", "\<\" \"\>", 
   "\[InvisibleSpace]", "1.8880640641046738`"}],
  SequenceForm[0.34543613374784926`, " ", 1.8880640641046738`],
  Editable->False]], "Print",
 CellChangeTimes->{
  3.5773538710762143`*^9, 3.577417923930476*^9, 3.577418061865918*^9, {
   3.5774181042199926`*^9, 3.577418122409625*^9}, 3.577418669198986*^9, 
   3.5774188710321407`*^9, 3.5784903109167275`*^9, 3.5784904184321165`*^9, 
   3.60597889740242*^9}],

Cell[BoxData[
 InterpretationBox[
  RowBox[{
  "19.575631983938724`", "\[InvisibleSpace]", "\<\" \"\>", 
   "\[InvisibleSpace]", 
   RowBox[{"-", "2.688587959369636`"}]}],
  SequenceForm[19.575631983938724`, " ", -2.688587959369636],
  Editable->False]], "Print",
 CellChangeTimes->{
  3.5773538710762143`*^9, 3.577417923930476*^9, 3.577418061865918*^9, {
   3.5774181042199926`*^9, 3.577418122409625*^9}, 3.577418669198986*^9, 
   3.5774188710321407`*^9, 3.5784903109167275`*^9, 3.5784904184321165`*^9, 
   3.6059788974180202`*^9}],

Cell[BoxData[
 InterpretationBox[
  RowBox[{
  "0.17536926452632468`", "\[InvisibleSpace]", "\<\" \"\>", 
   "\[InvisibleSpace]", "1.9290988325967424`"}],
  SequenceForm[0.17536926452632468`, " ", 1.9290988325967424`],
  Editable->False]], "Print",
 CellChangeTimes->{
  3.5773538710762143`*^9, 3.577417923930476*^9, 3.577418061865918*^9, {
   3.5774181042199926`*^9, 3.577418122409625*^9}, 3.577418669198986*^9, 
   3.5774188710321407`*^9, 3.5784903109167275`*^9, 3.5784904184321165`*^9, 
   3.6059788974336205`*^9}],

Cell[BoxData[
 InterpretationBox[
  RowBox[{
  "0.41992979268937347`", "\[InvisibleSpace]", "\<\" \"\>", 
   "\[InvisibleSpace]", "1.7805241883455214`"}],
  SequenceForm[0.41992979268937347`, " ", 1.7805241883455214`],
  Editable->False]], "Print",
 CellChangeTimes->{
  3.5773538710762143`*^9, 3.577417923930476*^9, 3.577418061865918*^9, {
   3.5774181042199926`*^9, 3.577418122409625*^9}, 3.577418669198986*^9, 
   3.5774188710321407`*^9, 3.5784903109167275`*^9, 3.5784904184321165`*^9, 
   3.6059788974492207`*^9}],

Cell[BoxData[
 InterpretationBox[
  RowBox[{
  "0.3326080903397595`", "\[InvisibleSpace]", "\<\" \"\>", 
   "\[InvisibleSpace]", "3.517250276759431`"}],
  SequenceForm[0.3326080903397595, " ", 3.517250276759431],
  Editable->False]], "Print",
 CellChangeTimes->{
  3.5773538710762143`*^9, 3.577417923930476*^9, 3.577418061865918*^9, {
   3.5774181042199926`*^9, 3.577418122409625*^9}, 3.577418669198986*^9, 
   3.5774188710321407`*^9, 3.5784903109167275`*^9, 3.5784904184321165`*^9, 
   3.605978897464821*^9}],

Cell[BoxData[
 InterpretationBox[
  RowBox[{
  "0.3042797905062526`", "\[InvisibleSpace]", "\<\" \"\>", 
   "\[InvisibleSpace]", "2.2069610334597516`"}],
  SequenceForm[0.3042797905062526, " ", 2.2069610334597516`],
  Editable->False]], "Print",
 CellChangeTimes->{
  3.5773538710762143`*^9, 3.577417923930476*^9, 3.577418061865918*^9, {
   3.5774181042199926`*^9, 3.577418122409625*^9}, 3.577418669198986*^9, 
   3.5774188710321407`*^9, 3.5784903109167275`*^9, 3.5784904184321165`*^9, 
   3.605978897496021*^9}],

Cell[BoxData[
 InterpretationBox[
  RowBox[{
  "0.2369918255549482`", "\[InvisibleSpace]", "\<\" \"\>", 
   "\[InvisibleSpace]", "2.5927149332336326`"}],
  SequenceForm[0.2369918255549482, " ", 2.5927149332336326`],
  Editable->False]], "Print",
 CellChangeTimes->{
  3.5773538710762143`*^9, 3.577417923930476*^9, 3.577418061865918*^9, {
   3.5774181042199926`*^9, 3.577418122409625*^9}, 3.577418669198986*^9, 
   3.5774188710321407`*^9, 3.5784903109167275`*^9, 3.5784904184321165`*^9, 
   3.6059788975116205`*^9}],

Cell[BoxData[
 InterpretationBox[
  RowBox[{
  "0.2627065761962406`", "\[InvisibleSpace]", "\<\" \"\>", 
   "\[InvisibleSpace]", "2.3534007522850984`"}],
  SequenceForm[0.2627065761962406, " ", 2.3534007522850984`],
  Editable->False]], "Print",
 CellChangeTimes->{
  3.5773538710762143`*^9, 3.577417923930476*^9, 3.577418061865918*^9, {
   3.5774181042199926`*^9, 3.577418122409625*^9}, 3.577418669198986*^9, 
   3.5774188710321407`*^9, 3.5784903109167275`*^9, 3.5784904184321165`*^9, 
   3.6059788975272207`*^9}],

Cell[BoxData[
 InterpretationBox[
  RowBox[{
  "0.2602911099518477`", "\[InvisibleSpace]", "\<\" \"\>", 
   "\[InvisibleSpace]", "1.7069873393498491`"}],
  SequenceForm[0.2602911099518477, " ", 1.7069873393498491`],
  Editable->False]], "Print",
 CellChangeTimes->{
  3.5773538710762143`*^9, 3.577417923930476*^9, 3.577418061865918*^9, {
   3.5774181042199926`*^9, 3.577418122409625*^9}, 3.577418669198986*^9, 
   3.5774188710321407`*^9, 3.5784903109167275`*^9, 3.5784904184321165`*^9, 
   3.605978897542821*^9}],

Cell[BoxData[
 InterpretationBox[
  RowBox[{
  "0.08413829288519226`", "\[InvisibleSpace]", "\<\" \"\>", 
   "\[InvisibleSpace]", "3.031466345359759`"}],
  SequenceForm[0.08413829288519226, " ", 3.031466345359759],
  Editable->False]], "Print",
 CellChangeTimes->{
  3.5773538710762143`*^9, 3.577417923930476*^9, 3.577418061865918*^9, {
   3.5774181042199926`*^9, 3.577418122409625*^9}, 3.577418669198986*^9, 
   3.5774188710321407`*^9, 3.5784903109167275`*^9, 3.5784904184321165`*^9, 
   3.605978897574021*^9}],

Cell[BoxData[
 InterpretationBox[
  RowBox[{
  "0.300949163268965`", "\[InvisibleSpace]", "\<\" \"\>", "\[InvisibleSpace]",
    "1.6830976173115055`"}],
  SequenceForm[0.300949163268965, " ", 1.6830976173115055`],
  Editable->False]], "Print",
 CellChangeTimes->{
  3.5773538710762143`*^9, 3.577417923930476*^9, 3.577418061865918*^9, {
   3.5774181042199926`*^9, 3.577418122409625*^9}, 3.577418669198986*^9, 
   3.5774188710321407`*^9, 3.5784903109167275`*^9, 3.5784904184321165`*^9, 
   3.6059788975896206`*^9}],

Cell[BoxData[
 InterpretationBox[
  RowBox[{
  "0.5988481763489916`", "\[InvisibleSpace]", "\<\" \"\>", 
   "\[InvisibleSpace]", "1.971371110559727`"}],
  SequenceForm[0.5988481763489916, " ", 1.971371110559727],
  Editable->False]], "Print",
 CellChangeTimes->{
  3.5773538710762143`*^9, 3.577417923930476*^9, 3.577418061865918*^9, {
   3.5774181042199926`*^9, 3.577418122409625*^9}, 3.577418669198986*^9, 
   3.5774188710321407`*^9, 3.5784903109167275`*^9, 3.5784904184321165`*^9, 
   3.605978897605221*^9}],

Cell[BoxData[
 InterpretationBox[
  RowBox[{
  "16.68329146971616`", "\[InvisibleSpace]", "\<\" \"\>", "\[InvisibleSpace]", 
   RowBox[{"-", "2.4754268581450707`"}]}],
  SequenceForm[16.68329146971616, " ", -2.4754268581450707`],
  Editable->False]], "Print",
 CellChangeTimes->{
  3.5773538710762143`*^9, 3.577417923930476*^9, 3.577418061865918*^9, {
   3.5774181042199926`*^9, 3.577418122409625*^9}, 3.577418669198986*^9, 
   3.5774188710321407`*^9, 3.5784903109167275`*^9, 3.5784904184321165`*^9, 
   3.605978897620821*^9}],

Cell[BoxData[
 InterpretationBox[
  RowBox[{
  "0.4091575708577032`", "\[InvisibleSpace]", "\<\" \"\>", 
   "\[InvisibleSpace]", "2.57496376090647`"}],
  SequenceForm[0.4091575708577032, " ", 2.57496376090647],
  Editable->False]], "Print",
 CellChangeTimes->{
  3.5773538710762143`*^9, 3.577417923930476*^9, 3.577418061865918*^9, {
   3.5774181042199926`*^9, 3.577418122409625*^9}, 3.577418669198986*^9, 
   3.5774188710321407`*^9, 3.5784903109167275`*^9, 3.5784904184321165`*^9, 
   3.6059788976364207`*^9}],

Cell[BoxData[
 InterpretationBox[
  RowBox[{
  "0.26161463540717256`", "\[InvisibleSpace]", "\<\" \"\>", 
   "\[InvisibleSpace]", "1.5427317010236836`"}],
  SequenceForm[0.26161463540717256`, " ", 1.5427317010236836`],
  Editable->False]], "Print",
 CellChangeTimes->{
  3.5773538710762143`*^9, 3.577417923930476*^9, 3.577418061865918*^9, {
   3.5774181042199926`*^9, 3.577418122409625*^9}, 3.577418669198986*^9, 
   3.5774188710321407`*^9, 3.5784903109167275`*^9, 3.5784904184321165`*^9, 
   3.6059788976520205`*^9}],

Cell[BoxData[
 InterpretationBox[
  RowBox[{
  "0.41371861766331375`", "\[InvisibleSpace]", "\<\" \"\>", 
   "\[InvisibleSpace]", "2.1585277335145463`"}],
  SequenceForm[0.41371861766331375`, " ", 2.1585277335145463`],
  Editable->False]], "Print",
 CellChangeTimes->{
  3.5773538710762143`*^9, 3.577417923930476*^9, 3.577418061865918*^9, {
   3.5774181042199926`*^9, 3.577418122409625*^9}, 3.577418669198986*^9, 
   3.5774188710321407`*^9, 3.5784903109167275`*^9, 3.5784904184321165`*^9, 
   3.6059788976676207`*^9}],

Cell[BoxData[
 InterpretationBox[
  RowBox[{
  "0.24024525546785253`", "\[InvisibleSpace]", "\<\" \"\>", 
   "\[InvisibleSpace]", "2.499267096991983`"}],
  SequenceForm[0.24024525546785253`, " ", 2.499267096991983],
  Editable->False]], "Print",
 CellChangeTimes->{
  3.5773538710762143`*^9, 3.577417923930476*^9, 3.577418061865918*^9, {
   3.5774181042199926`*^9, 3.577418122409625*^9}, 3.577418669198986*^9, 
   3.5774188710321407`*^9, 3.5784903109167275`*^9, 3.5784904184321165`*^9, 
   3.605978897683221*^9}],

Cell[BoxData[
 InterpretationBox[
  RowBox[{
  "0.5823981471246618`", "\[InvisibleSpace]", "\<\" \"\>", 
   "\[InvisibleSpace]", "1.833630875534524`"}],
  SequenceForm[0.5823981471246618, " ", 1.833630875534524],
  Editable->False]], "Print",
 CellChangeTimes->{
  3.5773538710762143`*^9, 3.577417923930476*^9, 3.577418061865918*^9, {
   3.5774181042199926`*^9, 3.577418122409625*^9}, 3.577418669198986*^9, 
   3.5774188710321407`*^9, 3.5784903109167275`*^9, 3.5784904184321165`*^9, 
   3.605978897698821*^9}],

Cell[BoxData[
 InterpretationBox[
  RowBox[{
  "0.23243400818453497`", "\[InvisibleSpace]", "\<\" \"\>", 
   "\[InvisibleSpace]", "1.8474026737491347`"}],
  SequenceForm[0.23243400818453497`, " ", 1.8474026737491347`],
  Editable->False]], "Print",
 CellChangeTimes->{
  3.5773538710762143`*^9, 3.577417923930476*^9, 3.577418061865918*^9, {
   3.5774181042199926`*^9, 3.577418122409625*^9}, 3.577418669198986*^9, 
   3.5774188710321407`*^9, 3.5784903109167275`*^9, 3.5784904184321165`*^9, 
   3.6059788977144213`*^9}],

Cell[BoxData[
 InterpretationBox[
  RowBox[{
  "0.258842064917417`", "\[InvisibleSpace]", "\<\" \"\>", "\[InvisibleSpace]",
    "2.6579303496606967`"}],
  SequenceForm[0.258842064917417, " ", 2.6579303496606967`],
  Editable->False]], "Print",
 CellChangeTimes->{
  3.5773538710762143`*^9, 3.577417923930476*^9, 3.577418061865918*^9, {
   3.5774181042199926`*^9, 3.577418122409625*^9}, 3.577418669198986*^9, 
   3.5774188710321407`*^9, 3.5784903109167275`*^9, 3.5784904184321165`*^9, 
   3.6059788977300215`*^9}],

Cell[BoxData[
 InterpretationBox[
  RowBox[{
  "0.2221509621816466`", "\[InvisibleSpace]", "\<\" \"\>", 
   "\[InvisibleSpace]", "1.6820815111367136`"}],
  SequenceForm[0.2221509621816466, " ", 1.6820815111367136`],
  Editable->False]], "Print",
 CellChangeTimes->{
  3.5773538710762143`*^9, 3.577417923930476*^9, 3.577418061865918*^9, {
   3.5774181042199926`*^9, 3.577418122409625*^9}, 3.577418669198986*^9, 
   3.5774188710321407`*^9, 3.5784903109167275`*^9, 3.5784904184321165`*^9, 
   3.605978897745621*^9}],

Cell[BoxData[
 InterpretationBox[
  RowBox[{
  "0.38567888270463635`", "\[InvisibleSpace]", "\<\" \"\>", 
   "\[InvisibleSpace]", "1.9580358695879754`"}],
  SequenceForm[0.38567888270463635`, " ", 1.9580358695879754`],
  Editable->False]], "Print",
 CellChangeTimes->{
  3.5773538710762143`*^9, 3.577417923930476*^9, 3.577418061865918*^9, {
   3.5774181042199926`*^9, 3.577418122409625*^9}, 3.577418669198986*^9, 
   3.5774188710321407`*^9, 3.5784903109167275`*^9, 3.5784904184321165`*^9, 
   3.605978897776821*^9}],

Cell[BoxData[
 InterpretationBox[
  RowBox[{
  "0.2320780884780584`", "\[InvisibleSpace]", "\<\" \"\>", 
   "\[InvisibleSpace]", "1.7234668836965323`"}],
  SequenceForm[0.2320780884780584, " ", 1.7234668836965323`],
  Editable->False]], "Print",
 CellChangeTimes->{
  3.5773538710762143`*^9, 3.577417923930476*^9, 3.577418061865918*^9, {
   3.5774181042199926`*^9, 3.577418122409625*^9}, 3.577418669198986*^9, 
   3.5774188710321407`*^9, 3.5784903109167275`*^9, 3.5784904184321165`*^9, 
   3.6059788977924213`*^9}],

Cell[BoxData[
 InterpretationBox[
  RowBox[{
  "0.4566146905339509`", "\[InvisibleSpace]", "\<\" \"\>", 
   "\[InvisibleSpace]", "1.6525765447034966`"}],
  SequenceForm[0.4566146905339509, " ", 1.6525765447034966`],
  Editable->False]], "Print",
 CellChangeTimes->{
  3.5773538710762143`*^9, 3.577417923930476*^9, 3.577418061865918*^9, {
   3.5774181042199926`*^9, 3.577418122409625*^9}, 3.577418669198986*^9, 
   3.5774188710321407`*^9, 3.5784903109167275`*^9, 3.5784904184321165`*^9, 
   3.6059788978080215`*^9}],

Cell[BoxData[
 InterpretationBox[
  RowBox[{
  "0.4081827089064967`", "\[InvisibleSpace]", "\<\" \"\>", 
   "\[InvisibleSpace]", "1.4202396472575887`"}],
  SequenceForm[0.4081827089064967, " ", 1.4202396472575887`],
  Editable->False]], "Print",
 CellChangeTimes->{
  3.5773538710762143`*^9, 3.577417923930476*^9, 3.577418061865918*^9, {
   3.5774181042199926`*^9, 3.577418122409625*^9}, 3.577418669198986*^9, 
   3.5774188710321407`*^9, 3.5784903109167275`*^9, 3.5784904184321165`*^9, 
   3.6059788978236213`*^9}],

Cell[BoxData[
 InterpretationBox[
  RowBox[{
  "0.2726626099140088`", "\[InvisibleSpace]", "\<\" \"\>", 
   "\[InvisibleSpace]", "2.103218419772303`"}],
  SequenceForm[0.2726626099140088, " ", 2.103218419772303],
  Editable->False]], "Print",
 CellChangeTimes->{
  3.5773538710762143`*^9, 3.577417923930476*^9, 3.577418061865918*^9, {
   3.5774181042199926`*^9, 3.577418122409625*^9}, 3.577418669198986*^9, 
   3.5774188710321407`*^9, 3.5784903109167275`*^9, 3.5784904184321165`*^9, 
   3.605978897839221*^9}],

Cell[BoxData[
 InterpretationBox[
  RowBox[{
  "0.49490912173869406`", "\[InvisibleSpace]", "\<\" \"\>", 
   "\[InvisibleSpace]", "1.5552370114116296`"}],
  SequenceForm[0.49490912173869406`, " ", 1.5552370114116296`],
  Editable->False]], "Print",
 CellChangeTimes->{
  3.5773538710762143`*^9, 3.577417923930476*^9, 3.577418061865918*^9, {
   3.5774181042199926`*^9, 3.577418122409625*^9}, 3.577418669198986*^9, 
   3.5774188710321407`*^9, 3.5784903109167275`*^9, 3.5784904184321165`*^9, 
   3.605978897854821*^9}],

Cell[BoxData[
 InterpretationBox[
  RowBox[{
  "0.15940905492637475`", "\[InvisibleSpace]", "\<\" \"\>", 
   "\[InvisibleSpace]", "2.737423770647097`"}],
  SequenceForm[0.15940905492637475`, " ", 2.737423770647097],
  Editable->False]], "Print",
 CellChangeTimes->{
  3.5773538710762143`*^9, 3.577417923930476*^9, 3.577418061865918*^9, {
   3.5774181042199926`*^9, 3.577418122409625*^9}, 3.577418669198986*^9, 
   3.5774188710321407`*^9, 3.5784903109167275`*^9, 3.5784904184321165`*^9, 
   3.6059788978704214`*^9}],

Cell[BoxData[
 InterpretationBox[
  RowBox[{
  "0.4955506181392464`", "\[InvisibleSpace]", "\<\" \"\>", 
   "\[InvisibleSpace]", "1.823169361936704`"}],
  SequenceForm[0.4955506181392464, " ", 1.823169361936704],
  Editable->False]], "Print",
 CellChangeTimes->{
  3.5773538710762143`*^9, 3.577417923930476*^9, 3.577418061865918*^9, {
   3.5774181042199926`*^9, 3.577418122409625*^9}, 3.577418669198986*^9, 
   3.5774188710321407`*^9, 3.5784903109167275`*^9, 3.5784904184321165`*^9, 
   3.605978897886021*^9}],

Cell[BoxData[
 InterpretationBox[
  RowBox[{
  "0.46430930792798225`", "\[InvisibleSpace]", "\<\" \"\>", 
   "\[InvisibleSpace]", "2.104288640547849`"}],
  SequenceForm[0.46430930792798225`, " ", 2.104288640547849],
  Editable->False]], "Print",
 CellChangeTimes->{
  3.5773538710762143`*^9, 3.577417923930476*^9, 3.577418061865918*^9, {
   3.5774181042199926`*^9, 3.577418122409625*^9}, 3.577418669198986*^9, 
   3.5774188710321407`*^9, 3.5784903109167275`*^9, 3.5784904184321165`*^9, 
   3.6059788979016213`*^9}],

Cell[BoxData[
 InterpretationBox[
  RowBox[{
  "0.13903468006241793`", "\[InvisibleSpace]", "\<\" \"\>", 
   "\[InvisibleSpace]", "2.617659055743688`"}],
  SequenceForm[0.13903468006241793`, " ", 2.617659055743688],
  Editable->False]], "Print",
 CellChangeTimes->{
  3.5773538710762143`*^9, 3.577417923930476*^9, 3.577418061865918*^9, {
   3.5774181042199926`*^9, 3.577418122409625*^9}, 3.577418669198986*^9, 
   3.5774188710321407`*^9, 3.5784903109167275`*^9, 3.5784904184321165`*^9, 
   3.605978897917221*^9}],

Cell[BoxData[
 InterpretationBox[
  RowBox[{
  "0.357976550087575`", "\[InvisibleSpace]", "\<\" \"\>", "\[InvisibleSpace]",
    "2.165105372392936`"}],
  SequenceForm[0.357976550087575, " ", 2.165105372392936],
  Editable->False]], "Print",
 CellChangeTimes->{
  3.5773538710762143`*^9, 3.577417923930476*^9, 3.577418061865918*^9, {
   3.5774181042199926`*^9, 3.577418122409625*^9}, 3.577418669198986*^9, 
   3.5774188710321407`*^9, 3.5784903109167275`*^9, 3.5784904184321165`*^9, 
   3.6059788979328213`*^9}],

Cell[BoxData[
 InterpretationBox[
  RowBox[{
  "0.2444651598283505`", "\[InvisibleSpace]", "\<\" \"\>", 
   "\[InvisibleSpace]", "2.239384648647321`"}],
  SequenceForm[0.2444651598283505, " ", 2.239384648647321],
  Editable->False]], "Print",
 CellChangeTimes->{
  3.5773538710762143`*^9, 3.577417923930476*^9, 3.577418061865918*^9, {
   3.5774181042199926`*^9, 3.577418122409625*^9}, 3.577418669198986*^9, 
   3.5774188710321407`*^9, 3.5784903109167275`*^9, 3.5784904184321165`*^9, 
   3.6059788979484215`*^9}],

Cell[BoxData[
 InterpretationBox[
  RowBox[{
  "0.1567441340487933`", "\[InvisibleSpace]", "\<\" \"\>", 
   "\[InvisibleSpace]", "2.440843202809086`"}],
  SequenceForm[0.1567441340487933, " ", 2.440843202809086],
  Editable->False]], "Print",
 CellChangeTimes->{
  3.5773538710762143`*^9, 3.577417923930476*^9, 3.577418061865918*^9, {
   3.5774181042199926`*^9, 3.577418122409625*^9}, 3.577418669198986*^9, 
   3.5774188710321407`*^9, 3.5784903109167275`*^9, 3.5784904184321165`*^9, 
   3.6059788979640217`*^9}],

Cell[BoxData[
 InterpretationBox[
  RowBox[{
  "0.5569019242702016`", "\[InvisibleSpace]", "\<\" \"\>", 
   "\[InvisibleSpace]", "2.177430406688791`"}],
  SequenceForm[0.5569019242702016, " ", 2.177430406688791],
  Editable->False]], "Print",
 CellChangeTimes->{
  3.5773538710762143`*^9, 3.577417923930476*^9, 3.577418061865918*^9, {
   3.5774181042199926`*^9, 3.577418122409625*^9}, 3.577418669198986*^9, 
   3.5774188710321407`*^9, 3.5784903109167275`*^9, 3.5784904184321165`*^9, 
   3.605978897979622*^9}],

Cell[BoxData[
 InterpretationBox[
  RowBox[{
  "0.22321117335964977`", "\[InvisibleSpace]", "\<\" \"\>", 
   "\[InvisibleSpace]", "2.0979381792607823`"}],
  SequenceForm[0.22321117335964977`, " ", 2.0979381792607823`],
  Editable->False]], "Print",
 CellChangeTimes->{
  3.5773538710762143`*^9, 3.577417923930476*^9, 3.577418061865918*^9, {
   3.5774181042199926`*^9, 3.577418122409625*^9}, 3.577418669198986*^9, 
   3.5774188710321407`*^9, 3.5784903109167275`*^9, 3.5784904184321165`*^9, 
   3.6059788979952216`*^9}],

Cell[BoxData[
 InterpretationBox[
  RowBox[{
  "0.15368802529528064`", "\[InvisibleSpace]", "\<\" \"\>", 
   "\[InvisibleSpace]", "2.3175205417671587`"}],
  SequenceForm[0.15368802529528064`, " ", 2.3175205417671587`],
  Editable->False]], "Print",
 CellChangeTimes->{
  3.5773538710762143`*^9, 3.577417923930476*^9, 3.577418061865918*^9, {
   3.5774181042199926`*^9, 3.577418122409625*^9}, 3.577418669198986*^9, 
   3.5774188710321407`*^9, 3.5784903109167275`*^9, 3.5784904184321165`*^9, 
   3.6059788980108213`*^9}],

Cell[BoxData[
 InterpretationBox[
  RowBox[{
  "0.4856613936117749`", "\[InvisibleSpace]", "\<\" \"\>", 
   "\[InvisibleSpace]", "1.821351430732684`"}],
  SequenceForm[0.4856613936117749, " ", 1.821351430732684],
  Editable->False]], "Print",
 CellChangeTimes->{
  3.5773538710762143`*^9, 3.577417923930476*^9, 3.577418061865918*^9, {
   3.5774181042199926`*^9, 3.577418122409625*^9}, 3.577418669198986*^9, 
   3.5774188710321407`*^9, 3.5784903109167275`*^9, 3.5784904184321165`*^9, 
   3.6059788980420218`*^9}],

Cell[BoxData[
 InterpretationBox[
  RowBox[{
  "0.2941613777090092`", "\[InvisibleSpace]", "\<\" \"\>", 
   "\[InvisibleSpace]", "1.7113724246850421`"}],
  SequenceForm[0.2941613777090092, " ", 1.7113724246850421`],
  Editable->False]], "Print",
 CellChangeTimes->{
  3.5773538710762143`*^9, 3.577417923930476*^9, 3.577418061865918*^9, {
   3.5774181042199926`*^9, 3.577418122409625*^9}, 3.577418669198986*^9, 
   3.5774188710321407`*^9, 3.5784903109167275`*^9, 3.5784904184321165`*^9, 
   3.605978898057622*^9}],

Cell[BoxData[
 InterpretationBox[
  RowBox[{
  "0.5242057259566355`", "\[InvisibleSpace]", "\<\" \"\>", 
   "\[InvisibleSpace]", "1.9379194320462116`"}],
  SequenceForm[0.5242057259566355, " ", 1.9379194320462116`],
  Editable->False]], "Print",
 CellChangeTimes->{
  3.5773538710762143`*^9, 3.577417923930476*^9, 3.577418061865918*^9, {
   3.5774181042199926`*^9, 3.577418122409625*^9}, 3.577418669198986*^9, 
   3.5774188710321407`*^9, 3.5784903109167275`*^9, 3.5784904184321165`*^9, 
   3.6059788980732217`*^9}],

Cell[BoxData[
 InterpretationBox[
  RowBox[{
  "0.34415980710284005`", "\[InvisibleSpace]", "\<\" \"\>", 
   "\[InvisibleSpace]", "2.106560485898586`"}],
  SequenceForm[0.34415980710284005`, " ", 2.106560485898586],
  Editable->False]], "Print",
 CellChangeTimes->{
  3.5773538710762143`*^9, 3.577417923930476*^9, 3.577418061865918*^9, {
   3.5774181042199926`*^9, 3.577418122409625*^9}, 3.577418669198986*^9, 
   3.5774188710321407`*^9, 3.5784903109167275`*^9, 3.5784904184321165`*^9, 
   3.6059788980888214`*^9}],

Cell[BoxData[
 InterpretationBox[
  RowBox[{
  "0.41410228320242143`", "\[InvisibleSpace]", "\<\" \"\>", 
   "\[InvisibleSpace]", "2.316650988710964`"}],
  SequenceForm[0.41410228320242143`, " ", 2.316650988710964],
  Editable->False]], "Print",
 CellChangeTimes->{
  3.5773538710762143`*^9, 3.577417923930476*^9, 3.577418061865918*^9, {
   3.5774181042199926`*^9, 3.577418122409625*^9}, 3.577418669198986*^9, 
   3.5774188710321407`*^9, 3.5784903109167275`*^9, 3.5784904184321165`*^9, 
   3.6059788981044216`*^9}],

Cell[BoxData[
 InterpretationBox[
  RowBox[{
  "0.45594738421556086`", "\[InvisibleSpace]", "\<\" \"\>", 
   "\[InvisibleSpace]", "1.5217848561454559`"}],
  SequenceForm[0.45594738421556086`, " ", 1.5217848561454559`],
  Editable->False]], "Print",
 CellChangeTimes->{
  3.5773538710762143`*^9, 3.577417923930476*^9, 3.577418061865918*^9, {
   3.5774181042199926`*^9, 3.577418122409625*^9}, 3.577418669198986*^9, 
   3.5774188710321407`*^9, 3.5784903109167275`*^9, 3.5784904184321165`*^9, 
   3.605978898120022*^9}],

Cell[BoxData[
 InterpretationBox[
  RowBox[{
  "0.3024726303525336`", "\[InvisibleSpace]", "\<\" \"\>", 
   "\[InvisibleSpace]", "2.454873242951001`"}],
  SequenceForm[0.3024726303525336, " ", 2.454873242951001],
  Editable->False]], "Print",
 CellChangeTimes->{
  3.5773538710762143`*^9, 3.577417923930476*^9, 3.577418061865918*^9, {
   3.5774181042199926`*^9, 3.577418122409625*^9}, 3.577418669198986*^9, 
   3.5774188710321407`*^9, 3.5784903109167275`*^9, 3.5784904184321165`*^9, 
   3.605978898135622*^9}],

Cell[BoxData[
 InterpretationBox[
  RowBox[{
  "0.28573950677867094`", "\[InvisibleSpace]", "\<\" \"\>", 
   "\[InvisibleSpace]", "2.1206900729485687`"}],
  SequenceForm[0.28573950677867094`, " ", 2.1206900729485687`],
  Editable->False]], "Print",
 CellChangeTimes->{
  3.5773538710762143`*^9, 3.577417923930476*^9, 3.577418061865918*^9, {
   3.5774181042199926`*^9, 3.577418122409625*^9}, 3.577418669198986*^9, 
   3.5774188710321407`*^9, 3.5784903109167275`*^9, 3.5784904184321165`*^9, 
   3.6059788981512218`*^9}],

Cell[BoxData[
 InterpretationBox[
  RowBox[{
  "0.23040218242668248`", "\[InvisibleSpace]", "\<\" \"\>", 
   "\[InvisibleSpace]", "2.076785605084474`"}],
  SequenceForm[0.23040218242668248`, " ", 2.076785605084474],
  Editable->False]], "Print",
 CellChangeTimes->{
  3.5773538710762143`*^9, 3.577417923930476*^9, 3.577418061865918*^9, {
   3.5774181042199926`*^9, 3.577418122409625*^9}, 3.577418669198986*^9, 
   3.5774188710321407`*^9, 3.5784903109167275`*^9, 3.5784904184321165`*^9, 
   3.6059788981668215`*^9}],

Cell[BoxData[
 InterpretationBox[
  RowBox[{
  "0.689372648628977`", "\[InvisibleSpace]", "\<\" \"\>", "\[InvisibleSpace]",
    "1.757783110267896`"}],
  SequenceForm[0.689372648628977, " ", 1.757783110267896],
  Editable->False]], "Print",
 CellChangeTimes->{
  3.5773538710762143`*^9, 3.577417923930476*^9, 3.577418061865918*^9, {
   3.5774181042199926`*^9, 3.577418122409625*^9}, 3.577418669198986*^9, 
   3.5774188710321407`*^9, 3.5784903109167275`*^9, 3.5784904184321165`*^9, 
   3.6059788981824217`*^9}],

Cell[BoxData[
 InterpretationBox[
  RowBox[{
  "0.15569470255402806`", "\[InvisibleSpace]", "\<\" \"\>", 
   "\[InvisibleSpace]", "2.147591782840085`"}],
  SequenceForm[0.15569470255402806`, " ", 2.147591782840085],
  Editable->False]], "Print",
 CellChangeTimes->{
  3.5773538710762143`*^9, 3.577417923930476*^9, 3.577418061865918*^9, {
   3.5774181042199926`*^9, 3.577418122409625*^9}, 3.577418669198986*^9, 
   3.5774188710321407`*^9, 3.5784903109167275`*^9, 3.5784904184321165`*^9, 
   3.605978898198022*^9}],

Cell[BoxData[
 InterpretationBox[
  RowBox[{
  "0.13284102280772853`", "\[InvisibleSpace]", "\<\" \"\>", 
   "\[InvisibleSpace]", "2.4223865326754463`"}],
  SequenceForm[0.13284102280772853`, " ", 2.4223865326754463`],
  Editable->False]], "Print",
 CellChangeTimes->{
  3.5773538710762143`*^9, 3.577417923930476*^9, 3.577418061865918*^9, {
   3.5774181042199926`*^9, 3.577418122409625*^9}, 3.577418669198986*^9, 
   3.5774188710321407`*^9, 3.5784903109167275`*^9, 3.5784904184321165`*^9, 
   3.6059788982292223`*^9}],

Cell[BoxData[
 InterpretationBox[
  RowBox[{
  "0.6418108931146936`", "\[InvisibleSpace]", "\<\" \"\>", 
   "\[InvisibleSpace]", "1.921608873024584`"}],
  SequenceForm[0.6418108931146936, " ", 1.921608873024584],
  Editable->False]], "Print",
 CellChangeTimes->{
  3.5773538710762143`*^9, 3.577417923930476*^9, 3.577418061865918*^9, {
   3.5774181042199926`*^9, 3.577418122409625*^9}, 3.577418669198986*^9, 
   3.5774188710321407`*^9, 3.5784903109167275`*^9, 3.5784904184321165`*^9, 
   3.605978898244822*^9}],

Cell[BoxData[
 InterpretationBox[
  RowBox[{
  "0.19814831256138554`", "\[InvisibleSpace]", "\<\" \"\>", 
   "\[InvisibleSpace]", "3.2305365027043176`"}],
  SequenceForm[0.19814831256138554`, " ", 3.2305365027043176`],
  Editable->False]], "Print",
 CellChangeTimes->{
  3.5773538710762143`*^9, 3.577417923930476*^9, 3.577418061865918*^9, {
   3.5774181042199926`*^9, 3.577418122409625*^9}, 3.577418669198986*^9, 
   3.5774188710321407`*^9, 3.5784903109167275`*^9, 3.5784904184321165`*^9, 
   3.6059788982604218`*^9}],

Cell[BoxData[
 InterpretationBox[
  RowBox[{
  "0.406311344360758`", "\[InvisibleSpace]", "\<\" \"\>", "\[InvisibleSpace]",
    "2.0661681930467277`"}],
  SequenceForm[0.406311344360758, " ", 2.0661681930467277`],
  Editable->False]], "Print",
 CellChangeTimes->{
  3.5773538710762143`*^9, 3.577417923930476*^9, 3.577418061865918*^9, {
   3.5774181042199926`*^9, 3.577418122409625*^9}, 3.577418669198986*^9, 
   3.5774188710321407`*^9, 3.5784903109167275`*^9, 3.5784904184321165`*^9, 
   3.605978898276022*^9}],

Cell[BoxData[
 InterpretationBox[
  RowBox[{
  "0.10825032170132001`", "\[InvisibleSpace]", "\<\" \"\>", 
   "\[InvisibleSpace]", "3.377726406132041`"}],
  SequenceForm[0.10825032170132001`, " ", 3.377726406132041],
  Editable->False]], "Print",
 CellChangeTimes->{
  3.5773538710762143`*^9, 3.577417923930476*^9, 3.577418061865918*^9, {
   3.5774181042199926`*^9, 3.577418122409625*^9}, 3.577418669198986*^9, 
   3.5774188710321407`*^9, 3.5784903109167275`*^9, 3.5784904184321165`*^9, 
   3.605978898307222*^9}],

Cell[BoxData[
 InterpretationBox[
  RowBox[{
  "0.1681664722677014`", "\[InvisibleSpace]", "\<\" \"\>", 
   "\[InvisibleSpace]", "2.691572540921586`"}],
  SequenceForm[0.1681664722677014, " ", 2.691572540921586],
  Editable->False]], "Print",
 CellChangeTimes->{
  3.5773538710762143`*^9, 3.577417923930476*^9, 3.577418061865918*^9, {
   3.5774181042199926`*^9, 3.577418122409625*^9}, 3.577418669198986*^9, 
   3.5774188710321407`*^9, 3.5784903109167275`*^9, 3.5784904184321165`*^9, 
   3.605978898322822*^9}],

Cell[BoxData[
 InterpretationBox[
  RowBox[{
  "0.2783268126927163`", "\[InvisibleSpace]", "\<\" \"\>", 
   "\[InvisibleSpace]", "2.335889643326544`"}],
  SequenceForm[0.2783268126927163, " ", 2.335889643326544],
  Editable->False]], "Print",
 CellChangeTimes->{
  3.5773538710762143`*^9, 3.577417923930476*^9, 3.577418061865918*^9, {
   3.5774181042199926`*^9, 3.577418122409625*^9}, 3.577418669198986*^9, 
   3.5774188710321407`*^9, 3.5784903109167275`*^9, 3.5784904184321165`*^9, 
   3.605978898338422*^9}],

Cell[BoxData[
 InterpretationBox[
  RowBox[{
  "5.7927478878002746`*^29", "\[InvisibleSpace]", "\<\" \"\>", 
   "\[InvisibleSpace]", "0.9872661425426836`"}],
  SequenceForm[5.7927478878002746`*^29, " ", 0.9872661425426836],
  Editable->False]], "Print",
 CellChangeTimes->{
  3.5773538710762143`*^9, 3.577417923930476*^9, 3.577418061865918*^9, {
   3.5774181042199926`*^9, 3.577418122409625*^9}, 3.577418669198986*^9, 
   3.5774188710321407`*^9, 3.5784903109167275`*^9, 3.5784904184321165`*^9, 
   3.605978898354022*^9}],

Cell[BoxData[
 InterpretationBox[
  RowBox[{
  "0.12347399569923934`", "\[InvisibleSpace]", "\<\" \"\>", 
   "\[InvisibleSpace]", "3.2472945488304648`"}],
  SequenceForm[0.12347399569923934`, " ", 3.2472945488304648`],
  Editable->False]], "Print",
 CellChangeTimes->{
  3.5773538710762143`*^9, 3.577417923930476*^9, 3.577418061865918*^9, {
   3.5774181042199926`*^9, 3.577418122409625*^9}, 3.577418669198986*^9, 
   3.5774188710321407`*^9, 3.5784903109167275`*^9, 3.5784904184321165`*^9, 
   3.605978898369622*^9}],

Cell[BoxData[
 InterpretationBox[
  RowBox[{
  "0.3803738442579174`", "\[InvisibleSpace]", "\<\" \"\>", 
   "\[InvisibleSpace]", "2.077607839753586`"}],
  SequenceForm[0.3803738442579174, " ", 2.077607839753586],
  Editable->False]], "Print",
 CellChangeTimes->{
  3.5773538710762143`*^9, 3.577417923930476*^9, 3.577418061865918*^9, {
   3.5774181042199926`*^9, 3.577418122409625*^9}, 3.577418669198986*^9, 
   3.5774188710321407`*^9, 3.5784903109167275`*^9, 3.5784904184321165`*^9, 
   3.6059788983852224`*^9}],

Cell[BoxData[
 InterpretationBox[
  RowBox[{
  "0.1616961998926068`", "\[InvisibleSpace]", "\<\" \"\>", 
   "\[InvisibleSpace]", "2.0243379668299477`"}],
  SequenceForm[0.1616961998926068, " ", 2.0243379668299477`],
  Editable->False]], "Print",
 CellChangeTimes->{
  3.5773538710762143`*^9, 3.577417923930476*^9, 3.577418061865918*^9, {
   3.5774181042199926`*^9, 3.577418122409625*^9}, 3.577418669198986*^9, 
   3.5774188710321407`*^9, 3.5784903109167275`*^9, 3.5784904184321165`*^9, 
   3.605978898400822*^9}],

Cell[BoxData[
 InterpretationBox[
  RowBox[{
  "0.17443365235047414`", "\[InvisibleSpace]", "\<\" \"\>", 
   "\[InvisibleSpace]", "2.3435378770333646`"}],
  SequenceForm[0.17443365235047414`, " ", 2.3435378770333646`],
  Editable->False]], "Print",
 CellChangeTimes->{
  3.5773538710762143`*^9, 3.577417923930476*^9, 3.577418061865918*^9, {
   3.5774181042199926`*^9, 3.577418122409625*^9}, 3.577418669198986*^9, 
   3.5774188710321407`*^9, 3.5784903109167275`*^9, 3.5784904184321165`*^9, 
   3.6059788984164224`*^9}],

Cell[BoxData[
 InterpretationBox[
  RowBox[{
  "0.38254982118295694`", "\[InvisibleSpace]", "\<\" \"\>", 
   "\[InvisibleSpace]", "1.8177559597390487`"}],
  SequenceForm[0.38254982118295694`, " ", 1.8177559597390487`],
  Editable->False]], "Print",
 CellChangeTimes->{
  3.5773538710762143`*^9, 3.577417923930476*^9, 3.577418061865918*^9, {
   3.5774181042199926`*^9, 3.577418122409625*^9}, 3.577418669198986*^9, 
   3.5774188710321407`*^9, 3.5784903109167275`*^9, 3.5784904184321165`*^9, 
   3.605978898432022*^9}],

Cell[BoxData[
 InterpretationBox[
  RowBox[{
  "0.09347690582831784`", "\[InvisibleSpace]", "\<\" \"\>", 
   "\[InvisibleSpace]", "2.9321229924324523`"}],
  SequenceForm[0.09347690582831784, " ", 2.9321229924324523`],
  Editable->False]], "Print",
 CellChangeTimes->{
  3.5773538710762143`*^9, 3.577417923930476*^9, 3.577418061865918*^9, {
   3.5774181042199926`*^9, 3.577418122409625*^9}, 3.577418669198986*^9, 
   3.5774188710321407`*^9, 3.5784903109167275`*^9, 3.5784904184321165`*^9, 
   3.6059788984476223`*^9}],

Cell[BoxData[
 InterpretationBox[
  RowBox[{
  "0.23347380510222504`", "\[InvisibleSpace]", "\<\" \"\>", 
   "\[InvisibleSpace]", "2.4575326026594606`"}],
  SequenceForm[0.23347380510222504`, " ", 2.4575326026594606`],
  Editable->False]], "Print",
 CellChangeTimes->{
  3.5773538710762143`*^9, 3.577417923930476*^9, 3.577418061865918*^9, {
   3.5774181042199926`*^9, 3.577418122409625*^9}, 3.577418669198986*^9, 
   3.5774188710321407`*^9, 3.5784903109167275`*^9, 3.5784904184321165`*^9, 
   3.6059788984632225`*^9}],

Cell[BoxData[
 InterpretationBox[
  RowBox[{
  "0.3194721906941874`", "\[InvisibleSpace]", "\<\" \"\>", 
   "\[InvisibleSpace]", "2.241322433246216`"}],
  SequenceForm[0.3194721906941874, " ", 2.241322433246216],
  Editable->False]], "Print",
 CellChangeTimes->{
  3.5773538710762143`*^9, 3.577417923930476*^9, 3.577418061865918*^9, {
   3.5774181042199926`*^9, 3.577418122409625*^9}, 3.577418669198986*^9, 
   3.5774188710321407`*^9, 3.5784903109167275`*^9, 3.5784904184321165`*^9, 
   3.6059788984788227`*^9}],

Cell[BoxData[
 InterpretationBox[
  RowBox[{
  "6.3969539368822`*^29", "\[InvisibleSpace]", "\<\" \"\>", 
   "\[InvisibleSpace]", "1.006012962408004`"}],
  SequenceForm[6.3969539368822*^29, " ", 1.006012962408004],
  Editable->False]], "Print",
 CellChangeTimes->{
  3.5773538710762143`*^9, 3.577417923930476*^9, 3.577418061865918*^9, {
   3.5774181042199926`*^9, 3.577418122409625*^9}, 3.577418669198986*^9, 
   3.5774188710321407`*^9, 3.5784903109167275`*^9, 3.5784904184321165`*^9, 
   3.605978898510022*^9}],

Cell[BoxData[
 InterpretationBox[
  RowBox[{
  "0.4648854416096073`", "\[InvisibleSpace]", "\<\" \"\>", 
   "\[InvisibleSpace]", "1.4258993392151842`"}],
  SequenceForm[0.4648854416096073, " ", 1.4258993392151842`],
  Editable->False]], "Print",
 CellChangeTimes->{
  3.5773538710762143`*^9, 3.577417923930476*^9, 3.577418061865918*^9, {
   3.5774181042199926`*^9, 3.577418122409625*^9}, 3.577418669198986*^9, 
   3.5774188710321407`*^9, 3.5784903109167275`*^9, 3.5784904184321165`*^9, 
   3.6059788985256224`*^9}],

Cell[BoxData[
 InterpretationBox[
  RowBox[{
  "0.7251249611280857`", "\[InvisibleSpace]", "\<\" \"\>", 
   "\[InvisibleSpace]", "3.0667813969754847`"}],
  SequenceForm[0.7251249611280857, " ", 3.0667813969754847`],
  Editable->False]], "Print",
 CellChangeTimes->{
  3.5773538710762143`*^9, 3.577417923930476*^9, 3.577418061865918*^9, {
   3.5774181042199926`*^9, 3.577418122409625*^9}, 3.577418669198986*^9, 
   3.5774188710321407`*^9, 3.5784903109167275`*^9, 3.5784904184321165`*^9, 
   3.6059788985412226`*^9}],

Cell[BoxData[
 InterpretationBox[
  RowBox[{
  "0.4113627227624979`", "\[InvisibleSpace]", "\<\" \"\>", 
   "\[InvisibleSpace]", "1.7806893588367505`"}],
  SequenceForm[0.4113627227624979, " ", 1.7806893588367505`],
  Editable->False]], "Print",
 CellChangeTimes->{
  3.5773538710762143`*^9, 3.577417923930476*^9, 3.577418061865918*^9, {
   3.5774181042199926`*^9, 3.577418122409625*^9}, 3.577418669198986*^9, 
   3.5774188710321407`*^9, 3.5784903109167275`*^9, 3.5784904184321165`*^9, 
   3.6059788985568223`*^9}],

Cell[BoxData[
 InterpretationBox[
  RowBox[{
  "0.40224943749996944`", "\[InvisibleSpace]", "\<\" \"\>", 
   "\[InvisibleSpace]", "1.4625238853851608`"}],
  SequenceForm[0.40224943749996944`, " ", 1.4625238853851608`],
  Editable->False]], "Print",
 CellChangeTimes->{
  3.5773538710762143`*^9, 3.577417923930476*^9, 3.577418061865918*^9, {
   3.5774181042199926`*^9, 3.577418122409625*^9}, 3.577418669198986*^9, 
   3.5774188710321407`*^9, 3.5784903109167275`*^9, 3.5784904184321165`*^9, 
   3.6059788985724225`*^9}],

Cell[BoxData[
 InterpretationBox[
  RowBox[{
  "0.27152116993222397`", "\[InvisibleSpace]", "\<\" \"\>", 
   "\[InvisibleSpace]", "2.978883081058839`"}],
  SequenceForm[0.27152116993222397`, " ", 2.978883081058839],
  Editable->False]], "Print",
 CellChangeTimes->{
  3.5773538710762143`*^9, 3.577417923930476*^9, 3.577418061865918*^9, {
   3.5774181042199926`*^9, 3.577418122409625*^9}, 3.577418669198986*^9, 
   3.5774188710321407`*^9, 3.5784903109167275`*^9, 3.5784904184321165`*^9, 
   3.6059788985880227`*^9}],

Cell[BoxData[
 InterpretationBox[
  RowBox[{
  "0.23037485829610482`", "\[InvisibleSpace]", "\<\" \"\>", 
   "\[InvisibleSpace]", "2.008149920037656`"}],
  SequenceForm[0.23037485829610482`, " ", 2.008149920037656],
  Editable->False]], "Print",
 CellChangeTimes->{
  3.5773538710762143`*^9, 3.577417923930476*^9, 3.577418061865918*^9, {
   3.5774181042199926`*^9, 3.577418122409625*^9}, 3.577418669198986*^9, 
   3.5774188710321407`*^9, 3.5784903109167275`*^9, 3.5784904184321165`*^9, 
   3.6059788986036224`*^9}],

Cell[BoxData[
 InterpretationBox[
  RowBox[{
  "0.2787315600083487`", "\[InvisibleSpace]", "\<\" \"\>", 
   "\[InvisibleSpace]", "1.9100232038308238`"}],
  SequenceForm[0.2787315600083487, " ", 1.9100232038308238`],
  Editable->False]], "Print",
 CellChangeTimes->{
  3.5773538710762143`*^9, 3.577417923930476*^9, 3.577418061865918*^9, {
   3.5774181042199926`*^9, 3.577418122409625*^9}, 3.577418669198986*^9, 
   3.5774188710321407`*^9, 3.5784903109167275`*^9, 3.5784904184321165`*^9, 
   3.6059788986192226`*^9}],

Cell[BoxData[
 InterpretationBox[
  RowBox[{
  "0.31502079199964955`", "\[InvisibleSpace]", "\<\" \"\>", 
   "\[InvisibleSpace]", "1.6608344945437823`"}],
  SequenceForm[0.31502079199964955`, " ", 1.6608344945437823`],
  Editable->False]], "Print",
 CellChangeTimes->{
  3.5773538710762143`*^9, 3.577417923930476*^9, 3.577418061865918*^9, {
   3.5774181042199926`*^9, 3.577418122409625*^9}, 3.577418669198986*^9, 
   3.5774188710321407`*^9, 3.5784903109167275`*^9, 3.5784904184321165`*^9, 
   3.605978898634823*^9}],

Cell[BoxData[
 InterpretationBox[
  RowBox[{
  "0.4738419583539871`", "\[InvisibleSpace]", "\<\" \"\>", 
   "\[InvisibleSpace]", "1.9845555889867699`"}],
  SequenceForm[0.4738419583539871, " ", 1.9845555889867699`],
  Editable->False]], "Print",
 CellChangeTimes->{
  3.5773538710762143`*^9, 3.577417923930476*^9, 3.577418061865918*^9, {
   3.5774181042199926`*^9, 3.577418122409625*^9}, 3.577418669198986*^9, 
   3.5774188710321407`*^9, 3.5784903109167275`*^9, 3.5784904184321165`*^9, 
   3.605978898650423*^9}],

Cell[BoxData[
 InterpretationBox[
  RowBox[{
  "0.7222259531203744`", "\[InvisibleSpace]", "\<\" \"\>", 
   "\[InvisibleSpace]", "1.581799216241774`"}],
  SequenceForm[0.7222259531203744, " ", 1.581799216241774],
  Editable->False]], "Print",
 CellChangeTimes->{
  3.5773538710762143`*^9, 3.577417923930476*^9, 3.577418061865918*^9, {
   3.5774181042199926`*^9, 3.577418122409625*^9}, 3.577418669198986*^9, 
   3.5774188710321407`*^9, 3.5784903109167275`*^9, 3.5784904184321165`*^9, 
   3.605978898666023*^9}],

Cell[BoxData[
 InterpretationBox[
  RowBox[{
  "0.7168059564569218`", "\[InvisibleSpace]", "\<\" \"\>", 
   "\[InvisibleSpace]", "1.4871331880466607`"}],
  SequenceForm[0.7168059564569218, " ", 1.4871331880466607`],
  Editable->False]], "Print",
 CellChangeTimes->{
  3.5773538710762143`*^9, 3.577417923930476*^9, 3.577418061865918*^9, {
   3.5774181042199926`*^9, 3.577418122409625*^9}, 3.577418669198986*^9, 
   3.5774188710321407`*^9, 3.5784903109167275`*^9, 3.5784904184321165`*^9, 
   3.6059788986816225`*^9}],

Cell[BoxData[
 InterpretationBox[
  RowBox[{
  "0.3176736596457001`", "\[InvisibleSpace]", "\<\" \"\>", 
   "\[InvisibleSpace]", "1.456476951897034`"}],
  SequenceForm[0.3176736596457001, " ", 1.456476951897034],
  Editable->False]], "Print",
 CellChangeTimes->{
  3.5773538710762143`*^9, 3.577417923930476*^9, 3.577418061865918*^9, {
   3.5774181042199926`*^9, 3.577418122409625*^9}, 3.577418669198986*^9, 
   3.5774188710321407`*^9, 3.5784903109167275`*^9, 3.5784904184321165`*^9, 
   3.6059788986972227`*^9}],

Cell[BoxData[
 InterpretationBox[
  RowBox[{
  "0.45244265831782937`", "\[InvisibleSpace]", "\<\" \"\>", 
   "\[InvisibleSpace]", "1.5950084302741867`"}],
  SequenceForm[0.45244265831782937`, " ", 1.5950084302741867`],
  Editable->False]], "Print",
 CellChangeTimes->{
  3.5773538710762143`*^9, 3.577417923930476*^9, 3.577418061865918*^9, {
   3.5774181042199926`*^9, 3.577418122409625*^9}, 3.577418669198986*^9, 
   3.5774188710321407`*^9, 3.5784903109167275`*^9, 3.5784904184321165`*^9, 
   3.605978898712823*^9}],

Cell[BoxData[
 InterpretationBox[
  RowBox[{
  "0.43548701532859807`", "\[InvisibleSpace]", "\<\" \"\>", 
   "\[InvisibleSpace]", "1.992254100624263`"}],
  SequenceForm[0.43548701532859807`, " ", 1.992254100624263],
  Editable->False]], "Print",
 CellChangeTimes->{
  3.5773538710762143`*^9, 3.577417923930476*^9, 3.577418061865918*^9, {
   3.5774181042199926`*^9, 3.577418122409625*^9}, 3.577418669198986*^9, 
   3.5774188710321407`*^9, 3.5784903109167275`*^9, 3.5784904184321165`*^9, 
   3.605978898728423*^9}],

Cell[BoxData[
 InterpretationBox[
  RowBox[{
  "0.33454740557956625`", "\[InvisibleSpace]", "\<\" \"\>", 
   "\[InvisibleSpace]", "2.2075614409147395`"}],
  SequenceForm[0.33454740557956625`, " ", 2.2075614409147395`],
  Editable->False]], "Print",
 CellChangeTimes->{
  3.5773538710762143`*^9, 3.577417923930476*^9, 3.577418061865918*^9, {
   3.5774181042199926`*^9, 3.577418122409625*^9}, 3.577418669198986*^9, 
   3.5774188710321407`*^9, 3.5784903109167275`*^9, 3.5784904184321165`*^9, 
   3.605978898744023*^9}],

Cell[BoxData[
 InterpretationBox[
  RowBox[{
  "0.13760398815372796`", "\[InvisibleSpace]", "\<\" \"\>", 
   "\[InvisibleSpace]", "2.454854100500501`"}],
  SequenceForm[0.13760398815372796`, " ", 2.454854100500501],
  Editable->False]], "Print",
 CellChangeTimes->{
  3.5773538710762143`*^9, 3.577417923930476*^9, 3.577418061865918*^9, {
   3.5774181042199926`*^9, 3.577418122409625*^9}, 3.577418669198986*^9, 
   3.5774188710321407`*^9, 3.5784903109167275`*^9, 3.5784904184321165`*^9, 
   3.605978898775223*^9}],

Cell[BoxData[
 InterpretationBox[
  RowBox[{
  "0.4183117188762235`", "\[InvisibleSpace]", "\<\" \"\>", 
   "\[InvisibleSpace]", "1.704830833652612`"}],
  SequenceForm[0.4183117188762235, " ", 1.704830833652612],
  Editable->False]], "Print",
 CellChangeTimes->{
  3.5773538710762143`*^9, 3.577417923930476*^9, 3.577418061865918*^9, {
   3.5774181042199926`*^9, 3.577418122409625*^9}, 3.577418669198986*^9, 
   3.5774188710321407`*^9, 3.5784903109167275`*^9, 3.5784904184321165`*^9, 
   3.605978898790823*^9}],

Cell[BoxData[
 InterpretationBox[
  RowBox[{
  "0.4709229085595005`", "\[InvisibleSpace]", "\<\" \"\>", 
   "\[InvisibleSpace]", "1.8313683534256928`"}],
  SequenceForm[0.4709229085595005, " ", 1.8313683534256928`],
  Editable->False]], "Print",
 CellChangeTimes->{
  3.5773538710762143`*^9, 3.577417923930476*^9, 3.577418061865918*^9, {
   3.5774181042199926`*^9, 3.577418122409625*^9}, 3.577418669198986*^9, 
   3.5774188710321407`*^9, 3.5784903109167275`*^9, 3.5784904184321165`*^9, 
   3.605978898806423*^9}],

Cell[BoxData[
 InterpretationBox[
  RowBox[{
  "0.25383953357615086`", "\[InvisibleSpace]", "\<\" \"\>", 
   "\[InvisibleSpace]", "1.5154619535142424`"}],
  SequenceForm[0.25383953357615086`, " ", 1.5154619535142424`],
  Editable->False]], "Print",
 CellChangeTimes->{
  3.5773538710762143`*^9, 3.577417923930476*^9, 3.577418061865918*^9, {
   3.5774181042199926`*^9, 3.577418122409625*^9}, 3.577418669198986*^9, 
   3.5774188710321407`*^9, 3.5784903109167275`*^9, 3.5784904184321165`*^9, 
   3.605978898822023*^9}],

Cell[BoxData[
 InterpretationBox[
  RowBox[{
  "0.15325032247946704`", "\[InvisibleSpace]", "\<\" \"\>", 
   "\[InvisibleSpace]", "2.1515919631307527`"}],
  SequenceForm[0.15325032247946704`, " ", 2.1515919631307527`],
  Editable->False]], "Print",
 CellChangeTimes->{
  3.5773538710762143`*^9, 3.577417923930476*^9, 3.577418061865918*^9, {
   3.5774181042199926`*^9, 3.577418122409625*^9}, 3.577418669198986*^9, 
   3.5774188710321407`*^9, 3.5784903109167275`*^9, 3.5784904184321165`*^9, 
   3.6059788988376226`*^9}],

Cell[BoxData[
 InterpretationBox[
  RowBox[{
  "0.41169946683291264`", "\[InvisibleSpace]", "\<\" \"\>", 
   "\[InvisibleSpace]", "1.7142972706217858`"}],
  SequenceForm[0.41169946683291264`, " ", 1.7142972706217858`],
  Editable->False]], "Print",
 CellChangeTimes->{
  3.5773538710762143`*^9, 3.577417923930476*^9, 3.577418061865918*^9, {
   3.5774181042199926`*^9, 3.577418122409625*^9}, 3.577418669198986*^9, 
   3.5774188710321407`*^9, 3.5784903109167275`*^9, 3.5784904184321165`*^9, 
   3.605978898853223*^9}],

Cell[BoxData[
 InterpretationBox[
  RowBox[{
  "0.5785122539927081`", "\[InvisibleSpace]", "\<\" \"\>", 
   "\[InvisibleSpace]", "2.6640876879751145`"}],
  SequenceForm[0.5785122539927081, " ", 2.6640876879751145`],
  Editable->False]], "Print",
 CellChangeTimes->{
  3.5773538710762143`*^9, 3.577417923930476*^9, 3.577418061865918*^9, {
   3.5774181042199926`*^9, 3.577418122409625*^9}, 3.577418669198986*^9, 
   3.5774188710321407`*^9, 3.5784903109167275`*^9, 3.5784904184321165`*^9, 
   3.605978898868823*^9}],

Cell[BoxData[
 InterpretationBox[
  RowBox[{
  "0.3998988863495892`", "\[InvisibleSpace]", "\<\" \"\>", 
   "\[InvisibleSpace]", "1.867652071128034`"}],
  SequenceForm[0.3998988863495892, " ", 1.867652071128034],
  Editable->False]], "Print",
 CellChangeTimes->{
  3.5773538710762143`*^9, 3.577417923930476*^9, 3.577418061865918*^9, {
   3.5774181042199926`*^9, 3.577418122409625*^9}, 3.577418669198986*^9, 
   3.5774188710321407`*^9, 3.5784903109167275`*^9, 3.5784904184321165`*^9, 
   3.6059788988844233`*^9}],

Cell[BoxData[
 InterpretationBox[
  RowBox[{
  "0.2691128869824059`", "\[InvisibleSpace]", "\<\" \"\>", 
   "\[InvisibleSpace]", "2.308662828081472`"}],
  SequenceForm[0.2691128869824059, " ", 2.308662828081472],
  Editable->False]], "Print",
 CellChangeTimes->{
  3.5773538710762143`*^9, 3.577417923930476*^9, 3.577418061865918*^9, {
   3.5774181042199926`*^9, 3.577418122409625*^9}, 3.577418669198986*^9, 
   3.5774188710321407`*^9, 3.5784903109167275`*^9, 3.5784904184321165`*^9, 
   3.6059788989000235`*^9}],

Cell[BoxData[
 InterpretationBox[
  RowBox[{
  "0.14481121031538702`", "\[InvisibleSpace]", "\<\" \"\>", 
   "\[InvisibleSpace]", "2.5962002778207984`"}],
  SequenceForm[0.14481121031538702`, " ", 2.5962002778207984`],
  Editable->False]], "Print",
 CellChangeTimes->{
  3.5773538710762143`*^9, 3.577417923930476*^9, 3.577418061865918*^9, {
   3.5774181042199926`*^9, 3.577418122409625*^9}, 3.577418669198986*^9, 
   3.5774188710321407`*^9, 3.5784903109167275`*^9, 3.5784904184321165`*^9, 
   3.605978898915623*^9}],

Cell[BoxData[
 InterpretationBox[
  RowBox[{
  "0.14887640432937138`", "\[InvisibleSpace]", "\<\" \"\>", 
   "\[InvisibleSpace]", "2.2415127398783974`"}],
  SequenceForm[0.14887640432937138`, " ", 2.2415127398783974`],
  Editable->False]], "Print",
 CellChangeTimes->{
  3.5773538710762143`*^9, 3.577417923930476*^9, 3.577418061865918*^9, {
   3.5774181042199926`*^9, 3.577418122409625*^9}, 3.577418669198986*^9, 
   3.5774188710321407`*^9, 3.5784903109167275`*^9, 3.5784904184321165`*^9, 
   3.605978898931223*^9}],

Cell[BoxData[
 InterpretationBox[
  RowBox[{
  "0.3895071110531581`", "\[InvisibleSpace]", "\<\" \"\>", 
   "\[InvisibleSpace]", "1.615391931374725`"}],
  SequenceForm[0.3895071110531581, " ", 1.615391931374725],
  Editable->False]], "Print",
 CellChangeTimes->{
  3.5773538710762143`*^9, 3.577417923930476*^9, 3.577418061865918*^9, {
   3.5774181042199926`*^9, 3.577418122409625*^9}, 3.577418669198986*^9, 
   3.5774188710321407`*^9, 3.5784903109167275`*^9, 3.5784904184321165`*^9, 
   3.605978898946823*^9}],

Cell[BoxData[
 InterpretationBox[
  RowBox[{
  "0.26614055221461236`", "\[InvisibleSpace]", "\<\" \"\>", 
   "\[InvisibleSpace]", "2.0394659025676285`"}],
  SequenceForm[0.26614055221461236`, " ", 2.0394659025676285`],
  Editable->False]], "Print",
 CellChangeTimes->{
  3.5773538710762143`*^9, 3.577417923930476*^9, 3.577418061865918*^9, {
   3.5774181042199926`*^9, 3.577418122409625*^9}, 3.577418669198986*^9, 
   3.5774188710321407`*^9, 3.5784903109167275`*^9, 3.5784904184321165`*^9, 
   3.6059788989624233`*^9}],

Cell[BoxData[
 InterpretationBox[
  RowBox[{
  "0.21736115064994946`", "\[InvisibleSpace]", "\<\" \"\>", 
   "\[InvisibleSpace]", "2.515756673541117`"}],
  SequenceForm[0.21736115064994946`, " ", 2.515756673541117],
  Editable->False]], "Print",
 CellChangeTimes->{
  3.5773538710762143`*^9, 3.577417923930476*^9, 3.577418061865918*^9, {
   3.5774181042199926`*^9, 3.577418122409625*^9}, 3.577418669198986*^9, 
   3.5774188710321407`*^9, 3.5784903109167275`*^9, 3.5784904184321165`*^9, 
   3.6059788989780235`*^9}],

Cell[BoxData[
 InterpretationBox[
  RowBox[{
  "0.21593260798618275`", "\[InvisibleSpace]", "\<\" \"\>", 
   "\[InvisibleSpace]", "2.0242330665266093`"}],
  SequenceForm[0.21593260798618275`, " ", 2.0242330665266093`],
  Editable->False]], "Print",
 CellChangeTimes->{
  3.5773538710762143`*^9, 3.577417923930476*^9, 3.577418061865918*^9, {
   3.5774181042199926`*^9, 3.577418122409625*^9}, 3.577418669198986*^9, 
   3.5774188710321407`*^9, 3.5784903109167275`*^9, 3.5784904184321165`*^9, 
   3.605978899009223*^9}],

Cell[BoxData[
 InterpretationBox[
  RowBox[{
  "0.1251463278353675`", "\[InvisibleSpace]", "\<\" \"\>", 
   "\[InvisibleSpace]", "2.612145945511117`"}],
  SequenceForm[0.1251463278353675, " ", 2.612145945511117],
  Editable->False]], "Print",
 CellChangeTimes->{
  3.5773538710762143`*^9, 3.577417923930476*^9, 3.577418061865918*^9, {
   3.5774181042199926`*^9, 3.577418122409625*^9}, 3.577418669198986*^9, 
   3.5774188710321407`*^9, 3.5784903109167275`*^9, 3.5784904184321165`*^9, 
   3.605978899024823*^9}],

Cell[BoxData[
 InterpretationBox[
  RowBox[{
  "0.18466494805531272`", "\[InvisibleSpace]", "\<\" \"\>", 
   "\[InvisibleSpace]", "2.263847732699507`"}],
  SequenceForm[0.18466494805531272`, " ", 2.263847732699507],
  Editable->False]], "Print",
 CellChangeTimes->{
  3.5773538710762143`*^9, 3.577417923930476*^9, 3.577418061865918*^9, {
   3.5774181042199926`*^9, 3.577418122409625*^9}, 3.577418669198986*^9, 
   3.5774188710321407`*^9, 3.5784903109167275`*^9, 3.5784904184321165`*^9, 
   3.6059788990404234`*^9}],

Cell[BoxData[
 InterpretationBox[
  RowBox[{
  "0.15637024400549368`", "\[InvisibleSpace]", "\<\" \"\>", 
   "\[InvisibleSpace]", "2.5762606196289486`"}],
  SequenceForm[0.15637024400549368`, " ", 2.5762606196289486`],
  Editable->False]], "Print",
 CellChangeTimes->{
  3.5773538710762143`*^9, 3.577417923930476*^9, 3.577418061865918*^9, {
   3.5774181042199926`*^9, 3.577418122409625*^9}, 3.577418669198986*^9, 
   3.5774188710321407`*^9, 3.5784903109167275`*^9, 3.5784904184321165`*^9, 
   3.6059788990560236`*^9}],

Cell[BoxData[
 InterpretationBox[
  RowBox[{
  "0.20971708809770306`", "\[InvisibleSpace]", "\<\" \"\>", 
   "\[InvisibleSpace]", "1.9030485285303838`"}],
  SequenceForm[0.20971708809770306`, " ", 1.9030485285303838`],
  Editable->False]], "Print",
 CellChangeTimes->{
  3.5773538710762143`*^9, 3.577417923930476*^9, 3.577418061865918*^9, {
   3.5774181042199926`*^9, 3.577418122409625*^9}, 3.577418669198986*^9, 
   3.5774188710321407`*^9, 3.5784903109167275`*^9, 3.5784904184321165`*^9, 
   3.6059788990716233`*^9}],

Cell[BoxData[
 InterpretationBox[
  RowBox[{
  "0.1457088633251869`", "\[InvisibleSpace]", "\<\" \"\>", 
   "\[InvisibleSpace]", "2.34004093610601`"}],
  SequenceForm[0.1457088633251869, " ", 2.34004093610601],
  Editable->False]], "Print",
 CellChangeTimes->{
  3.5773538710762143`*^9, 3.577417923930476*^9, 3.577418061865918*^9, {
   3.5774181042199926`*^9, 3.577418122409625*^9}, 3.577418669198986*^9, 
   3.5774188710321407`*^9, 3.5784903109167275`*^9, 3.5784904184321165`*^9, 
   3.605978899087223*^9}],

Cell[BoxData[
 InterpretationBox[
  RowBox[{
  "0.35962265295157575`", "\[InvisibleSpace]", "\<\" \"\>", 
   "\[InvisibleSpace]", "1.9662894148364085`"}],
  SequenceForm[0.35962265295157575`, " ", 1.9662894148364085`],
  Editable->False]], "Print",
 CellChangeTimes->{
  3.5773538710762143`*^9, 3.577417923930476*^9, 3.577418061865918*^9, {
   3.5774181042199926`*^9, 3.577418122409625*^9}, 3.577418669198986*^9, 
   3.5774188710321407`*^9, 3.5784903109167275`*^9, 3.5784904184321165`*^9, 
   3.6059788991028233`*^9}],

Cell[BoxData[
 InterpretationBox[
  RowBox[{
  "0.29045125195680027`", "\[InvisibleSpace]", "\<\" \"\>", 
   "\[InvisibleSpace]", "1.577408799454437`"}],
  SequenceForm[0.29045125195680027`, " ", 1.577408799454437],
  Editable->False]], "Print",
 CellChangeTimes->{
  3.5773538710762143`*^9, 3.577417923930476*^9, 3.577418061865918*^9, {
   3.5774181042199926`*^9, 3.577418122409625*^9}, 3.577418669198986*^9, 
   3.5774188710321407`*^9, 3.5784903109167275`*^9, 3.5784904184321165`*^9, 
   3.6059788991184235`*^9}],

Cell[BoxData[
 InterpretationBox[
  RowBox[{
  "0.15470655357783114`", "\[InvisibleSpace]", "\<\" \"\>", 
   "\[InvisibleSpace]", "2.821782539141247`"}],
  SequenceForm[0.15470655357783114`, " ", 2.821782539141247],
  Editable->False]], "Print",
 CellChangeTimes->{
  3.5773538710762143`*^9, 3.577417923930476*^9, 3.577418061865918*^9, {
   3.5774181042199926`*^9, 3.577418122409625*^9}, 3.577418669198986*^9, 
   3.5774188710321407`*^9, 3.5784903109167275`*^9, 3.5784904184321165`*^9, 
   3.6059788991340237`*^9}],

Cell[BoxData[
 InterpretationBox[
  RowBox[{
  "0.33997522487289356`", "\[InvisibleSpace]", "\<\" \"\>", 
   "\[InvisibleSpace]", "2.7489013318962368`"}],
  SequenceForm[0.33997522487289356`, " ", 2.7489013318962368`],
  Editable->False]], "Print",
 CellChangeTimes->{
  3.5773538710762143`*^9, 3.577417923930476*^9, 3.577418061865918*^9, {
   3.5774181042199926`*^9, 3.577418122409625*^9}, 3.577418669198986*^9, 
   3.5774188710321407`*^9, 3.5784903109167275`*^9, 3.5784904184321165`*^9, 
   3.605978899149624*^9}],

Cell[BoxData[
 InterpretationBox[
  RowBox[{
  "0.26392488733754693`", "\[InvisibleSpace]", "\<\" \"\>", 
   "\[InvisibleSpace]", "2.3556721476493223`"}],
  SequenceForm[0.26392488733754693`, " ", 2.3556721476493223`],
  Editable->False]], "Print",
 CellChangeTimes->{
  3.5773538710762143`*^9, 3.577417923930476*^9, 3.577418061865918*^9, {
   3.5774181042199926`*^9, 3.577418122409625*^9}, 3.577418669198986*^9, 
   3.5774188710321407`*^9, 3.5784903109167275`*^9, 3.5784904184321165`*^9, 
   3.6059788991652236`*^9}],

Cell[BoxData[
 InterpretationBox[
  RowBox[{
  "2.2703373516469057`*^29", "\[InvisibleSpace]", "\<\" \"\>", 
   "\[InvisibleSpace]", "0.9341605365539566`"}],
  SequenceForm[2.2703373516469057`*^29, " ", 0.9341605365539566],
  Editable->False]], "Print",
 CellChangeTimes->{
  3.5773538710762143`*^9, 3.577417923930476*^9, 3.577418061865918*^9, {
   3.5774181042199926`*^9, 3.577418122409625*^9}, 3.577418669198986*^9, 
   3.5774188710321407`*^9, 3.5784903109167275`*^9, 3.5784904184321165`*^9, 
   3.6059788991808233`*^9}],

Cell[BoxData[
 InterpretationBox[
  RowBox[{
  "0.325810371874791`", "\[InvisibleSpace]", "\<\" \"\>", "\[InvisibleSpace]",
    "2.3243398992194497`"}],
  SequenceForm[0.325810371874791, " ", 2.3243398992194497`],
  Editable->False]], "Print",
 CellChangeTimes->{
  3.5773538710762143`*^9, 3.577417923930476*^9, 3.577418061865918*^9, {
   3.5774181042199926`*^9, 3.577418122409625*^9}, 3.577418669198986*^9, 
   3.5774188710321407`*^9, 3.5784903109167275`*^9, 3.5784904184321165`*^9, 
   3.6059788991964235`*^9}],

Cell[BoxData[
 InterpretationBox[
  RowBox[{
  "0.2895717573294295`", "\[InvisibleSpace]", "\<\" \"\>", 
   "\[InvisibleSpace]", "1.8276431894588667`"}],
  SequenceForm[0.2895717573294295, " ", 1.8276431894588667`],
  Editable->False]], "Print",
 CellChangeTimes->{
  3.5773538710762143`*^9, 3.577417923930476*^9, 3.577418061865918*^9, {
   3.5774181042199926`*^9, 3.577418122409625*^9}, 3.577418669198986*^9, 
   3.5774188710321407`*^9, 3.5784903109167275`*^9, 3.5784904184321165`*^9, 
   3.6059788992120237`*^9}],

Cell[BoxData[
 InterpretationBox[
  RowBox[{
  "0.2503807242914109`", "\[InvisibleSpace]", "\<\" \"\>", 
   "\[InvisibleSpace]", "2.1738202656732404`"}],
  SequenceForm[0.2503807242914109, " ", 2.1738202656732404`],
  Editable->False]], "Print",
 CellChangeTimes->{
  3.5773538710762143`*^9, 3.577417923930476*^9, 3.577418061865918*^9, {
   3.5774181042199926`*^9, 3.577418122409625*^9}, 3.577418669198986*^9, 
   3.5774188710321407`*^9, 3.5784903109167275`*^9, 3.5784904184321165`*^9, 
   3.6059788992432237`*^9}],

Cell[BoxData[
 InterpretationBox[
  RowBox[{
  "0.43556665269151534`", "\[InvisibleSpace]", "\<\" \"\>", 
   "\[InvisibleSpace]", "1.84422862304222`"}],
  SequenceForm[0.43556665269151534`, " ", 1.84422862304222],
  Editable->False]], "Print",
 CellChangeTimes->{
  3.5773538710762143`*^9, 3.577417923930476*^9, 3.577418061865918*^9, {
   3.5774181042199926`*^9, 3.577418122409625*^9}, 3.577418669198986*^9, 
   3.5774188710321407`*^9, 3.5784903109167275`*^9, 3.5784904184321165`*^9, 
   3.605978899258824*^9}],

Cell[BoxData[
 InterpretationBox[
  RowBox[{
  "0.23833540863971606`", "\[InvisibleSpace]", "\<\" \"\>", 
   "\[InvisibleSpace]", "2.5561447241700117`"}],
  SequenceForm[0.23833540863971606`, " ", 2.5561447241700117`],
  Editable->False]], "Print",
 CellChangeTimes->{
  3.5773538710762143`*^9, 3.577417923930476*^9, 3.577418061865918*^9, {
   3.5774181042199926`*^9, 3.577418122409625*^9}, 3.577418669198986*^9, 
   3.5774188710321407`*^9, 3.5784903109167275`*^9, 3.5784904184321165`*^9, 
   3.6059788992744236`*^9}],

Cell[BoxData[
 InterpretationBox[
  RowBox[{
  "0.35090261011372764`", "\[InvisibleSpace]", "\<\" \"\>", 
   "\[InvisibleSpace]", "1.952120898699532`"}],
  SequenceForm[0.35090261011372764`, " ", 1.952120898699532],
  Editable->False]], "Print",
 CellChangeTimes->{
  3.5773538710762143`*^9, 3.577417923930476*^9, 3.577418061865918*^9, {
   3.5774181042199926`*^9, 3.577418122409625*^9}, 3.577418669198986*^9, 
   3.5774188710321407`*^9, 3.5784903109167275`*^9, 3.5784904184321165`*^9, 
   3.605978899290024*^9}],

Cell[BoxData[
 InterpretationBox[
  RowBox[{
  "0.2891316845948771`", "\[InvisibleSpace]", "\<\" \"\>", 
   "\[InvisibleSpace]", "1.9398072816393213`"}],
  SequenceForm[0.2891316845948771, " ", 1.9398072816393213`],
  Editable->False]], "Print",
 CellChangeTimes->{
  3.5773538710762143`*^9, 3.577417923930476*^9, 3.577418061865918*^9, {
   3.5774181042199926`*^9, 3.577418122409625*^9}, 3.577418669198986*^9, 
   3.5774188710321407`*^9, 3.5784903109167275`*^9, 3.5784904184321165`*^9, 
   3.605978899305624*^9}],

Cell[BoxData[
 InterpretationBox[
  RowBox[{
  "0.24690061673807145`", "\[InvisibleSpace]", "\<\" \"\>", 
   "\[InvisibleSpace]", "2.3662338703351335`"}],
  SequenceForm[0.24690061673807145`, " ", 2.3662338703351335`],
  Editable->False]], "Print",
 CellChangeTimes->{
  3.5773538710762143`*^9, 3.577417923930476*^9, 3.577418061865918*^9, {
   3.5774181042199926`*^9, 3.577418122409625*^9}, 3.577418669198986*^9, 
   3.5774188710321407`*^9, 3.5784903109167275`*^9, 3.5784904184321165`*^9, 
   3.605978899321224*^9}],

Cell[BoxData[
 InterpretationBox[
  RowBox[{
  "0.27877777215718663`", "\[InvisibleSpace]", "\<\" \"\>", 
   "\[InvisibleSpace]", "2.0499633908400217`"}],
  SequenceForm[0.27877777215718663`, " ", 2.0499633908400217`],
  Editable->False]], "Print",
 CellChangeTimes->{
  3.5773538710762143`*^9, 3.577417923930476*^9, 3.577418061865918*^9, {
   3.5774181042199926`*^9, 3.577418122409625*^9}, 3.577418669198986*^9, 
   3.5774188710321407`*^9, 3.5784903109167275`*^9, 3.5784904184321165`*^9, 
   3.605978899336824*^9}],

Cell[BoxData[
 InterpretationBox[
  RowBox[{
  "0.2983271333321214`", "\[InvisibleSpace]", "\<\" \"\>", 
   "\[InvisibleSpace]", "1.9172749761213779`"}],
  SequenceForm[0.2983271333321214, " ", 1.9172749761213779`],
  Editable->False]], "Print",
 CellChangeTimes->{
  3.5773538710762143`*^9, 3.577417923930476*^9, 3.577418061865918*^9, {
   3.5774181042199926`*^9, 3.577418122409625*^9}, 3.577418669198986*^9, 
   3.5774188710321407`*^9, 3.5784903109167275`*^9, 3.5784904184321165`*^9, 
   3.6059788993524237`*^9}],

Cell[BoxData[
 InterpretationBox[
  RowBox[{
  "0.42033301869763906`", "\[InvisibleSpace]", "\<\" \"\>", 
   "\[InvisibleSpace]", "2.201964309177928`"}],
  SequenceForm[0.42033301869763906`, " ", 2.201964309177928],
  Editable->False]], "Print",
 CellChangeTimes->{
  3.5773538710762143`*^9, 3.577417923930476*^9, 3.577418061865918*^9, {
   3.5774181042199926`*^9, 3.577418122409625*^9}, 3.577418669198986*^9, 
   3.5774188710321407`*^9, 3.5784903109167275`*^9, 3.5784904184321165`*^9, 
   3.605978899368024*^9}],

Cell[BoxData[
 InterpretationBox[
  RowBox[{
  "0.3797241578532814`", "\[InvisibleSpace]", "\<\" \"\>", 
   "\[InvisibleSpace]", "1.9105196893620136`"}],
  SequenceForm[0.3797241578532814, " ", 1.9105196893620136`],
  Editable->False]], "Print",
 CellChangeTimes->{
  3.5773538710762143`*^9, 3.577417923930476*^9, 3.577418061865918*^9, {
   3.5774181042199926`*^9, 3.577418122409625*^9}, 3.577418669198986*^9, 
   3.5774188710321407`*^9, 3.5784903109167275`*^9, 3.5784904184321165`*^9, 
   3.605978899383624*^9}],

Cell[BoxData[
 InterpretationBox[
  RowBox[{
  "0.41417700348683384`", "\[InvisibleSpace]", "\<\" \"\>", 
   "\[InvisibleSpace]", "1.6998109708979106`"}],
  SequenceForm[0.41417700348683384`, " ", 1.6998109708979106`],
  Editable->False]], "Print",
 CellChangeTimes->{
  3.5773538710762143`*^9, 3.577417923930476*^9, 3.577418061865918*^9, {
   3.5774181042199926`*^9, 3.577418122409625*^9}, 3.577418669198986*^9, 
   3.5774188710321407`*^9, 3.5784903109167275`*^9, 3.5784904184321165`*^9, 
   3.6059788993992243`*^9}],

Cell[BoxData[
 InterpretationBox[
  RowBox[{
  "0.2981305945787941`", "\[InvisibleSpace]", "\<\" \"\>", 
   "\[InvisibleSpace]", "1.9883943977959504`"}],
  SequenceForm[0.2981305945787941, " ", 1.9883943977959504`],
  Editable->False]], "Print",
 CellChangeTimes->{
  3.5773538710762143`*^9, 3.577417923930476*^9, 3.577418061865918*^9, {
   3.5774181042199926`*^9, 3.577418122409625*^9}, 3.577418669198986*^9, 
   3.5774188710321407`*^9, 3.5784903109167275`*^9, 3.5784904184321165`*^9, 
   3.605978899414824*^9}],

Cell[BoxData[
 InterpretationBox[
  RowBox[{
  "0.2138858294627452`", "\[InvisibleSpace]", "\<\" \"\>", 
   "\[InvisibleSpace]", "1.916252104956627`"}],
  SequenceForm[0.2138858294627452, " ", 1.916252104956627],
  Editable->False]], "Print",
 CellChangeTimes->{
  3.5773538710762143`*^9, 3.577417923930476*^9, 3.577418061865918*^9, {
   3.5774181042199926`*^9, 3.577418122409625*^9}, 3.577418669198986*^9, 
   3.5774188710321407`*^9, 3.5784903109167275`*^9, 3.5784904184321165`*^9, 
   3.6059788994304237`*^9}],

Cell[BoxData[
 InterpretationBox[
  RowBox[{
  "0.3981138079526565`", "\[InvisibleSpace]", "\<\" \"\>", 
   "\[InvisibleSpace]", "1.9539158676669421`"}],
  SequenceForm[0.3981138079526565, " ", 1.9539158676669421`],
  Editable->False]], "Print",
 CellChangeTimes->{
  3.5773538710762143`*^9, 3.577417923930476*^9, 3.577418061865918*^9, {
   3.5774181042199926`*^9, 3.577418122409625*^9}, 3.577418669198986*^9, 
   3.5774188710321407`*^9, 3.5784903109167275`*^9, 3.5784904184321165`*^9, 
   3.605978899446024*^9}],

Cell[BoxData[
 InterpretationBox[
  RowBox[{
  "0.329675855588128`", "\[InvisibleSpace]", "\<\" \"\>", "\[InvisibleSpace]",
    "2.243788088174909`"}],
  SequenceForm[0.329675855588128, " ", 2.243788088174909],
  Editable->False]], "Print",
 CellChangeTimes->{
  3.5773538710762143`*^9, 3.577417923930476*^9, 3.577418061865918*^9, {
   3.5774181042199926`*^9, 3.577418122409625*^9}, 3.577418669198986*^9, 
   3.5774188710321407`*^9, 3.5784903109167275`*^9, 3.5784904184321165`*^9, 
   3.605978899461624*^9}],

Cell[BoxData[
 InterpretationBox[
  RowBox[{
  "0.4512518852019946`", "\[InvisibleSpace]", "\<\" \"\>", 
   "\[InvisibleSpace]", "1.6577164009825283`"}],
  SequenceForm[0.4512518852019946, " ", 1.6577164009825283`],
  Editable->False]], "Print",
 CellChangeTimes->{
  3.5773538710762143`*^9, 3.577417923930476*^9, 3.577418061865918*^9, {
   3.5774181042199926`*^9, 3.577418122409625*^9}, 3.577418669198986*^9, 
   3.5774188710321407`*^9, 3.5784903109167275`*^9, 3.5784904184321165`*^9, 
   3.6059788994928246`*^9}],

Cell[BoxData[
 InterpretationBox[
  RowBox[{
  "0.2980223194707372`", "\[InvisibleSpace]", "\<\" \"\>", 
   "\[InvisibleSpace]", "1.7597219215765052`"}],
  SequenceForm[0.2980223194707372, " ", 1.7597219215765052`],
  Editable->False]], "Print",
 CellChangeTimes->{
  3.5773538710762143`*^9, 3.577417923930476*^9, 3.577418061865918*^9, {
   3.5774181042199926`*^9, 3.577418122409625*^9}, 3.577418669198986*^9, 
   3.5774188710321407`*^9, 3.5784903109167275`*^9, 3.5784904184321165`*^9, 
   3.6059788995084243`*^9}],

Cell[BoxData[
 InterpretationBox[
  RowBox[{
  "6.267587324872945`*^29", "\[InvisibleSpace]", "\<\" \"\>", 
   "\[InvisibleSpace]", "1.1481963401041024`"}],
  SequenceForm[6.267587324872945*^29, " ", 1.1481963401041024`],
  Editable->False]], "Print",
 CellChangeTimes->{
  3.5773538710762143`*^9, 3.577417923930476*^9, 3.577418061865918*^9, {
   3.5774181042199926`*^9, 3.577418122409625*^9}, 3.577418669198986*^9, 
   3.5774188710321407`*^9, 3.5784903109167275`*^9, 3.5784904184321165`*^9, 
   3.605978899524024*^9}],

Cell[BoxData[
 InterpretationBox[
  RowBox[{
  "0.3602549891544231`", "\[InvisibleSpace]", "\<\" \"\>", 
   "\[InvisibleSpace]", "1.9322506186721458`"}],
  SequenceForm[0.3602549891544231, " ", 1.9322506186721458`],
  Editable->False]], "Print",
 CellChangeTimes->{
  3.5773538710762143`*^9, 3.577417923930476*^9, 3.577418061865918*^9, {
   3.5774181042199926`*^9, 3.577418122409625*^9}, 3.577418669198986*^9, 
   3.5774188710321407`*^9, 3.5784903109167275`*^9, 3.5784904184321165`*^9, 
   3.605978899539624*^9}],

Cell[BoxData[
 InterpretationBox[
  RowBox[{
  "0.30476767431037194`", "\[InvisibleSpace]", "\<\" \"\>", 
   "\[InvisibleSpace]", "1.627739290032322`"}],
  SequenceForm[0.30476767431037194`, " ", 1.627739290032322],
  Editable->False]], "Print",
 CellChangeTimes->{
  3.5773538710762143`*^9, 3.577417923930476*^9, 3.577418061865918*^9, {
   3.5774181042199926`*^9, 3.577418122409625*^9}, 3.577418669198986*^9, 
   3.5774188710321407`*^9, 3.5784903109167275`*^9, 3.5784904184321165`*^9, 
   3.6059788995552244`*^9}],

Cell[BoxData[
 InterpretationBox[
  RowBox[{
  "0.4860303974646899`", "\[InvisibleSpace]", "\<\" \"\>", 
   "\[InvisibleSpace]", "1.3973491664058724`"}],
  SequenceForm[0.4860303974646899, " ", 1.3973491664058724`],
  Editable->False]], "Print",
 CellChangeTimes->{
  3.5773538710762143`*^9, 3.577417923930476*^9, 3.577418061865918*^9, {
   3.5774181042199926`*^9, 3.577418122409625*^9}, 3.577418669198986*^9, 
   3.5774188710321407`*^9, 3.5784903109167275`*^9, 3.5784904184321165`*^9, 
   3.6059788995708246`*^9}],

Cell[BoxData[
 InterpretationBox[
  RowBox[{
  "0.2352370808292632`", "\[InvisibleSpace]", "\<\" \"\>", 
   "\[InvisibleSpace]", "2.4750547001582395`"}],
  SequenceForm[0.2352370808292632, " ", 2.4750547001582395`],
  Editable->False]], "Print",
 CellChangeTimes->{
  3.5773538710762143`*^9, 3.577417923930476*^9, 3.577418061865918*^9, {
   3.5774181042199926`*^9, 3.577418122409625*^9}, 3.577418669198986*^9, 
   3.5774188710321407`*^9, 3.5784903109167275`*^9, 3.5784904184321165`*^9, 
   3.6059788995864244`*^9}],

Cell[BoxData[
 InterpretationBox[
  RowBox[{
  "0.1507528336218116`", "\[InvisibleSpace]", "\<\" \"\>", 
   "\[InvisibleSpace]", "2.5277930713624386`"}],
  SequenceForm[0.1507528336218116, " ", 2.5277930713624386`],
  Editable->False]], "Print",
 CellChangeTimes->{
  3.5773538710762143`*^9, 3.577417923930476*^9, 3.577418061865918*^9, {
   3.5774181042199926`*^9, 3.577418122409625*^9}, 3.577418669198986*^9, 
   3.5774188710321407`*^9, 3.5784903109167275`*^9, 3.5784904184321165`*^9, 
   3.605978899602024*^9}],

Cell[BoxData[
 InterpretationBox[
  RowBox[{
  "0.4090325291466952`", "\[InvisibleSpace]", "\<\" \"\>", 
   "\[InvisibleSpace]", "2.375627688237963`"}],
  SequenceForm[0.4090325291466952, " ", 2.375627688237963],
  Editable->False]], "Print",
 CellChangeTimes->{
  3.5773538710762143`*^9, 3.577417923930476*^9, 3.577418061865918*^9, {
   3.5774181042199926`*^9, 3.577418122409625*^9}, 3.577418669198986*^9, 
   3.5774188710321407`*^9, 3.5784903109167275`*^9, 3.5784904184321165`*^9, 
   3.6059788996332245`*^9}],

Cell[BoxData[
 InterpretationBox[
  RowBox[{
  "0.7175376489895102`", "\[InvisibleSpace]", "\<\" \"\>", 
   "\[InvisibleSpace]", "1.492656151141838`"}],
  SequenceForm[0.7175376489895102, " ", 1.492656151141838],
  Editable->False]], "Print",
 CellChangeTimes->{
  3.5773538710762143`*^9, 3.577417923930476*^9, 3.577418061865918*^9, {
   3.5774181042199926`*^9, 3.577418122409625*^9}, 3.577418669198986*^9, 
   3.5774188710321407`*^9, 3.5784903109167275`*^9, 3.5784904184321165`*^9, 
   3.6059788996488247`*^9}],

Cell[BoxData[
 InterpretationBox[
  RowBox[{
  "0.29757314773974475`", "\[InvisibleSpace]", "\<\" \"\>", 
   "\[InvisibleSpace]", "1.7156651721376872`"}],
  SequenceForm[0.29757314773974475`, " ", 1.7156651721376872`],
  Editable->False]], "Print",
 CellChangeTimes->{
  3.5773538710762143`*^9, 3.577417923930476*^9, 3.577418061865918*^9, {
   3.5774181042199926`*^9, 3.577418122409625*^9}, 3.577418669198986*^9, 
   3.5774188710321407`*^9, 3.5784903109167275`*^9, 3.5784904184321165`*^9, 
   3.6059788996644244`*^9}],

Cell[BoxData[
 InterpretationBox[
  RowBox[{
  "0.41309337391597256`", "\[InvisibleSpace]", "\<\" \"\>", 
   "\[InvisibleSpace]", "1.773702408225978`"}],
  SequenceForm[0.41309337391597256`, " ", 1.773702408225978],
  Editable->False]], "Print",
 CellChangeTimes->{
  3.5773538710762143`*^9, 3.577417923930476*^9, 3.577418061865918*^9, {
   3.5774181042199926`*^9, 3.577418122409625*^9}, 3.577418669198986*^9, 
   3.5774188710321407`*^9, 3.5784903109167275`*^9, 3.5784904184321165`*^9, 
   3.605978899680024*^9}],

Cell[BoxData[
 InterpretationBox[
  RowBox[{
  "0.21328673588488983`", "\[InvisibleSpace]", "\<\" \"\>", 
   "\[InvisibleSpace]", "2.005775239081613`"}],
  SequenceForm[0.21328673588488983`, " ", 2.005775239081613],
  Editable->False]], "Print",
 CellChangeTimes->{
  3.5773538710762143`*^9, 3.577417923930476*^9, 3.577418061865918*^9, {
   3.5774181042199926`*^9, 3.577418122409625*^9}, 3.577418669198986*^9, 
   3.5774188710321407`*^9, 3.5784903109167275`*^9, 3.5784904184321165`*^9, 
   3.6059788996956244`*^9}],

Cell[BoxData[
 InterpretationBox[
  RowBox[{
  "0.10143562277140546`", "\[InvisibleSpace]", "\<\" \"\>", 
   "\[InvisibleSpace]", "2.7618246903128876`"}],
  SequenceForm[0.10143562277140546`, " ", 2.7618246903128876`],
  Editable->False]], "Print",
 CellChangeTimes->{
  3.5773538710762143`*^9, 3.577417923930476*^9, 3.577418061865918*^9, {
   3.5774181042199926`*^9, 3.577418122409625*^9}, 3.577418669198986*^9, 
   3.5774188710321407`*^9, 3.5784903109167275`*^9, 3.5784904184321165`*^9, 
   3.6059788997268248`*^9}],

Cell[BoxData[
 InterpretationBox[
  RowBox[{
  "0.4502516808706696`", "\[InvisibleSpace]", "\<\" \"\>", 
   "\[InvisibleSpace]", "1.7364738167198333`"}],
  SequenceForm[0.4502516808706696, " ", 1.7364738167198333`],
  Editable->False]], "Print",
 CellChangeTimes->{
  3.5773538710762143`*^9, 3.577417923930476*^9, 3.577418061865918*^9, {
   3.5774181042199926`*^9, 3.577418122409625*^9}, 3.577418669198986*^9, 
   3.5774188710321407`*^9, 3.5784903109167275`*^9, 3.5784904184321165`*^9, 
   3.6059788997424245`*^9}],

Cell[BoxData[
 InterpretationBox[
  RowBox[{
  "0.3772547306146764`", "\[InvisibleSpace]", "\<\" \"\>", 
   "\[InvisibleSpace]", "1.7251782630067007`"}],
  SequenceForm[0.3772547306146764, " ", 1.7251782630067007`],
  Editable->False]], "Print",
 CellChangeTimes->{
  3.5773538710762143`*^9, 3.577417923930476*^9, 3.577418061865918*^9, {
   3.5774181042199926`*^9, 3.577418122409625*^9}, 3.577418669198986*^9, 
   3.5774188710321407`*^9, 3.5784903109167275`*^9, 3.5784904184321165`*^9, 
   3.6059788997580247`*^9}],

Cell[BoxData[
 InterpretationBox[
  RowBox[{
  "6.872820524593774`*^15", "\[InvisibleSpace]", "\<\" \"\>", 
   "\[InvisibleSpace]", "0.9645688108946462`"}],
  SequenceForm[6.872820524593774*^15, " ", 0.9645688108946462],
  Editable->False]], "Print",
 CellChangeTimes->{
  3.5773538710762143`*^9, 3.577417923930476*^9, 3.577418061865918*^9, {
   3.5774181042199926`*^9, 3.577418122409625*^9}, 3.577418669198986*^9, 
   3.5774188710321407`*^9, 3.5784903109167275`*^9, 3.5784904184321165`*^9, 
   3.605978899773625*^9}],

Cell[BoxData[
 InterpretationBox[
  RowBox[{
  "0.11258836603056538`", "\[InvisibleSpace]", "\<\" \"\>", 
   "\[InvisibleSpace]", "2.4205153781789184`"}],
  SequenceForm[0.11258836603056538`, " ", 2.4205153781789184`],
  Editable->False]], "Print",
 CellChangeTimes->{
  3.5773538710762143`*^9, 3.577417923930476*^9, 3.577418061865918*^9, {
   3.5774181042199926`*^9, 3.577418122409625*^9}, 3.577418669198986*^9, 
   3.5774188710321407`*^9, 3.5784903109167275`*^9, 3.5784904184321165`*^9, 
   3.6059788997892246`*^9}],

Cell[BoxData[
 InterpretationBox[
  RowBox[{
  "0.2605650123810633`", "\[InvisibleSpace]", "\<\" \"\>", 
   "\[InvisibleSpace]", "1.9156890017186472`"}],
  SequenceForm[0.2605650123810633, " ", 1.9156890017186472`],
  Editable->False]], "Print",
 CellChangeTimes->{
  3.5773538710762143`*^9, 3.577417923930476*^9, 3.577418061865918*^9, {
   3.5774181042199926`*^9, 3.577418122409625*^9}, 3.577418669198986*^9, 
   3.5774188710321407`*^9, 3.5784903109167275`*^9, 3.5784904184321165`*^9, 
   3.605978899804825*^9}],

Cell[BoxData[
 InterpretationBox[
  RowBox[{
  "0.09000951562226786`", "\[InvisibleSpace]", "\<\" \"\>", 
   "\[InvisibleSpace]", "2.8083130455683207`"}],
  SequenceForm[0.09000951562226786, " ", 2.8083130455683207`],
  Editable->False]], "Print",
 CellChangeTimes->{
  3.5773538710762143`*^9, 3.577417923930476*^9, 3.577418061865918*^9, {
   3.5774181042199926`*^9, 3.577418122409625*^9}, 3.577418669198986*^9, 
   3.5774188710321407`*^9, 3.5784903109167275`*^9, 3.5784904184321165`*^9, 
   3.605978899820425*^9}],

Cell[BoxData[
 InterpretationBox[
  RowBox[{
  "0.37292292471754335`", "\[InvisibleSpace]", "\<\" \"\>", 
   "\[InvisibleSpace]", "2.486406490809038`"}],
  SequenceForm[0.37292292471754335`, " ", 2.486406490809038],
  Editable->False]], "Print",
 CellChangeTimes->{
  3.5773538710762143`*^9, 3.577417923930476*^9, 3.577418061865918*^9, {
   3.5774181042199926`*^9, 3.577418122409625*^9}, 3.577418669198986*^9, 
   3.5774188710321407`*^9, 3.5784903109167275`*^9, 3.5784904184321165`*^9, 
   3.6059788998360248`*^9}],

Cell[BoxData[
 InterpretationBox[
  RowBox[{
  "0.17586952045475082`", "\[InvisibleSpace]", "\<\" \"\>", 
   "\[InvisibleSpace]", "2.158887165608921`"}],
  SequenceForm[0.17586952045475082`, " ", 2.158887165608921],
  Editable->False]], "Print",
 CellChangeTimes->{
  3.5773538710762143`*^9, 3.577417923930476*^9, 3.577418061865918*^9, {
   3.5774181042199926`*^9, 3.577418122409625*^9}, 3.577418669198986*^9, 
   3.5774188710321407`*^9, 3.5784903109167275`*^9, 3.5784904184321165`*^9, 
   3.6059788998516245`*^9}],

Cell[BoxData[
 InterpretationBox[
  RowBox[{
  "0.5672696561695718`", "\[InvisibleSpace]", "\<\" \"\>", 
   "\[InvisibleSpace]", "1.9513831312473175`"}],
  SequenceForm[0.5672696561695718, " ", 1.9513831312473175`],
  Editable->False]], "Print",
 CellChangeTimes->{
  3.5773538710762143`*^9, 3.577417923930476*^9, 3.577418061865918*^9, {
   3.5774181042199926`*^9, 3.577418122409625*^9}, 3.577418669198986*^9, 
   3.5774188710321407`*^9, 3.5784903109167275`*^9, 3.5784904184321165`*^9, 
   3.6059788998672247`*^9}],

Cell[BoxData[
 InterpretationBox[
  RowBox[{
  "0.49565398134429306`", "\[InvisibleSpace]", "\<\" \"\>", 
   "\[InvisibleSpace]", "1.6445690059964808`"}],
  SequenceForm[0.49565398134429306`, " ", 1.6445690059964808`],
  Editable->False]], "Print",
 CellChangeTimes->{
  3.5773538710762143`*^9, 3.577417923930476*^9, 3.577418061865918*^9, {
   3.5774181042199926`*^9, 3.577418122409625*^9}, 3.577418669198986*^9, 
   3.5774188710321407`*^9, 3.5784903109167275`*^9, 3.5784904184321165`*^9, 
   3.605978899898425*^9}],

Cell[BoxData[
 InterpretationBox[
  RowBox[{
  "0.34849589499277606`", "\[InvisibleSpace]", "\<\" \"\>", 
   "\[InvisibleSpace]", "1.6780269792310718`"}],
  SequenceForm[0.34849589499277606`, " ", 1.6780269792310718`],
  Editable->False]], "Print",
 CellChangeTimes->{
  3.5773538710762143`*^9, 3.577417923930476*^9, 3.577418061865918*^9, {
   3.5774181042199926`*^9, 3.577418122409625*^9}, 3.577418669198986*^9, 
   3.5774188710321407`*^9, 3.5784903109167275`*^9, 3.5784904184321165`*^9, 
   3.605978899914025*^9}],

Cell[BoxData[
 InterpretationBox[
  RowBox[{
  "0.3669495778948454`", "\[InvisibleSpace]", "\<\" \"\>", 
   "\[InvisibleSpace]", "2.039079596312459`"}],
  SequenceForm[0.3669495778948454, " ", 2.039079596312459],
  Editable->False]], "Print",
 CellChangeTimes->{
  3.5773538710762143`*^9, 3.577417923930476*^9, 3.577418061865918*^9, {
   3.5774181042199926`*^9, 3.577418122409625*^9}, 3.577418669198986*^9, 
   3.5774188710321407`*^9, 3.5784903109167275`*^9, 3.5784904184321165`*^9, 
   3.6059788999296246`*^9}],

Cell[BoxData[
 InterpretationBox[
  RowBox[{
  "0.49719204904306247`", "\[InvisibleSpace]", "\<\" \"\>", 
   "\[InvisibleSpace]", "1.4793300961341507`"}],
  SequenceForm[0.49719204904306247`, " ", 1.4793300961341507`],
  Editable->False]], "Print",
 CellChangeTimes->{
  3.5773538710762143`*^9, 3.577417923930476*^9, 3.577418061865918*^9, {
   3.5774181042199926`*^9, 3.577418122409625*^9}, 3.577418669198986*^9, 
   3.5774188710321407`*^9, 3.5784903109167275`*^9, 3.5784904184321165`*^9, 
   3.605978899945225*^9}],

Cell[BoxData[
 InterpretationBox[
  RowBox[{
  "0.2446062577567545`", "\[InvisibleSpace]", "\<\" \"\>", 
   "\[InvisibleSpace]", "2.0843347110798494`"}],
  SequenceForm[0.2446062577567545, " ", 2.0843347110798494`],
  Editable->False]], "Print",
 CellChangeTimes->{
  3.5773538710762143`*^9, 3.577417923930476*^9, 3.577418061865918*^9, {
   3.5774181042199926`*^9, 3.577418122409625*^9}, 3.577418669198986*^9, 
   3.5774188710321407`*^9, 3.5784903109167275`*^9, 3.5784904184321165`*^9, 
   3.605978899976425*^9}],

Cell[BoxData[
 InterpretationBox[
  RowBox[{
  "0.09706844621731471`", "\[InvisibleSpace]", "\<\" \"\>", 
   "\[InvisibleSpace]", "3.049739150523757`"}],
  SequenceForm[0.09706844621731471, " ", 3.049739150523757],
  Editable->False]], "Print",
 CellChangeTimes->{
  3.5773538710762143`*^9, 3.577417923930476*^9, 3.577418061865918*^9, {
   3.5774181042199926`*^9, 3.577418122409625*^9}, 3.577418669198986*^9, 
   3.5774188710321407`*^9, 3.5784903109167275`*^9, 3.5784904184321165`*^9, 
   3.605978899992025*^9}],

Cell[BoxData[
 InterpretationBox[
  RowBox[{
  "0.2545618845182812`", "\[InvisibleSpace]", "\<\" \"\>", 
   "\[InvisibleSpace]", "1.9016828493507636`"}],
  SequenceForm[0.2545618845182812, " ", 1.9016828493507636`],
  Editable->False]], "Print",
 CellChangeTimes->{
  3.5773538710762143`*^9, 3.577417923930476*^9, 3.577418061865918*^9, {
   3.5774181042199926`*^9, 3.577418122409625*^9}, 3.577418669198986*^9, 
   3.5774188710321407`*^9, 3.5784903109167275`*^9, 3.5784904184321165`*^9, 
   3.605978900007625*^9}],

Cell[BoxData[
 InterpretationBox[
  RowBox[{
  "0.6835009607584384`", "\[InvisibleSpace]", "\<\" \"\>", 
   "\[InvisibleSpace]", "1.8183112279943876`"}],
  SequenceForm[0.6835009607584384, " ", 1.8183112279943876`],
  Editable->False]], "Print",
 CellChangeTimes->{
  3.5773538710762143`*^9, 3.577417923930476*^9, 3.577418061865918*^9, {
   3.5774181042199926`*^9, 3.577418122409625*^9}, 3.577418669198986*^9, 
   3.5774188710321407`*^9, 3.5784903109167275`*^9, 3.5784904184321165`*^9, 
   3.6059789000232253`*^9}],

Cell[BoxData[
 InterpretationBox[
  RowBox[{
  "0.27885612365814894`", "\[InvisibleSpace]", "\<\" \"\>", 
   "\[InvisibleSpace]", "2.101093232728477`"}],
  SequenceForm[0.27885612365814894`, " ", 2.101093232728477],
  Editable->False]], "Print",
 CellChangeTimes->{
  3.5773538710762143`*^9, 3.577417923930476*^9, 3.577418061865918*^9, {
   3.5774181042199926`*^9, 3.577418122409625*^9}, 3.577418669198986*^9, 
   3.5774188710321407`*^9, 3.5784903109167275`*^9, 3.5784904184321165`*^9, 
   3.605978900038825*^9}],

Cell[BoxData[
 InterpretationBox[
  RowBox[{
  "0.2377036057798461`", "\[InvisibleSpace]", "\<\" \"\>", 
   "\[InvisibleSpace]", "2.031485608632523`"}],
  SequenceForm[0.2377036057798461, " ", 2.031485608632523],
  Editable->False]], "Print",
 CellChangeTimes->{
  3.5773538710762143`*^9, 3.577417923930476*^9, 3.577418061865918*^9, {
   3.5774181042199926`*^9, 3.577418122409625*^9}, 3.577418669198986*^9, 
   3.5774188710321407`*^9, 3.5784903109167275`*^9, 3.5784904184321165`*^9, 
   3.6059789000544252`*^9}],

Cell[BoxData[
 InterpretationBox[
  RowBox[{
  "2.5380216083364575`*^29", "\[InvisibleSpace]", "\<\" \"\>", 
   "\[InvisibleSpace]", "0.9010102338413467`"}],
  SequenceForm[2.5380216083364575`*^29, " ", 0.9010102338413467],
  Editable->False]], "Print",
 CellChangeTimes->{
  3.5773538710762143`*^9, 3.577417923930476*^9, 3.577418061865918*^9, {
   3.5774181042199926`*^9, 3.577418122409625*^9}, 3.577418669198986*^9, 
   3.5774188710321407`*^9, 3.5784903109167275`*^9, 3.5784904184321165`*^9, 
   3.6059789000700254`*^9}],

Cell[BoxData[
 InterpretationBox[
  RowBox[{
  "0.28688444240451977`", "\[InvisibleSpace]", "\<\" \"\>", 
   "\[InvisibleSpace]", "1.87633555925023`"}],
  SequenceForm[0.28688444240451977`, " ", 1.87633555925023],
  Editable->False]], "Print",
 CellChangeTimes->{
  3.5773538710762143`*^9, 3.577417923930476*^9, 3.577418061865918*^9, {
   3.5774181042199926`*^9, 3.577418122409625*^9}, 3.577418669198986*^9, 
   3.5774188710321407`*^9, 3.5784903109167275`*^9, 3.5784904184321165`*^9, 
   3.605978900101225*^9}],

Cell[BoxData[
 InterpretationBox[
  RowBox[{
  "0.5040058041989312`", "\[InvisibleSpace]", "\<\" \"\>", 
   "\[InvisibleSpace]", "1.5673433478045344`"}],
  SequenceForm[0.5040058041989312, " ", 1.5673433478045344`],
  Editable->False]], "Print",
 CellChangeTimes->{
  3.5773538710762143`*^9, 3.577417923930476*^9, 3.577418061865918*^9, {
   3.5774181042199926`*^9, 3.577418122409625*^9}, 3.577418669198986*^9, 
   3.5774188710321407`*^9, 3.5784903109167275`*^9, 3.5784904184321165`*^9, 
   3.605978900116825*^9}],

Cell[BoxData[
 InterpretationBox[
  RowBox[{
  "0.5579585826458529`", "\[InvisibleSpace]", "\<\" \"\>", 
   "\[InvisibleSpace]", "1.7280791758650274`"}],
  SequenceForm[0.5579585826458529, " ", 1.7280791758650274`],
  Editable->False]], "Print",
 CellChangeTimes->{
  3.5773538710762143`*^9, 3.577417923930476*^9, 3.577418061865918*^9, {
   3.5774181042199926`*^9, 3.577418122409625*^9}, 3.577418669198986*^9, 
   3.5774188710321407`*^9, 3.5784903109167275`*^9, 3.5784904184321165`*^9, 
   3.6059789001324253`*^9}],

Cell[BoxData[
 InterpretationBox[
  RowBox[{
  "0.1892856900888527`", "\[InvisibleSpace]", "\<\" \"\>", 
   "\[InvisibleSpace]", "1.8720025210428846`"}],
  SequenceForm[0.1892856900888527, " ", 1.8720025210428846`],
  Editable->False]], "Print",
 CellChangeTimes->{
  3.5773538710762143`*^9, 3.577417923930476*^9, 3.577418061865918*^9, {
   3.5774181042199926`*^9, 3.577418122409625*^9}, 3.577418669198986*^9, 
   3.5774188710321407`*^9, 3.5784903109167275`*^9, 3.5784904184321165`*^9, 
   3.6059789001480255`*^9}],

Cell[BoxData[
 InterpretationBox[
  RowBox[{
  "2.4356955204132798`*^29", "\[InvisibleSpace]", "\<\" \"\>", 
   "\[InvisibleSpace]", "0.9233915760683646`"}],
  SequenceForm[2.4356955204132798`*^29, " ", 0.9233915760683646],
  Editable->False]], "Print",
 CellChangeTimes->{
  3.5773538710762143`*^9, 3.577417923930476*^9, 3.577418061865918*^9, {
   3.5774181042199926`*^9, 3.577418122409625*^9}, 3.577418669198986*^9, 
   3.5774188710321407`*^9, 3.5784903109167275`*^9, 3.5784904184321165`*^9, 
   3.6059789001636252`*^9}],

Cell[BoxData[
 InterpretationBox[
  RowBox[{
  "0.2017236235073054`", "\[InvisibleSpace]", "\<\" \"\>", 
   "\[InvisibleSpace]", "2.3675710270110852`"}],
  SequenceForm[0.2017236235073054, " ", 2.3675710270110852`],
  Editable->False]], "Print",
 CellChangeTimes->{
  3.5773538710762143`*^9, 3.577417923930476*^9, 3.577418061865918*^9, {
   3.5774181042199926`*^9, 3.577418122409625*^9}, 3.577418669198986*^9, 
   3.5774188710321407`*^9, 3.5784903109167275`*^9, 3.5784904184321165`*^9, 
   3.605978900194825*^9}],

Cell[BoxData[
 InterpretationBox[
  RowBox[{
  "0.2288545557708798`", "\[InvisibleSpace]", "\<\" \"\>", 
   "\[InvisibleSpace]", "2.583012829564145`"}],
[truncated: 181,019 more chars]
